# Supplementary material for: Structure and function of rice hybrid genomes reveal genetic basis and optimal performance of heterosis
Source: Nat Genet. 2023 Sep 7;55(10):1745–56. doi: 10.1038/s41588-023-01495-8 (PMC10562254; doi:10.1038/s41588-023-01495-8)
Supplement: Supplementary file 4 — Supplementary Table 1. Information of 2,839 rice hybrids. Supplementary Table 2. Resequencing and alignment information of 2,839 rice hybrids. Supplementary Table 3. Estimation of SNP capture rate and calling accuracy for resequencing data with graded depth. Supplementary Table 4. Phenotype of 2,839 rice hybrids. Supplementary Table 5. Association signals underlying grain quality and explaining phenotypic variance larger than 1%. Supplementary Table 6. The list of 58 inbred lines and 19 commercial male sterile lines applied for model verification. [file 41588_2023_1495_MOESM4_ESM.xlsx]

## Sheet: Supplementary Table 1
Supplementary Table 1 | Information of 2,839 rice hybrids
Sample ID	Name	Type	Indica-Indica component	Indica-Japonica component	Japonica-Japonica component	Heterozygosity	Breeding Stage
ZJM1	Teyou108	indica*indica	0.9132	0.0829	0.0039	0.1439	Y2	Y1	before year 2000 (containing year 2000)
ZJM2	Boyou225	indica*indica	0.8948	0.0948	0.0104	0.14	Y2	Y2	between year 2001 and 2010
ZJM3	Qiongxiangliangyou2hao	indica*indica	0.9684	0.012	0.0196	0.0218	Y2	Y3	after year 2011
ZJM4	Qiongxiangliangyou1hao	indica*indica	0.9346	0.0619	0.0035	0.1287	Y2
ZJM5	Tianfengyou85	indica*indica	0.8645	0.1155	0.02	0.1312	Y2
ZJM6	Yuefengyou85	indica*indica	0.8595	0.1288	0.0117	0.1254	Y2
ZJM7	BoⅡyou938	indica*indica	0.8713	0.1215	0.0072	0.1593	Y2
ZJM8	Haifengyou66	indica*indica	0.9015	0.0922	0.0063	0.1387	Y2
ZJM9	BoⅡyou668	indica*indica	0.8706	0.1225	0.0069	0.1602	Y2
ZJM10	Jinyou601	indica*indica	0.8399	0.1501	0.01	0.1445	Y2
ZJM11	Hongtaiyou996	indica*indica	0.9473	0.0489	0.0038	0.13	Y2
ZJM12	Peiza629	indica*indica	0.6737	0.2979	0.0284	0.1898	Y2
ZJM13	BoⅡyou629	indica*indica	0.9115	0.08	0.0085	0.132	Y2
ZJM14	Boyou729	indica*indica	0.8911	0.1051	0.0038	0.1456	Y2
ZJM15	Jindao138	indica*indica	0.9088	0.0854	0.0058	0.1395	Y2
ZJM16	BoⅡyou138	indica*indica	NA	NA	NA	NA	Y2
ZJM17	Hongxiangyou3hao	indica*indica	0.9032	0.0925	0.0043	0.1518	NA
ZJM18	Teyou209	indica*indica	0.8525	0.1378	0.0097	0.1462	Y2
ZJM19	BoⅡyou316	indica*indica	0.9088	0.0873	0.0039	0.1187	Y2
ZJM20	Mingxiang1027	indica*indica	0.9219	0.0712	0.0069	0.15	Y2
ZJM21	Teyou248	indica*indica	0.9106	0.085	0.0045	0.1325	Y2
ZJM22	Shennong326	indica*indica	0.9128	0.0823	0.0049	0.1452	Y2
ZJM23	Teyou5735	indica*indica	0.9179	0.074	0.0081	0.1371	Y2
ZJM24	Guyou629	indica*indica	0.8871	0.0967	0.0162	0.1166	Y2
ZJM25	Ⅱyou129	indica*indica	0.8858	0.1053	0.0089	0.1305	Y1
ZJM26	BoⅡyou588	indica*indica	0.8891	0.0839	0.027	0.1097	Y2
ZJM27	BoⅡyou328	indica*indica	0.8271	0.1643	0.0086	0.1749	Y2
ZJM28	Ⅱyou588	indica*indica	0.9052	0.0116	0.0832	0.0145	Y2
ZJM29	Yefeng568	indica*indica	0.6894	0.0093	0.3013	0.0128	Y2
ZJM30	Ⅱyou328	indica*indica	0.8706	0.1245	0.0049	0.1541	Y2
ZJM31	Teyou359	indica*indica	0.9269	0.0658	0.0073	0.1255	Y2
ZJM32	Peizafeng2	indica*indica	0.6803	0.2671	0.0526	0.1751	Y2
ZJM33	Yueza2004	indica*indica	0.8406	0.1371	0.0223	0.1479	Y2
ZJM34	Maoza29	indica*indica	0.9074	0.0492	0.0434	0.1022	Y2
ZJM35	Huayou8830	indica*indica	0.907	0.089	0.004	0.154	Y1
ZJM36	Peizataifeng	indica*indica	0.6554	0.3174	0.0272	0.1962	Y2
ZJM37	Peizahangqi	indica*indica	0.6688	0.2988	0.0324	0.1852	Y2
ZJM38	Peiza88	indica*indica	0.6244	0.3314	0.0442	0.1988	Y2
ZJM39	Huayou8305	indica*indica	0.883	0.1129	0.0041	0.1567	Y2
ZJM40	Zaoliangyou336	indica*indica	0.8363	0.1477	0.016	0.1399	Y2
ZJM41	Peiza35	indica*indica	0.6671	0.3031	0.0298	0.1955	Y2
ZJM42	Boyou8305	indica*indica	0.9064	0.0819	0.0116	0.1428	Y2
ZJM44	Huayougui99	indica*indica	0.8417	0.1525	0.0058	0.1674	Y1
ZJM45	Yueyou8hao	indica*indica	0.9128	0.0817	0.0055	0.1407	Y1
ZJM46	Tianfengyou628	indica*indica	0.8712	0.1211	0.0077	0.1626	Y2
ZJM47	Peizamaosan	indica*indica	0.6673	0.2968	0.0359	0.1856	Y1
ZJM48	Peizamaoxuan	indica*indica	0.6529	0.3202	0.0269	0.2025	Y1
ZJM49	Peizashuangqi	indica*indica	0.6843	0.298	0.0176	0.1852	Y1
ZJM50	Fengyou128	indica*indica	0.8981	0.0895	0.0124	0.1446	Y1
ZJM51	Qiuyou998	indica*indica	0.8911	0.1034	0.0056	0.1538	Y1
ZJM52	Shanyou998	indica*indica	0.8619	0.1323	0.0058	0.1637	Y1
ZJM53	Fengyou428	indica*indica	0.8842	0.1063	0.0095	0.1462	Y1
ZJM54	Fengyousimiao	indica*indica	0.8792	0.1114	0.0094	0.1549	Y1
ZJM55	Youyou998	indica*indica	0.8687	0.125	0.0063	0.1666	Y1
ZJM56	Yueza889	indica*indica	0.8594	0.1185	0.0221	0.1525	Y2
ZJM57	Tianyou128	indica*indica	0.8852	0.1068	0.0081	0.1412	Y2
ZJM58	Yueza922	indica*indica	0.8591	0.119	0.0219	0.1528	Y2
ZJM59	Qiuyou452	indica*indica	0.8927	0.1017	0.0056	0.1479	Y2
ZJM60	Tianyou998	indica*indica	0.8751	0.1178	0.0071	0.1575	Y2
ZJM61	Tianyou122	indica*indica	0.8737	0.1179	0.0083	0.1573	Y2
ZJM62	Tianyou368	indica*indica	0.8905	0.1009	0.0085	0.1402	Y2
ZJM63	Tianyou428	indica*indica	0.8815	0.1108	0.0077	0.1482	Y2
ZJM64	Tianyou116	indica*indica	0.8734	0.1181	0.0084	0.157	Y2
ZJM65	Wufengyou128	indica*indica	0.882	0.1104	0.0076	0.1461	Y2
ZJM66	Tianyou2118	indica*indica	0.8935	0.0965	0.01	0.1407	Y2
ZJM67	Tianyou2168	indica*indica	0.889	0.1042	0.0068	0.1534	Y2
ZJM69	Tianfengyou3550	indica*indica	0.8593	0.1079	0.0327	0.1221	Y2
ZJM70	Tianyou4118	indica*indica	0.8812	0.1076	0.0112	0.1409	Y2
ZJM71	Tianyou103	indica*indica	0.8432	0.1473	0.0096	0.143	Y2
ZJM72	Boyou3550	indica*indica	0.8873	0.0975	0.0152	0.1482	Y1
ZJM73	Longyou665	indica*indica	0.9058	0.0896	0.0047	0.1561	Y2
ZJM74	Longyou673	indica*indica	0.9311	0.0635	0.0054	0.1242	Y2
ZJM75	Huayou868	indica*indica	0.9393	0.0578	0.003	0.1265	Y2
ZJM76	Huayou651	indica*indica	0.9402	0.0573	0.0024	0.1306	Y2
ZJM77	Huayou665	indica*indica	0.9257	0.0711	0.0032	0.1487	Y2
ZJM79	Youyou316	indica*indica	0.8679	0.1257	0.0064	0.1609	Y2
ZJM80	Tianfengyou316	indica*indica	0.8693	0.1228	0.0079	0.1557	Y2
ZJM81	Peizafengzhan	indica*indica	0.6714	0.3077	0.0209	0.1951	Y2
ZJM82	Zhanyou226	indica*indica	0.8829	0.1054	0.0117	0.1367	Y2
ZJM83	Huayou638	indica*indica	0.9358	0.0606	0.0035	0.1398	Y2
ZJM84	Jinliangyouyouzhan	indica*indica	0.8924	0.0796	0.028	0.1331	Y2
ZJM85	Yuliangyou16	indica*indica	0.9053	0.0834	0.0113	0.1243	Y2
ZJM86	Huayouxiangzhan	indica*indica	0.9284	0.0687	0.0029	0.1345	Y2
ZJM87	Peizaruanxiang	indica*indica	0.6501	0.2838	0.0661	0.2004	Y2
ZJM88	Tianyou697	indica*indica	0.878	0.1171	0.0049	0.1705	Y2
ZJM89	Tianfengyou518	indica*indica	0.9025	0.0833	0.0142	0.1448	Y2
ZJM90	Shenyou152	indica*indica	0.8596	0.1242	0.0162	0.1565	Y2
ZJM91	Shenliangyou58Xiangyouzhan	indica*indica	NA	NA	NA	NA	Y2
ZJM92	Peizahangxiang	indica*indica	0.6388	0.3458	0.0154	0.2055	Y2
ZJM93	Peiza130	indica*indica	0.6781	0.3055	0.0164	0.1946	Y2
ZJM94	Qiuyou3008	indica*indica	0.7449	0.2435	0.0116	0.1749	Y2
ZJM95	Maozayunsan	indica*indica	0.9112	0.0808	0.008	0.1329	Y2
ZJM96	Yueza8763	indica*indica	0.8486	0.1437	0.0077	0.1584	Y2
ZJM97	Peizaruanzhan	indica*indica	0.6725	0.3039	0.0236	0.1915	Y2
ZJM98	Tianfengyou652	indica*indica	0.8773	0.1116	0.0111	0.1388	Y2
ZJM100	Hongyou619	indica*indica	0.883	0.1109	0.0062	0.1591	Y2
ZJM101	Huayou16	indica*indica	0.8557	0.1349	0.0095	0.1545	Y2
ZJM102	Zhong9You115	indica*indica	0.8989	0.093	0.0081	0.1469	Y2
ZJM103	Shenyou9734	indica*indica	0.8409	0.1474	0.0116	0.1627	Y2
ZJM104	Boyou679	indica*indica	0.9108	0.0849	0.0044	0.1501	Y2
ZJM105	YouⅠ679	indica*indica	0.8272	0.1639	0.0089	0.1611	Y2
ZJM106	Boyou680	indica*indica	0.8741	0.1141	0.0118	0.1605	Y2
ZJM107	YouⅠ686	indica*indica	0.8478	0.1428	0.0094	0.1494	Y2
ZJM108	Longyou268	indica*indica	0.8965	0.0975	0.006	0.1396	Y2
ZJM109	Teyou86	indica*indica	0.84	0.1526	0.0074	0.1664	Y1
ZJM110	Zhongyou679	indica*indica	0.8567	0.1315	0.0118	0.1484	Y2
ZJM111	Boiiiyouhuangzhan	indica*indica	NA	NA	NA	NA	Y2
ZJM112	Xianyou95	indica*indica	0.8912	0.1003	0.0085	0.1433	Y1
ZJM113	Tianyou3550	indica*indica	0.9232	0.073	0.0038	0.1427	Y2
ZJM114	Peizajinkangmin	indica*indica	0.8611	0.1301	0.0088	0.1423	Y2
ZJM115	Jinyour12	indica*indica	0.8651	0.1276	0.0073	0.1538	Y2
ZJM116	Bohongyou958	indica*indica	0.8866	0.0893	0.0242	0.1197	Y2
ZJM117	Boyou369	indica*indica	0.8719	0.1199	0.0082	0.1625	Y2
ZJM118	Meiyougui99	indica*indica	0.8237	0.1677	0.0085	0.1615	Y1
ZJM119	Teyou649	indica*indica	0.7534	0.2375	0.0091	0.1803	Y2
ZJM120	Meiyou998	indica*indica	0.8977	0.0748	0.0275	0.1034	Y2
ZJM121	Qingyou998	indica*indica	0.8923	0.0988	0.009	0.1514	Y2
ZJM122	Boyou938	indica*indica	0.9209	0.0751	0.004	0.1463	Y1
ZJM123	Teyou837	indica*indica	0.9047	0.0776	0.0177	0.1384	Y2
ZJM124	Jinyou782	indica*indica	0.896	0.0974	0.0066	0.1663	Y2
ZJM125	Teyou3550	indica*indica	0.7483	0.2293	0.0224	0.1698	Y1
ZJM126	Teyou998	indica*indica	0.8972	0.0972	0.0055	0.1567	Y2
ZJM128	Boyou323	indica*indica	0.9519	0.0118	0.0364	0.0157	Y2
ZJM129	Huayou838	indica*indica	0.9284	0.0674	0.0042	0.1419	Y1
ZJM130	Huayou928	indica*indica	0.9102	0.0853	0.0045	0.1552	Y1
ZJM131	Boyou211	indica*indica	0.8717	0.0724	0.0559	0.0719	Y2
ZJM132	Huayou122	indica*indica	0.9165	0.0531	0.0304	0.0868	Y2
ZJM133	Jianuo1You6hao	indica*indica	0.8074	0.1828	0.0098	0.1738	Y2
ZJM134	Gangyou927	indica*indica	0.8566	0.1313	0.0121	0.1504	Y2
ZJM135	Fuyou158	indica*indica	0.9024	0.0932	0.0045	0.1492	Y1
ZJM136	Teyou158	indica*indica	0.8579	0.1333	0.0088	0.145	Y1
ZJM137	Ⅰteyou3381	indica*indica	0.8824	0.1091	0.0086	0.1387	Y2
ZJM138	Teyou17	indica*indica	0.8973	0.0963	0.0064	0.1553	Y2
ZJM139	Teyou898	indica*indica	0.9141	0.0768	0.0092	0.126	Y1
ZJM140	Tyou898	indica*indica	0.8895	0.1073	0.0032	0.1568	Y2
ZJM141	Ⅱyou15	indica*indica	0.8598	0.1299	0.0103	0.1508	Y1
ZJM142	Ⅱyoufu819	indica*indica	0.856	0.1212	0.0227	0.1094	Y1
ZJM143	Dyou651	indica*indica	0.8182	0.1686	0.0132	0.1515	Y1
ZJM144	Teyou009	indica*indica	0.8615	0.1309	0.0076	0.1627	Y1
ZJM145	Ⅱyou183	indica*indica	0.847	0.1445	0.0085	0.1438	Y2
ZJM146	Zhongyou186	indica*indica	0.8738	0.1205	0.0057	0.1447	Y3
ZJM147	Ⅱyou536	indica*indica	0.8853	0.1077	0.007	0.1667	Y2
ZJM148	Ⅱyou125	indica*indica	0.9044	0.0904	0.0052	0.1485	Y2
ZJM149	Luxiangyou1256	indica*indica	0.8811	0.1129	0.006	0.1496	Y2
ZJM150	YouⅠ259	indica*indica	0.8753	0.1209	0.0038	0.1519	Y2
ZJM151	YouⅠ316	indica*indica	0.8384	0.1539	0.0077	0.1701	Y2
ZJM152	Luxiangyou5648	indica*indica	0.8618	0.1171	0.0211	0.1468	Y2
ZJM153	Teyou716	indica*indica	0.9013	0.0923	0.0064	0.1549	Y2
ZJM154	Gangyouke01	indica*indica	0.8584	0.1315	0.0101	0.156	Y2
ZJM155	Yiyou115	indica*indica	0.8783	0.1106	0.011	0.1544	Y2
ZJM156	Chuanyou12hao	indica*indica	0.8653	0.1084	0.0263	0.1245	Y2
ZJM157	Gangyou16	indica*indica	0.8655	0.1259	0.0085	0.1606	Y2
ZJM158	Yiyou1659	indica*indica	0.8643	0.123	0.0127	0.157	Y2
ZJM159	Kefeng182	indica*indica	0.8161	0.1769	0.007	0.1751	Y2
ZJM160	Gangyou596	indica*indica	0.8471	0.1435	0.0093	0.141	Y2
ZJM161	Ⅱyou851	indica*indica	0.8831	0.1007	0.0162	0.1415	Y2
ZJM162	Shengyouke02	indica*indica	0.8498	0.1354	0.0148	0.1574	Y2
ZJM163	Dyou15	indica*indica	0.8151	0.1728	0.0121	0.1571	Y2
ZJM164	Ⅱyou1698	indica*indica	0.8144	0.1765	0.0091	0.1751	Y2
ZJM165	Teyou420	indica*indica	0.6526	0.3222	0.0253	0.2046	Y1
ZJM166	Teyou627	indica*indica	0.7937	0.1988	0.0075	0.179	Y2
ZJM167	Ⅱyou153	indica*indica	0.8551	0.1396	0.0053	0.1501	Y2
ZJM168	T55You627	indica*indica	0.7666	0.2194	0.0141	0.1793	Y2
ZJM169	Teyou671	indica*indica	0.7792	0.2106	0.0102	0.1841	Y2
ZJM170	Liangyouhang2hao	indica*indica	0.8618	0.1246	0.0136	0.1567	Y2
ZJM171	Fuyou964	indica*indica	0.8126	0.1699	0.0176	0.1622	Y1
ZJM172	Liangyou2163	indica*indica	0.8767	0.1177	0.0056	0.1542	Y1
ZJM173	Liangyou2186	indica*indica	0.8483	0.1431	0.0085	0.1573	Y1
ZJM174	Fuyouwansan	indica*indica	0.8886	0.1068	0.0046	0.1665	Y1
ZJM175	Teyouhang1hao	indica*indica	0.8404	0.1512	0.0084	0.1646	Y1
ZJM176	Teyou923	indica*indica	0.8399	0.1511	0.0089	0.164	Y2
ZJM177	Ⅱyouhang1hao	indica*indica	0.7985	0.193	0.0085	0.1774	Y2
ZJM178	Guyou527	indica*indica	0.8984	0.095	0.0066	0.1544	Y2
ZJM179	Ⅱyou139	indica*indica	0.8161	0.1774	0.0066	0.1758	Y2
ZJM180	Ⅱyou148	indica*indica	0.832	0.1631	0.0049	0.1705	Y2
ZJM181	Ⅱyou936	indica*indica	0.8469	0.1437	0.0093	0.1412	Y2
ZJM182	Jingfuyou167	indica*indica	0.8873	0.106	0.0067	0.1625	NA
ZJM183	Quanyou77	indica*indica	0.8551	0.139	0.0058	0.1738	Y2
ZJM185	Teyou175	indica*indica	0.8852	0.1023	0.0125	0.1317	Y1
ZJM186	Lianyou6118	indica*indica	0.902	0.0909	0.0071	0.1502	Y2
ZJM187	Gangyou139	indica*indica	0.8453	0.1484	0.0063	0.1685	Y2
ZJM188	Yixiangyou673	indica*indica	0.8809	0.1085	0.0106	0.1532	Y2
ZJM189	Jingfu1You943	indica*indica	0.8739	0.1118	0.0143	0.1421	Y2
ZJM190	Guyou964	indica*indica	0.8615	0.1292	0.0092	0.153	Y2
ZJM191	Ⅱyouhang2hao	indica*indica	0.8316	0.1612	0.0071	0.168	Y2
ZJM192	Jingfu1You527	indica*indica	0.9106	0.0843	0.0051	0.1453	Y2
ZJM193	Quanyou94	indica*indica	0.8636	0.1252	0.0112	0.1624	Y2
ZJM194	Liangyou816	indica*indica	0.9053	0.0813	0.0134	0.1389	Y2
ZJM195	Liangyou3773	indica*indica	0.9318	0.0142	0.054	0.0187	Y2
ZJM196	Jinyou57	indica*indica	NA	NA	NA	NA	Y2
ZJM197	Ⅱyou623	indica*indica	0.8321	0.1582	0.0097	0.1636	Y2
ZJM198	Teyouhang2hao	indica*indica	0.8797	0.1051	0.0152	0.1377	Y2
ZJM199	Leyou94	indica*indica	0.8935	0.0986	0.0079	0.1608	Y2
ZJM200	Quanyou527	indica*indica	0.8802	0.1104	0.0094	0.1572	Y2
ZJM201	Huayou63	indica*indica	0.4655	0.4537	0.0808	0.2266	Y1
ZJM202	Weiyou89	indica*indica	0.8606	0.1229	0.0164	0.1421	Y1
ZJM203	Tyou7889	indica*indica	0.8643	0.1261	0.0097	0.1475	Y1
ZJM204	Efufengyou11	indica*indica	0.6699	0.3047	0.0254	0.2014	Y2
ZJM205	Shennong303	indica*indica	0.8562	0.1354	0.0084	0.1565	Y1
ZJM206	Eyou27	indica*indica	0.8417	0.1436	0.0147	0.1459	Y2
ZJM207	Tyou8086	indica*indica	0.8592	0.133	0.0079	0.1633	Y2
ZJM208	Jinliangyou33	indica*indica	0.8023	0.1584	0.0394	0.147	Y2
ZJM209	Jinshanyou3182	indica*indica	0.7064	0.2502	0.0434	0.1719	Y2
ZJM210	Jinliangyou289	indica*indica	0.8351	0.151	0.0139	0.151	Y2
ZJM211	Jinliangyou22	indica*indica	0.8756	0.1106	0.0138	0.1418	Y2
ZJM212	Jinliangyou4hao	indica*indica	0.8522	0.1352	0.0126	0.1534	Y2
ZJM213	Tyou5537	indica*indica	0.9208	0.0662	0.013	0.1088	Y1
ZJM214	Tyou5570	indica*indica	0.9071	0.0813	0.0116	0.129	Y1
ZJM215	Tyou7882	indica*indica	0.8515	0.1397	0.0088	0.1609	Y2
ZJM216	Tyou551	indica*indica	0.882	0.1095	0.0085	0.1373	Y2
ZJM217	Jinliangyou5hao	indica*indica	0.8428	0.1444	0.0127	0.1461	Y2
ZJM218	Jinliangyou36	indica*indica	0.7777	0.2045	0.0177	0.1803	Y1
ZJM219	Shanyou82	indica*indica	0.8466	0.1478	0.0056	0.1664	Y1
ZJM220	Shanyou70	indica*indica	0.8735	0.1205	0.006	0.1554	Y1
ZJM221	Ⅱyouming86	indica*indica	0.8077	0.1811	0.0112	0.172	Y1
ZJM222	Teyou73	indica*indica	0.8441	0.1256	0.0303	0.1427	Y1
ZJM223	Jinyouming100	indica*indica	0.8354	0.1516	0.013	0.1531	Y2
ZJM224	Ⅱyou1273	indica*indica	0.8069	0.1849	0.0082	0.1764	Y2
ZJM225	Jinyou07	indica*indica	0.8296	0.1567	0.0136	0.1562	Y2
ZJM226	T78You2155	indica*indica	0.8738	0.1189	0.0073	0.1616	Y2
ZJM227	T78You07	indica*indica	0.8713	0.0899	0.0388	0.1452	Y2
ZJM228	Ⅱyou1259	indica*indica	0.8737	0.0888	0.0374	0.1454	Y2
ZJM229	Ⅱyou339	indica*indica	0.8688	0.1242	0.007	0.1559	Y2
ZJM231	Ⅱyoushen98	indica*indica	0.8489	0.1458	0.0053	0.1682	Y2
ZJM232	Liangyouduoxi1hao	indica*indica	NA	NA	NA	NA	Y2
ZJM233	Ⅱyou6hao	indica*indica	0.8653	0.1235	0.0113	0.1535	Y2
ZJM234	Dqibaoyou1hao	indica*indica	0.8968	0.0972	0.006	0.1549	Y1
ZJM235	Dyou151	indica*indica	0.8394	0.15	0.0105	0.1559	Y1
ZJM236	Dqibaoyou527	indica*indica	0.9134	0.0818	0.0048	0.1507	Y2
ZJM237	Dyou6hao	indica*indica	0.7877	0.1713	0.0409	0.145	Y2
ZJM238	Yuetaiyoud67	indica*indica	0.9467	0.0492	0.0041	0.1288	Y2
ZJM239	Dqibaoyou5hao	indica*indica	0.8466	0.1448	0.0086	0.1642	Y2
ZJM241	Teyouduoxi1hao	indica*indica	0.8879	0.1074	0.0047	0.1606	Y1
ZJM242	Teyou6355	indica*indica	0.9154	0.0801	0.0045	0.1312	Y2
ZJM243	Teyou103	indica*indica	0.8582	0.1351	0.0067	0.1615	Y2
ZJM244	Yunguang14hao	indica*indica	0.786	0.1843	0.0297	0.1687	Y1
ZJM245	Yunguang12hao	japonica*japonica	0.001	0.1169	0.8821	0.0767	Y1
ZJM246	Yunguang17hao	indica*indica	0.8791	0.0415	0.0794	0.0408	Y2
ZJM247	Yunguang16hao	indica*indica	0.9267	0.0398	0.0335	0.0375	Y2
ZJM248	Jinyou718	indica*indica	0.8223	0.1675	0.0102	0.1604	Y1
ZJM249	Ⅱyou906	indica*indica	0.8807	0.1095	0.0097	0.1437	Y1
ZJM250	Rongdao415	indica*indica	0.8646	0.1218	0.0136	0.1407	Y2
ZJM251	Gangyou906	indica*indica	0.8905	0.1021	0.0074	0.151	Y1
ZJM252	Kyou8615	indica*indica	0.8246	0.1657	0.0097	0.1608	Y1
ZJM253	Luyou578	indica*indica	0.9307	0.0598	0.0094	0.1228	Y2
ZJM254	Gangyou99-14	indica*indica	0.8508	0.1449	0.0043	0.1685	Y2
ZJM255	Gangyou607	indica*indica	0.8709	0.1199	0.0092	0.1421	Y2
ZJM256	Shuxiang958	indica*indica	0.8643	0.127	0.0087	0.1563	Y2
ZJM257	Chuanxiangyou907	indica*indica	0.8572	0.1346	0.0082	0.1556	Y2
ZJM258	Huayou1hao	indica*indica	0.881	0.1136	0.0055	0.163	Y2
ZJM259	Huayou2hao	indica*indica	0.8381	0.1478	0.0141	0.1701	Y2
ZJM260	Huayou18	indica*indica	0.9242	0.0717	0.0041	0.1488	Y2
ZJM261	Ⅱyou11	indica*indica	0.8717	0.1082	0.02	0.1317	Y2
ZJM262	Jinyou966	indica*indica	0.8432	0.1467	0.0101	0.1659	Y2
ZJM263	Gangyou825	indica*indica	0.8575	0.1336	0.0089	0.163	Y2
ZJM264	Fuyou978	indica*indica	0.841	0.1476	0.0114	0.1642	Y2
ZJM265	Teyou21	indica*indica	0.8903	0.1049	0.0049	0.1561	Y2
ZJM266	Fuyousihao	indica*indica	0.8586	0.1229	0.0186	0.1459	Y2
ZJM267	Fuyou108	indica*indica	0.8389	0.1519	0.0093	0.1578	Y2
ZJM268	Kyou21	indica*indica	0.8765	0.1159	0.0076	0.1637	Y2
ZJM269	Chuanjiangyou2hao	indica*indica	0.8811	0.1039	0.015	0.1395	Y2
ZJM270	Chuanjiangyou527	indica*indica	0.8601	0.1316	0.0082	0.1603	Y2
ZJM271	Chuanyou9527	indica*indica	0.85	0.1408	0.0092	0.1553	Y2
ZJM272	Ⅱyou9hao	indica*indica	0.782	0.2117	0.0062	0.1616	Y1
ZJM273	Ⅱyou96	indica*indica	0.843	0.1517	0.0053	0.1377	Y1
ZJM274	Jinyou188	indica*indica	0.8116	0.1789	0.0095	0.1614	Y2
ZJM275	Gangyou188	indica*indica	0.8389	0.1543	0.0067	0.1614	Y2
ZJM276	Feiyou188	indica*indica	0.8509	0.1406	0.0084	0.1591	Y2
ZJM277	Gangyou305	indica*indica	0.8542	0.1404	0.0055	0.1623	Y2
ZJM278	Yixiang305	indica*indica	0.8904	0.0995	0.01	0.1584	Y2
ZJM279	Kyouag	indica*indica	0.8752	0.118	0.0068	0.1647	Y2
ZJM280	Gangyou725	indica*indica	0.902	0.0374	0.0606	0.0537	Y1
ZJM281	Ⅱyou725	indica*indica	0.8155	0.1752	0.0093	0.1592	Y1
ZJM282	Mian2You838	indica*indica	0.8196	0.1733	0.0071	0.1643	Y1
ZJM283	Jinyou725	indica*indica	0.7973	0.1925	0.0102	0.167	Y1
ZJM284	Cyou725	indica*indica	0.8196	0.1747	0.0057	0.1678	Y1
ZJM285	Yixiang725	indica*indica	0.8616	0.1287	0.0097	0.1481	Y2
ZJM286	Mian5You838	indica*indica	0.8288	0.1637	0.0076	0.1572	Y2
ZJM287	Ⅱyou501	indica*indica	0.8326	0.1598	0.0076	0.1574	Y1
ZJM288	Dyou725	indica*indica	0.7863	0.2029	0.0108	0.1632	Y1
ZJM289	Mian5You527	indica*indica	0.7996	0.19	0.0104	0.1559	Y1
ZJM290	Gangyou182	indica*indica	0.8762	0.1188	0.005	0.159	Y1
ZJM291	Gangyou94-4	indica*indica	0.8748	0.1199	0.0053	0.1646	Y1
ZJM292	Feiyouduoxi1hao	indica*indica	0.8662	0.1267	0.0072	0.1692	Y1
ZJM294	Ⅱyou95-18	indica*indica	0.839	0.1556	0.0055	0.1653	Y1
ZJM295	Nyou69	indica*indica	0.8623	0.13	0.0077	0.1595	Y1
ZJM296	Feiyou99-14	indica*indica	0.8601	0.1344	0.0056	0.1684	Y1
ZJM297	Neixiang1hao	indica*indica	0.8875	0.0996	0.0129	0.149	Y2
ZJM298	Neixiangyou3hao	indica*indica	0.8793	0.1029	0.0178	0.1386	Y2
ZJM299	Ⅱyouxiang13hao	indica*indica	0.835	0.1573	0.0077	0.1673	Y2
ZJM300	Neixiangyou9hao	indica*indica	0.8789	0.104	0.0171	0.1507	Y2
ZJM301	Neixiang2550	indica*indica	0.8746	0.092	0.0333	0.1338	Y2
ZJM302	Neixiang8514	indica*indica	0.8794	0.1106	0.01	0.1565	Y2
ZJM303	Neixiang2924	indica*indica	0.9041	0.078	0.018	0.147	Y2
ZJM304	Neixiang8518	indica*indica	0.8789	0.1113	0.0098	0.159	Y2
ZJM306	Zhongyou445	indica*indica	0.8581	0.1338	0.0081	0.1593	Y2
ZJM307	Dyou6511	indica*indica	0.8324	0.1581	0.0094	0.1569	Y2
ZJM308	Yangxinyou1hao	indica*indica	0.7693	0.2187	0.012	0.1806	Y2
ZJM309	Ⅱyou7hao	indica*indica	0.8449	0.1489	0.0061	0.1653	Y1
ZJM310	Kyou5hao	indica*indica	NA	NA	NA	NA	Y1
ZJM311	Gangyou615	indica*indica	0.8681	0.093	0.0389	0.1492	Y1
ZJM312	Kyou195	indica*indica	NA	NA	NA	NA	Y1
ZJM313	Kyou817	indica*indica	0.8671	0.1254	0.0075	0.1579	Y1
ZJM314	Kyou77	indica*indica	0.874	0.119	0.007	0.1645	Y1
ZJM315	Ⅱyou602	indica*indica	0.845	0.149	0.006	0.1654	Y1
ZJM316	Kyou8602	indica*indica	0.817	0.1727	0.0103	0.1705	Y1
ZJM317	Ⅱyouh103	indica*indica	0.8449	0.1481	0.007	0.1638	Y1
ZJM318	Kyou877	indica*indica	0.8735	0.1201	0.0064	0.1556	Y1
ZJM319	Kyou8527	indica*indica	0.8977	0.0976	0.0047	0.1502	Y1
ZJM320	Luxiang615	indica*indica	0.8813	0.0993	0.0195	0.1466	Y2
ZJM321	Taiyou99	indica*indica	0.7691	0.2187	0.0121	0.1662	Y2
ZJM322	Kyou2527	indica*indica	0.8776	0.1169	0.0055	0.1556	Y2
ZJM323	Beixiang3hao	indica*indica	0.8726	0.1069	0.0204	0.1375	Y2
ZJM324	Chuanxiang858	indica*indica	NA	NA	NA	NA	Y2
ZJM325	Lvxiang313	indica*indica	0.838	0.1541	0.008	0.1539	Y2
ZJM326	Kyou28	indica*indica	0.91	0.0839	0.0061	0.1413	Y2
ZJM327	Gangyou177	indica*indica	0.8437	0.1475	0.0087	0.1639	Y1
ZJM328	Dyou177	indica*indica	0.8044	0.1813	0.0143	0.1563	Y1
ZJM329	Biaoyou2hao	indica*indica	0.8441	0.1435	0.0124	0.1454	Y1
ZJM331	Chuanxiang9hao	indica*indica	0.8697	0.1236	0.0068	0.162	Y2
ZJM332	Jinyou448	indica*indica	NA	NA	NA	NA	Y2
ZJM333	Chuanxiangdao5hao	indica*indica	NA	NA	NA	NA	Y2
ZJM334	Chuanxiang178	indica*indica	0.8283	0.1627	0.009	0.1693	Y2
ZJM335	Chuanxiangyou425	indica*indica	NA	NA	NA	NA	Y2
ZJM336	Gangyou19	indica*indica	0.8718	0.124	0.0042	0.1649	Y1
ZJM337	Dyou448	indica*indica	0.8023	0.1851	0.0126	0.156	Y1
ZJM338	Chuanxiangyou2hao	indica*indica	0.8581	0.1336	0.0084	0.1547	Y1
ZJM339	Chuanxiang3hao	indica*indica	0.8565	0.1357	0.0078	0.1515	Y1
ZJM340	Chuanxiangyou6hao	indica*indica	0.8565	0.136	0.0075	0.1644	Y2
ZJM341	Dyou527	indica*indica	0.8414	0.1488	0.0098	0.1522	Y1
ZJM342	Gangyou527	indica*indica	0.8756	0.1182	0.0062	0.1627	Y1
ZJM343	Dyou128	indica*indica	0.8442	0.1449	0.0109	0.1501	Y1
ZJM344	Jinyou527	indica*indica	0.8528	0.1383	0.0088	0.1632	Y1
ZJM345	Ⅱyou527	indica*indica	0.8665	0.1272	0.0063	0.1567	Y1
ZJM346	Xieyou527	indica*indica	0.9245	0.0719	0.0036	0.1482	Y1
ZJM347	Dyou158	indica*indica	0.8228	0.1679	0.0093	0.1555	Y2
ZJM348	Xinyou205	indica*indica	0.8772	0.1167	0.0061	0.1576	Y2
ZJM349	Ⅱyou498	indica*indica	0.8552	0.1374	0.0073	0.1626	Y2
ZJM350	Dyou202	indica*indica	0.8349	0.1564	0.0088	0.1542	Y2
ZJM351	Gyou217	indica*indica	0.876	0.1176	0.0064	0.1625	Y2
ZJM352	Chuannongyou528	indica*indica	0.8261	0.1649	0.009	0.167	Y2
ZJM353	Ⅱyou838	indica*indica	0.8455	0.1478	0.0066	0.1622	Y1
ZJM354	Fuyou838	indica*indica	0.8632	0.1318	0.0051	0.1541	Y1
ZJM355	Gangyoud069	indica*indica	0.7741	0.2069	0.019	0.1739	Y1
ZJM356	Chuanfeng2hao	indica*indica	0.8547	0.1388	0.0065	0.1677	Y1
ZJM357	Dyou193	indica*indica	0.8143	0.1748	0.0109	0.158	Y1
ZJM358	Teyoufeng13	indica*indica	0.9068	0.0891	0.0042	0.154	Y2
ZJM359	Chuanxiang9838	indica*indica	0.8717	0.1216	0.0068	0.1597	Y2
ZJM360	Byou838	indica*indica	0.827	0.166	0.007	0.1574	Y1
ZJM361	Hongyou2009	indica*indica	0.9045	0.0925	0.003	0.156	Y1
ZJM362	Byou811	indica*indica	0.8524	0.1403	0.0073	0.1632	Y2
ZJM363	Byou817	indica*indica	0.8326	0.1608	0.0066	0.1553	Y1
ZJM365	Byou0601	indica*indica	0.8438	0.1484	0.0078	0.1632	Y2
ZJM366	Byou0801	indica*indica	0.835	0.158	0.007	0.1683	Y2
ZJM367	Byou827	indica*indica	0.8587	0.1341	0.0072	0.1494	Y1
ZJM464	Jinyou268	indica*indica	0.8299	0.1599	0.0102	0.1518	Y2
ZJM465	Ⅱyoufusihao	indica*indica	0.8682	0.123	0.0088	0.1468	Y2
ZJM466	Zhuliangyou30	indica*indica	0.8664	0.1138	0.0197	0.1342	Y2
ZJM467	Zhuliangyou08	indica*japonica	0.2091	0.5453	0.2457	0.2203	Y2
ZJM469	Jinyou468	indica*indica	0.8767	0.1138	0.0095	0.1571	Y2
ZJM470	Luliangyou106	indica*indica	0.8871	0.1055	0.0074	0.1423	Y1
ZJM471	Luliangyou28	indica*indica	0.8645	0.1119	0.0236	0.1258	Y1
ZJM472	Luliangyou105	indica*indica	0.8692	0.11	0.0208	0.1299	Y2
ZJM473	Kyou451	indica*indica	0.8726	0.1093	0.018	0.1327	Y2
ZJM474	Zhuliangyou819	indica*indica	0.8074	0.1761	0.0165	0.167	Y2
ZJM475	Jinyou284	indica*indica	0.8118	0.1677	0.0205	0.1305	Y2
ZJM476	Xinxiangyou102	indica*indica	0.8637	0.128	0.0082	0.1385	Y2
ZJM477	Fengyuanyou272	indica*indica	0.8171	0.1705	0.0124	0.1435	Y2
ZJM478	Luliangyou611	indica*indica	0.8648	0.1139	0.0213	0.1306	Y2
ZJM479	Xianghuayou7hao	indica*indica	0.8594	0.1178	0.0228	0.1293	Y2
ZJM480	Ⅱyou93	indica*indica	0.7961	0.1806	0.0233	0.1653	Y2
ZJM481	Hualiangyou164	indica*indica	0.7682	0.2157	0.0161	0.1534	Y2
ZJM482	Zhuliangyou211	indica*indica	0.8591	0.1317	0.0092	0.16	Y2
ZJM483	Zhuliangyou611	indica*indica	0.9001	0.0888	0.011	0.1406	Y2
ZJM484	Tyou272	indica*indica	0.8649	0.1122	0.0229	0.1274	Y2
ZJM485	Yahuayou451	indica*indica	0.8235	0.158	0.0185	0.1339	Y2
ZJM486	Huayou75	indica*indica	0.8659	0.0557	0.0784	0.0738	Y2
ZJM487	Hualiangyou7hao	indica*indica	0.7815	0.1877	0.0308	0.1548	Y2
ZJM488	Zhuliangyou02	indica*indica	0.8678	0.1084	0.0238	0.1241	Y1
ZJM489	Ⅰyou899	indica*indica	0.8457	0.1449	0.0095	0.1488	Y2
ZJM490	Jinyou899	indica*indica	0.8368	0.154	0.0092	0.1459	Y2
ZJM491	Xinxiangyou118	indica*indica	0.8609	0.1305	0.0086	0.1571	Y2
ZJM492	Siyou63	indica*indica	0.9142	0.0741	0.0117	0.1434	Y1
ZJM493	Yueyou360	indica*indica	0.8461	0.1458	0.0082	0.16	Y1
ZJM494	Yueyou9113	indica*indica	0.8869	0.0982	0.0149	0.1265	Y2
ZJM496	Weiyou227	indica*indica	0.814	0.1771	0.0089	0.1681	Y1
ZJM497	Tyou207	indica*indica	0.8177	0.1734	0.0089	0.1668	Y1
ZJM498	Fengyou191	indica*indica	0.8453	0.1394	0.0153	0.1467	Y1
ZJM499	Fengyou700	indica*indica	0.8558	0.1336	0.0105	0.1534	Y1
ZJM500	Zhunliangyou527	indica*indica	0.9065	0.0535	0.0401	0.0755	Y1
ZJM501	Fengyuanyou299	indica*indica	0.8146	0.1717	0.0138	0.1424	Y2
ZJM502	Fengyuanyou227	indica*indica	0.8141	0.1772	0.0087	0.1672	Y2
ZJM503	Tyou640	indica*indica	0.9048	0.088	0.0072	0.1559	Y2
ZJM504	Tyou597	indica*indica	0.8311	0.1527	0.0162	0.1399	Y2
ZJM505	Tyou300	indica*indica	0.8564	0.1286	0.015	0.1499	Y2
ZJM506	Liangyou0293	indica*indica	0.9039	0.0925	0.0036	0.1377	Y2
ZJM507	Liangyou389	indica*indica	0.7885	0.1915	0.02	0.1657	Y2
ZJM508	Zliangyou68	indica*indica	0.7934	0.1808	0.0257	0.1578	Y2
ZJM509	Tyou353	indica*indica	0.7076	0.2641	0.0283	0.1652	Y2
ZJM510	Xiangfengyou9hao	indica*indica	0.8046	0.1776	0.0178	0.1413	Y2
ZJM511	Ziyou1007	indica*indica	0.8165	0.1601	0.0234	0.1473	Y2
ZJM512	Ⅱyou997	indica*indica	0.8396	0.153	0.0074	0.1648	Y2
ZJM513	Ⅱyou416	indica*indica	0.8498	0.118	0.0322	0.1147	Y2
ZJM514	Xieyou63	indica*indica	0.9178	0.0764	0.0058	0.1389	Y1
ZJM515	Fengyou58	indica*indica	0.7892	0.169	0.0418	0.1664	Y2
ZJM516	Fengyou29	indica*indica	0.8418	0.1496	0.0086	0.1566	Y2
ZJM517	Fengliangyouxiang1hao	indica*indica	0.8251	0.1662	0.0087	0.1453	Y2
ZJM518	Fengliangyou4hao	indica*indica	0.8861	0.1066	0.0073	0.1285	Y2
ZJM519	Fengyou126	indica*indica	0.8877	0.1044	0.0079	0.1267	Y2
ZJM520	Fengyou502	indica*indica	0.8584	0.1343	0.0073	0.1607	Y2
ZJM521	Liangyou638	indica*indica	0.8506	0.1294	0.02	0.1314	Y2
ZJM522	Fengliangyou3hao	indica*indica	0.8317	0.1514	0.017	0.1374	Y2
ZJM523	Fengliangyou1hao	indica*indica	0.8813	0.108	0.0107	0.1303	Y1
ZJM524	Guofengyihao	indica*japonica	0.0054	0.5874	0.4073	0.2181	Y1
ZJM525	Luyou136	indica*indica	0.8453	0.1442	0.0105	0.145	Y2
ZJM526	Luyou875	indica*indica	0.7788	0.2065	0.0148	0.1605	Y2
ZJM527	Liangyou827	indica*indica	0.8448	0.1437	0.0115	0.1675	Y2
ZJM528	Luyou855	indica*indica	0.9164	0.0726	0.011	0.1447	Y2
ZJM529	Wandao163	indica*indica	0.7462	0.2145	0.0393	0.1564	Y2
ZJM530	Huaiyou4hao	indica*indica	0.8946	0.0974	0.008	0.126	Y2
ZJM531	Ⅱyou04	indica*indica	0.9181	0.0764	0.0055	0.1397	Y2
ZJM532	Kyoulv36	indica*indica	0.8069	0.1845	0.0086	0.1757	Y1
ZJM533	Lvxianyou1hao	indica*indica	0.9673	0.0146	0.0182	0.0182	Y2
ZJM534	70You9hao	indica*indica	0.7996	0.1885	0.0118	0.1636	Y1
ZJM535	Xieyou9019	indica*indica	0.7154	0.2699	0.0146	0.1799	Y1
ZJM536	Shuangyou3402	indica*indica	0.858	0.131	0.011	0.1425	Y2
ZJM537	Kyou52	indica*indica	0.84	0.1334	0.0267	0.1587	Y2
ZJM538	Wandao167	indica*indica	0.7809	0.1979	0.0211	0.1537	Y2
ZJM539	Wandao153	indica*indica	0.8636	0.1297	0.0068	0.1377	Y2
ZJM540	Xieyou52	indica*indica	0.8326	0.1541	0.0134	0.143	Y2
ZJM542	Xieyou035	indica*indica	0.9161	0.077	0.0069	0.1379	Y2
ZJM543	Xieyou3026	indica*indica	0.9181	0.0758	0.0061	0.1393	Y2
ZJM544	Huiliangyou3hao	indica*indica	0.8489	0.1451	0.0061	0.1592	Y2
ZJM545	Zaoxian2430	indica*indica	0.9383	0.0129	0.0488	0.0161	Y2
ZJM546	80You1hao	indica*indica	0.821	0.171	0.008	0.1544	Y2
ZJM547	Shuangyou3404	japonica*japonica	0.0013	0.1129	0.8858	0.0684	Y2
ZJM548	Guangliangyou100	indica*indica	0.8362	0.1504	0.0134	0.1307	Y2
ZJM549	Liangyou100	indica*indica	0.9056	0.0839	0.0105	0.1259	Y2
ZJM550	Wanhanyou1hao	indica*indica	0.9183	0.0763	0.0054	0.1398	Y2
ZJM551	Zhongyou293	indica*indica	0.7754	0.2112	0.0134	0.1743	Y2
ZJM553	Xinyou188	indica*indica	0.904	0.0891	0.0069	0.1469	Y2
ZJM554	Liangyou036	indica*indica	0.8591	0.1215	0.0194	0.1266	Y2
ZJM555	Xinliangyouxiang4	indica*indica	0.8865	0.0694	0.044	0.0874	Y2
ZJM556	Liangyouhualiu	indica*indica	0.8821	0.1036	0.0143	0.131	Y2
ZJM557	Xinliangyou821	indica*indica	0.8169	0.169	0.0141	0.1663	Y2
ZJM558	Fengyou293	indica*indica	0.7817	0.2002	0.0181	0.1672	Y2
ZJM559	Nongfengyou256	indica*indica	0.8412	0.1495	0.0094	0.1656	Y2
ZJM560	Nongfengyou909	indica*indica	0.8363	0.1543	0.0094	0.1548	Y2
ZJM561	Ⅱyou608	indica*indica	0.8603	0.134	0.0057	0.1533	Y2
ZJM562	Zhongzheyou608	indica*indica	0.8692	0.1111	0.0196	0.1435	Y2
ZJM563	Wanliangyou16	indica*indica	0.8742	0.1129	0.0129	0.1356	Y1
ZJM565	Jinyou039	indica*indica	0.8062	0.1841	0.0097	0.1537	Y2
ZJM566	Fengyoudazhan	indica*indica	0.8344	0.1558	0.0098	0.1556	Y2
ZJM567	Jinliangyou5hao	indica*indica	0.9038	0.0828	0.0134	0.1291	Y2
ZJM569	Denong88	indica*indica	0.8208	0.1692	0.01	0.1588	Y2
ZJM570	Dexiangzao4hao	indica*indica	0.8326	0.1568	0.0106	0.1448	Y2
ZJM571	Denong316	indica*indica	0.8121	0.1751	0.0127	0.1655	Y2
ZJM572	Denong108	indica*indica	0.848	0.14	0.012	0.1504	Y2
ZJM573	Feiyou98	indica*indica	0.8085	0.179	0.0125	0.1636	Y2
ZJM574	Feiyou463	indica*indica	0.8537	0.1394	0.0069	0.1535	Y2
ZJM575	Zhongyou463	indica*indica	0.8186	0.1665	0.0149	0.1531	Y2
ZJM576	Zhengcheng456	indica*indica	0.832	0.1584	0.0096	0.1571	Y2
ZJM577	Zliangyou68	indica*indica	0.8983	0.083	0.0187	0.1203	Y2
ZJM578	Zahea402	indica*indica	0.8846	0.1041	0.0114	0.1273	Y2
ZJM579	Zahea201	indica*indica	0.8884	0.1014	0.0102	0.1213	Y2
ZJM580	Xiannong16hao	indica*indica	0.9064	0.0843	0.0093	0.1487	Y1
ZJM581	Xiannong101	indica*indica	0.8694	0.1195	0.0111	0.1541	Y2
ZJM582	Xieyou962	indica*indica	0.9149	0.0778	0.0073	0.1474	Y1
ZJM583	Teyou168	indica*indica	0.9044	0.0923	0.0033	0.1383	Y3
ZJM584	Tianliangyou402	indica*indica	0.877	0.0959	0.0271	0.1131	Y1
ZJM585	Kyou66	indica*indica	0.8807	0.1108	0.0085	0.1391	Y1
ZJM586	Kyoujingu1hao	indica*indica	0.8511	0.1374	0.0115	0.1493	Y1
ZJM587	Kyoujingu3hao	indica*indica	0.9122	0.0356	0.0522	0.0626	Y1
ZJM588	Tianliangyou66	indica*indica	0.89	0.0948	0.0152	0.1217	Y1
ZJM589	Tianliangyou9hao	indica*indica	0.8684	0.1105	0.0211	0.1369	Y2
ZJM590	Tianliangyou4hao	indica*indica	0.8636	0.1259	0.0105	0.1535	Y2
ZJM591	Eyou2hao	indica*indica	0.8544	0.1286	0.017	0.1364	Y2
ZJM592	Jinguf8	indica*indica	0.9129	0.0745	0.0126	0.1249	Y2
ZJM593	Yiheerhao	indica*indica	0.8316	0.1582	0.0102	0.1742	Y2
ZJM594	Yihe5hao	indica*indica	0.8299	0.1563	0.0138	0.1546	Y2
ZJM595	Yihe16hao	indica*indica	0.7602	0.2233	0.0164	0.1852	Y2
ZJM596	Xinye216hao	indica*indica	0.817	0.1671	0.0159	0.1601	Y2
ZJM597	Yihe8hao	indica*indica	0.899	0.0931	0.0079	0.1348	Y2
ZJM598	Jiangke736	indica*indica	NA	NA	NA	NA	Y2
ZJM599	Jiangke732	indica*indica	0.8734	0.1167	0.0099	0.1346	Y2
ZJM600	Yuexin1hao	indica*indica	0.8526	0.1368	0.0106	0.1605	Y2
ZJM601	Yuexin2hao	indica*indica	0.8635	0.1263	0.0102	0.1512	Y2
ZJM602	Yuexin68	indica*indica	0.8057	0.1761	0.0182	0.1506	Y2
ZJM603	Hongyayou2hao	indica*indica	0.8311	0.1585	0.0103	0.1539	Y2
ZJM604	Xiangliangyou98049	indica*indica	0.8632	0.128	0.0088	0.143	Y1
ZJM605	Eyou6hao	indica*indica	0.8811	0.1105	0.0084	0.1387	Y2
ZJM606	Jiunong712	indica*indica	0.8292	0.156	0.0148	0.1536	Y2
ZJM607	Minxianfu3020	indica*indica	0.8522	0.1362	0.0116	0.1592	Y2
ZJM608	Tyou706	indica*indica	0.7811	0.2067	0.0122	0.1528	Y1
ZJM609	Yuxiangyou237	indica*indica	0.8342	0.1555	0.0103	0.1641	Y2
ZJM610	Ⅱyou305	indica*indica	0.8315	0.1556	0.0129	0.1705	Y2
ZJM611	Longping006	indica*indica	0.8292	0.1561	0.0148	0.1454	Y2
ZJM612	Longping048	indica*indica	0.8436	0.1463	0.0101	0.165	Y2
ZJM613	Tyou898	indica*indica	0.8412	0.1462	0.0126	0.1459	Y2
ZJM614	Jinyou213	indica*indica	0.8295	0.1619	0.0087	0.1486	Y2
ZJM615	Tyou615	indica*indica	0.8677	0.1208	0.0114	0.1425	Y2
ZJM616	Zhunliangyou1202	indica*indica	0.868	0.1066	0.0254	0.154	Y2
ZJM617	Fengyou838	indica*indica	0.8406	0.1485	0.011	0.1553	Y1
ZJM618	Anliangyouqingzhan	indica*indica	0.8698	0.1204	0.0098	0.1441	Y2
ZJM619	Anliangyou318	indica*indica	0.855	0.1304	0.0146	0.1518	Y1
ZJM620	Boyougan28hao	indica*indica	0.8359	0.157	0.0072	0.1712	Y1
ZJM621	Jinyouf6	indica*indica	0.8159	0.1726	0.0114	0.1552	Y1
ZJM622	Jinyou458	indica*indica	0.8674	0.058	0.0746	0.0787	Y1
ZJM623	Yuefeng202hao	indica*indica	0.8123	0.1725	0.0152	0.1641	Y2
ZJM624	Chunguang1hao	indica*indica	0.9445	0.052	0.0035	0.1277	Y2
ZJM625	YouⅠ458	indica*indica	0.8387	0.1329	0.0284	0.1306	Y2
ZJM626	Zhongyou2596	indica*indica	0.7936	0.1927	0.0137	0.163	Y2
ZJM627	Zhongyou329	indica*indica	0.8391	0.1521	0.0088	0.16	Y2
ZJM628	Zhong9You801	indica*indica	0.8071	0.18	0.0129	0.168	Y1
ZJM629	Changyou2hao	indica*indica	0.7653	0.2117	0.023	0.1597	Y2
ZJM630	Changyou4hao	indica*indica	0.7696	0.2102	0.0203	0.174	Y2
ZJM631	Changyou10hao	indica*indica	0.8722	0.1135	0.0143	0.1543	Y2
ZJM632	Ganxin688	indica*indica	0.8991	0.0894	0.0115	0.126	Y2
ZJM633	Boyou141	indica*indica	0.8375	0.1292	0.0332	0.1298	Y1
ZJM634	Anliangyou9808	indica*indica	0.8365	0.1258	0.0377	0.1083	Y2
ZJM635	Xiannong21hao	indica*indica	0.8611	0.0923	0.0465	0.089	Y1
ZJM636	Xiannong24hao	indica*indica	0.8991	0.0965	0.0045	0.1554	Y2
ZJM637	Xiannong20hao	indica*indica	0.8353	0.1537	0.011	0.1667	Y2
ZJM638	Xiannong2hao	indica*indica	0.8297	0.1569	0.0135	0.143	Y2
ZJM639	Xiannong6hao	indica*indica	0.8194	0.1671	0.0134	0.1433	Y2
ZJM640	Xiannong10hao	indica*indica	0.8273	0.1575	0.0152	0.1503	Y2
ZJM641	Xiannong18hao	indica*indica	0.8261	0.1616	0.0123	0.1559	Y2
ZJM642	Xiannong8hao	indica*indica	0.869	0.1217	0.0093	0.1564	Y2
ZJM643	Xiannong4hao	indica*indica	0.8317	0.1556	0.0127	0.144	Y2
ZJM644	Xiannong12hao	indica*indica	0.8562	0.1362	0.0075	0.1649	Y2
ZJM645	Xiannong29hao	indica*indica	0.8065	0.1808	0.0126	0.1568	Y2
ZJM646	Xiannong1hao	indica*indica	0.8473	0.1425	0.0101	0.1574	Y2
ZJM647	Xiannong23hao	indica*indica	0.8182	0.1697	0.0122	0.1572	Y2
ZJM648	Xiannong3hao	indica*indica	0.8073	0.1819	0.0108	0.1566	Y2
ZJM649	Xiannong25hao	indica*indica	0.8484	0.1394	0.0122	0.1441	Y2
ZJM650	Ⅱyou1308	indica*indica	0.8243	0.1586	0.0172	0.1627	Y2
ZJM651	Xiannong808	indica*indica	0.8265	0.1572	0.0163	0.1588	Y2
ZJM652	Xiannong37hao	indica*indica	0.8071	0.1765	0.0164	0.1513	Y2
ZJM653	Xiannong26hao	indica*indica	0.8327	0.1547	0.0126	0.1706	Y2
ZJM654	Xiannong313	indica*indica	0.6809	0.2915	0.0277	0.1935	Y2
ZJM655	Xiannong36hao	indica*indica	0.8803	0.1123	0.0074	0.1473	Y2
ZJM656	Ⅱyou1069	indica*indica	0.8802	0.1131	0.0067	0.1493	Y2
ZJM657	Xiannong123hao	indica*indica	0.8406	0.1498	0.0095	0.1526	Y2
ZJM658	Xiannong31hao	indica*indica	0.8182	0.1708	0.011	0.1591	Y2
ZJM659	Xiannong404	indica*indica	0.9068	0.0868	0.0064	0.1576	Y2
ZJM660	Ganxin202	indica*indica	0.815	0.1608	0.0243	0.1558	Y2
ZJM661	Ganliangyou602	indica*indica	0.8724	0.1211	0.0065	0.1537	Y2
ZJM662	Ganxin206	indica*indica	0.8708	0.1214	0.0079	0.1401	Y2
ZJM663	Ganxin203	indica*indica	0.8385	0.1503	0.0112	0.1437	Y2
ZJM664	Xieyougan20hao	indica*indica	0.8231	0.1647	0.0122	0.1586	Y1
ZJM665	Xieyougan26hao	indica*indica	0.7973	0.1873	0.0154	0.1794	Y1
ZJM666	Xiannong13hao	indica*indica	0.8356	0.1282	0.0362	0.1488	Y1
ZJM667	Xiannong40hao	indica*indica	0.8656	0.1228	0.0116	0.1384	Y2
ZJM668	Yiswan2hao	indica*indica	0.8244	0.1649	0.0107	0.1536	Y2
ZJM669	Jinyou71	indica*indica	0.8398	0.1492	0.0109	0.1449	Y1
ZJM670	Yanong1600	indica*indica	0.8738	0.1164	0.0098	0.1529	Y2
ZJM671	Zhuliangyou1hao	indica*indica	0.8666	0.1138	0.0196	0.1334	Y2
ZJM672	Changyou1hao	japonica*japonica	0.0009	0.2301	0.769	0.1051	Y1
ZJM673	Changyou2hao	japonica*japonica	0.0059	0.1492	0.8448	0.0649	Y2
ZJM674	Changyou3hao	japonica*japonica	0.0013	0.2258	0.7729	0.1028	Y2
ZJM675	Xieyou136	indica*indica	0.6917	0.2822	0.0262	0.2017	Y1
ZJM676	Kyou507	indica*indica	0.9105	0.083	0.0065	0.1364	Y1
ZJM677	Fengyouxiangzhan	indica*indica	0.7743	0.2122	0.0135	0.17	Y1
ZJM678	Yangliangyou6hao	indica*indica	0.8823	0.1103	0.0075	0.1388	Y1
ZJM679	Fengyou22	indica*indica	0.8363	0.1527	0.011	0.1613	Y2
ZJM680	Xieyouhong1hao	indica*indica	0.9173	0.0769	0.0058	0.1405	Y2
ZJM681	Liangyoupeijiu	indica*indica	0.6778	0.2972	0.0251	0.1966	Y1
ZJM682	Huayouguangkangzhan	indica*indica	0.8849	0.1066	0.0085	0.1465	Y2
ZJM683	Liangyou108	indica*indica	0.5633	0.3894	0.0474	0.2099	Y2
ZJM684	Yueyou938	indica*indica	0.9446	0.0516	0.0038	0.1312	Y1
ZJM685	Ⅱyou084	indica*indica	0.8594	0.1346	0.006	0.1544	Y1
ZJM686	Shanyou084	indica*indica	0.8654	0.1294	0.0052	0.1524	Y1
ZJM687	Ⅱyou129	indica*indica	0.8564	0.1369	0.0067	0.1523	Y1
ZJM688	Fengyou084	indica*indica	0.8844	0.1071	0.0085	0.1474	Y2
ZJM689	Xieyou084	indica*indica	0.9177	0.0768	0.0055	0.1399	Y2
ZJM690	Tianfengyou084	indica*indica	0.9134	0.038	0.0486	0.0795	Y2
ZJM691	Ⅱyou42	indica*indica	0.8632	0.1305	0.0063	0.1531	Y2
ZJM692	Sugengyou3hao	japonica*japonica	0.0013	0.2334	0.7653	0.1037	Y2
ZJM693	8You682	japonica*japonica	0.0026	0.1686	0.8288	0.0855	Y1
ZJM694	Xuyou201	indica*japonica	NA	NA	NA	NA	NA
ZJM695	Xuyou631	indica*japonica	0.0114	0.3894	0.5991	0.1628	Y2
ZJM696	Xuyou733	japonica*japonica	0.0036	0.2582	0.7383	0.1251	Y2
ZJM697	Tianxie13	japonica*japonica	0.0148	0.2685	0.7167	0.1185	Y2
ZJM698	Teyou559	indica*indica	0.8933	0.1023	0.0044	0.1445	Y1
ZJM699	Ⅱyou559	indica*indica	0.8579	0.1362	0.0059	0.1393	Y1
ZJM700	Fengyou559	indica*indica	0.8873	0.1042	0.0085	0.1577	Y1
ZJM701	Tianfengyou269	indica*indica	0.9383	0.0131	0.0486	0.0164	Y2
ZJM702	Xieyou559	indica*indica	0.912	0.0812	0.0068	0.1426	Y1
ZJM704	Xieyou728	indica*indica	0.916	0.0781	0.0059	0.1403	Y2
ZJM705	Xinliangyou6380	indica*indica	0.8947	0.0907	0.0146	0.1182	Y2
ZJM706	Ⅱyou728	indica*indica	0.8616	0.1324	0.006	0.1549	Y2
ZJM707	Changyou4hao	japonica*japonica	0.0136	0.1307	0.8557	0.0603	Y2
ZJM708	Wuyou135	japonica*japonica	0.0198	0.3391	0.6411	0.1332	NA
ZJM709	Liaoyou5218	japonica*japonica	0.0824	0.3029	0.6146	0.1405	Y1
ZJM710	Liaoyou2006	japonica*japonica	0.0004	0.0772	0.9223	0.0526	Y2
ZJM711	Liaoyou1052	japonica*japonica	0.0088	0.1632	0.828	0.073	Y2
ZJM712	Liaoyou20	japonica*japonica	0.0713	0.1635	0.7652	0.0772	Y2
ZJM713	Liaoyou5273	japonica*japonica	0.0444	0.2614	0.6942	0.1256	Y2
ZJM714	Jingengza2hao	japonica*japonica	0.0006	0.1623	0.837	0.077	Y1
ZJM715	3You18	indica*japonica	0.0017	0.3919	0.6065	0.1573	Y2
ZJM716	Jingengza3hao	japonica*japonica	0.1795	0.004	0.8164	0.0055	Y1
ZJM717	Jingengza5hao	japonica*japonica	0.3865	0.0058	0.6076	0.0081	Y1
ZJM718	10You18	japonica*japonica	0.0015	0.1665	0.832	0.0885	Y2
ZJM719	Xinzageng1hao	indica*japonica	0.0089	0.6758	0.3154	0.2485	Y1
ZJM720	Liangyoupeigeng	indica*indica	0.657	0.3042	0.0389	0.1937	Y2
ZJM721	Ⅱyou550	japonica*japonica	0.1447	0.0028	0.8525	0.0046	Y2
ZJM722	Ⅱyou1511	indica*indica	0.8432	0.1507	0.0061	0.1678	Y2
ZJM725	Iyou122	indica*indica	0.8362	0.1522	0.0116	0.1617	Y1
ZJM726	Jinyou117	indica*indica	0.852	0.1384	0.0096	0.1621	Y1
ZJM727	Fengyouxiangzhan	indica*indica	0.7749	0.2113	0.0139	0.1667	Y1
ZJM728	Fengyou28	indica*indica	0.8593	0.1295	0.0111	0.1426	Y2
ZJM729	Mingyou02	indica*indica	0.8473	0.1419	0.0107	0.1636	Y2
ZJM730	Mianxiang3You725	indica*indica	0.8135	0.1673	0.0191	0.1555	Y2
ZJM731	Fengyou737	indica*indica	0.8683	0.1239	0.0078	0.1418	Y2
ZJM732	Yixiang2084	indica*indica	0.8685	0.1239	0.0076	0.1405	Y2
ZJM733	Yixiang19hao	indica*indica	0.8804	0.1104	0.0092	0.1473	Y2
ZJM734	Yixiang11hao	indica*indica	0.843	0.1448	0.0121	0.1559	Y2
ZJM736	Yixiang213	indica*indica	0.8868	0.1026	0.0106	0.1505	Y2
ZJM737	Jinyou360	indica*indica	0.849	0.1442	0.0068	0.1564	Y2
ZJM738	Huatai998	indica*indica	0.8269	0.1648	0.0084	0.1693	Y2
ZJM739	Zhufengyou28	indica*indica	0.825	0.1677	0.0073	0.1658	Y2
ZJM740	Mingyou09	indica*indica	0.89	0.1037	0.0063	0.1523	Y2
ZJM741	Yuyou1hao	indica*indica	0.8964	0.0904	0.0132	0.1461	Y2
ZJM742	Heyou6hao	indica*indica	0.8659	0.1259	0.0082	0.1615	Y2
ZJM743	Sanfeng101	indica*indica	0.8152	0.175	0.0098	0.1695	Y2
ZJM744	Jinjian6hao	indica*indica	0.8631	0.1285	0.0084	0.1621	Y2
ZJM745	Jiangyou918	indica*indica	0.8562	0.1337	0.0102	0.1578	Y2
ZJM746	Tianrun661	indica*indica	0.8774	0.1125	0.0101	0.1467	Y2
ZJM747	Jinjiayuan1hao	indica*indica	0.8258	0.1668	0.0074	0.1652	NA
ZJM748	Iyou86	indica*indica	0.8626	0.128	0.0095	0.1634	Y1
ZJM749	BoⅡyou6410	indica*indica	0.9232	0.0728	0.0041	0.1327	Y2
ZJM750	Shennongnuo1hao	indica*indica	0.8063	0.1846	0.0091	0.1749	Y2
ZJM751	BoⅡyou235	indica*indica	0.9287	0.068	0.0033	0.1403	Y2
ZJM752	Ⅱyou128	indica*indica	0.871	0.124	0.005	0.1482	Y1
ZJM753	Dqibaoyou527	indica*indica	0.9334	0.0625	0.0041	0.1472	Y2
ZJM754	Tyou551	indica*indica	0.8931	0.1028	0.0041	0.1416	Y2
ZJM756	BoⅡyou312	indica*indica	0.8708	0.1159	0.0133	0.1498	Y2
ZJM757	Boyou125	indica*indica	0.9015	0.0926	0.0059	0.1444	Y2
ZJM758	Guanglingyou2585	indica*indica	0.9001	0.0849	0.015	0.1303	Y2
ZJM759	Guangyou18	indica*indica	0.9608	0.0134	0.0258	0.021	Y2
ZJM760	Jingfu1You128	indica*indica	0.909	0.084	0.007	0.1468	Y2
ZJM762	Qiongxiangliangyou08	indica*indica	0.9419	0.0536	0.0045	0.1329	Y2
ZJM763	Teyou1259	indica*indica	0.8492	0.1445	0.0063	0.1639	Y2
ZJM764	Teyou128	indica*indica	0.9091	0.0858	0.0052	0.1463	Y1
ZJM765	Tianyou10hao	indica*indica	0.9037	0.0902	0.0061	0.1353	Y2
ZJM766	Tianyou2168	indica*indica	0.8893	0.1026	0.0081	0.1497	Y2
ZJM767	Tianyou806	indica*indica	0.9274	0.0115	0.0612	0.0163	Y2
ZJM768	Tianyoufeng2	indica*indica	0.8518	0.1349	0.0132	0.1504	Y2
ZJM769	Yueza922	indica*indica	0.8596	0.1162	0.0241	0.1483	Y2
ZJM770	Zhanyou1018	indica*indica	0.8836	0.1043	0.0121	0.1325	Y1
ZJM771	Rongdao9hao	indica*indica	0.8383	0.1464	0.0152	0.1451	Y2
ZJM772	Rongdao8hao	indica*indica	NA	NA	NA	NA	Y2
ZJM773	Rongyou19	indica*indica	0.8202	0.1662	0.0136	0.1418	Y2
ZJM774	Chuanfeng4hao	indica*indica	0.8661	0.124	0.0099	0.1572	Y1
ZJM775	Chuanfeng5hao	indica*indica	0.8302	0.1587	0.0111	0.1616	Y1
ZJM776	Chuanfeng6hao	indica*indica	0.8608	0.1324	0.0067	0.1601	Y1
ZJM777	Weitian9hao	indica*indica	0.8669	0.1249	0.0082	0.1567	Y2
ZJM778	Zhongyou936	indica*indica	0.8258	0.1622	0.0121	0.1568	Y2
ZJM779	Guohaoguoxiang12hao	indica*indica	0.8135	0.1679	0.0185	0.156	Y2
ZJM780	Jinyou975	indica*indica	0.8219	0.1679	0.0102	0.1618	Y2
ZJM781	Fuyou21	indica*indica	0.8649	0.128	0.0072	0.1573	Y2
ZJM782	Kyou213	indica*indica	0.8991	0.0886	0.0123	0.1473	Y2
ZJM783	Jinyou11	indica*indica	0.8261	0.1591	0.0147	0.1549	Y2
ZJM784	Shuofeng2hao	indica*indica	0.8644	0.1303	0.0054	0.1473	Y2
ZJM785	Fuyou151	indica*indica	0.8622	0.1319	0.0059	0.1536	Y1
ZJM786	Hongyou44	indica*indica	0.8687	0.1149	0.0165	0.1461	Y2
ZJM787	Dyou116	indica*indica	0.8628	0.1301	0.0071	0.1549	Y1
ZJM788	Leyou2hao	indica*indica	0.8351	0.1569	0.008	0.1615	Y1
ZJM789	Gangyou118	indica*indica	0.8385	0.1545	0.0071	0.1612	Y1
ZJM790	Luyouerhao	indica*indica	0.7891	0.2001	0.0108	0.1686	Y2
ZJM791	Luyou668	indica*indica	0.7758	0.2103	0.0138	0.1697	Y2
ZJM792	Gangyou336	indica*indica	0.8369	0.1584	0.0047	0.1686	Y1
ZJM793	Ⅱyou518	indica*indica	0.8539	0.1399	0.0062	0.1605	Y2
ZJM794	Yiyou99	indica*indica	0.8953	0.0948	0.01	0.1477	Y2
ZJM795	Gangyou148	indica*indica	0.8583	0.1355	0.0062	0.1668	Y2
ZJM796	Dyou130	indica*indica	0.8191	0.1678	0.0131	0.1578	Y1
ZJM797	Gangyou2009	indica*indica	0.8547	0.1367	0.0086	0.1635	Y1
ZJM798	Byou840	indica*indica	0.8297	0.1596	0.0107	0.1554	Y1
ZJM799	Mian2You151	indica*indica	0.7895	0.1955	0.0151	0.1659	Y1
ZJM800	Chuan7You89	indica*indica	0.837	0.1532	0.0098	0.1607	Y1
ZJM801	Mian5You151	indica*indica	0.7972	0.1873	0.0156	0.1483	Y2
ZJM802	Yixiang3724	indica*indica	0.8733	0.1154	0.0113	0.1549	Y2
ZJM803	Yixiang937	indica*indica	0.8856	0.1035	0.0109	0.1393	Y2
ZJM804	Yixiang3728	indica*indica	0.8619	0.1261	0.012	0.1442	Y2
ZJM805	Zhufengyou009	indica*indica	0.8564	0.1272	0.0163	0.1525	Y2
ZJM806	Shanyou94-11	indica*indica	0.7586	0.2184	0.0231	0.1697	Y1
ZJM807	Jinyou182	indica*indica	0.8494	0.1396	0.011	0.1527	Y1
ZJM808	Neixiang10hao	indica*indica	0.8869	0.0916	0.0214	0.136	Y2
ZJM809	Jixiang3hao	indica*indica	0.8858	0.1021	0.0121	0.1387	Y2
ZJM810	Gangyou827	indica*indica	0.838	0.1481	0.0139	0.1578	Y1
ZJM811	Jingu202	indica*indica	0.8478	0.1351	0.017	0.1501	Y2
ZJM812	Huaxiang7hao	indica*indica	0.8811	0.1099	0.009	0.1603	Y2
ZJM813	Ⅱyou949	indica*indica	0.9031	0.0157	0.0812	0.017	Y1
ZJM814	Kyou8149	indica*indica	0.8617	0.1275	0.0109	0.156	Y1
ZJM815	Kyou40	indica*indica	0.8638	0.1261	0.0101	0.1576	Y1
ZJM816	Kyou8725	indica*indica	0.835	0.1564	0.0086	0.1604	Y1
ZJM817	Taixiang5hao	indica*indica	0.8117	0.1659	0.0224	0.1448	Y2
ZJM818	Chuanyou75535	indica*indica	0.8414	0.1494	0.0091	0.1609	Y1
ZJM819	Fuyou994	indica*indica	0.8614	0.1316	0.007	0.1571	Y1
ZJM820	Ⅱyou162	indica*indica	0.8562	0.1346	0.0092	0.1588	Y1
ZJM821	Gangyou130	indica*indica	0.8366	0.1555	0.0078	0.1641	Y1
ZJM822	Dyou361	indica*indica	0.873	0.1224	0.0046	0.1514	Y1
ZJM823	Gangyou361	indica*indica	0.8756	0.1187	0.0058	0.1569	Y1
ZJM824	Dyou363	indica*indica	0.8294	0.1578	0.0128	0.1497	Y1
ZJM825	Gangyou363	indica*indica	0.867	0.1267	0.0063	0.1565	Y1
ZJM826	Dyou162	indica*indica	0.8415	0.15	0.0085	0.1781	Y1
ZJM827	Dxiang101	indica*indica	0.8342	0.1571	0.0086	0.1574	Y2
ZJM828	Dyou2362	indica*indica	0.8494	0.1425	0.0081	0.1535	Y2
ZJM829	Dyou368	indica*indica	0.7991	0.1878	0.0131	0.1578	Y2
ZJM830	Gangyou158	indica*indica	0.8626	0.1318	0.0056	0.1652	Y2
ZJM831	Dxiang707	indica*indica	0.8547	0.1341	0.0111	0.1566	Y2
ZJM832	Ⅱyou363	indica*indica	0.8402	0.1505	0.0092	0.1634	Y2
ZJM833	Fuyou527	indica*indica	0.8933	0.1007	0.0059	0.162	Y1
ZJM834	Xieyou716	indica*indica	0.8637	0.1282	0.0081	0.1553	Y2
ZJM835	Dyou17	indica*indica	0.8483	0.1407	0.011	0.16	Y2
ZJM836	Kedao3hao	indica*indica	0.8775	0.1179	0.0046	0.1573	Y2
ZJM837	Zhongyou368	indica*indica	0.8211	0.1696	0.0093	0.1703	Y2
ZJM838	Yixiang707	indica*indica	0.9176	0.0741	0.0083	0.142	Y2
ZJM839	Dyou203	indica*indica	0.8364	0.1529	0.0107	0.1552	Y2
ZJM840	Dyou205	indica*indica	0.8419	0.0681	0.09	0.0559	Y2
ZJM841	Dyou2527	indica*indica	0.8182	0.1707	0.0111	0.1606	Y2
ZJM842	Shanyou527	indica*indica	0.877	0.1185	0.0046	0.1582	Y2
ZJM843	Jinguyou72	indica*indica	0.8347	0.1498	0.0155	0.1559	Y2
ZJM844	Dyou3527	indica*indica	0.8154	0.1724	0.0123	0.1694	Y2
ZJM845	Ⅱyou69	indica*indica	0.8404	0.1528	0.0067	0.1646	Y2
ZJM846	Mianxiang576	indica*indica	0.8537	0.1286	0.0177	0.1507	Y2
ZJM847	Zhongyou85	indica*indica	0.8444	0.1445	0.0111	0.1683	Y1
ZJM848	Shulongyou4hao	indica*indica	0.858	0.1306	0.0114	0.1546	Y2
ZJM849	Shulongyou3hao	indica*indica	0.8344	0.1584	0.0072	0.1583	Y2
ZJM850	Cyou2009	indica*indica	0.8141	0.179	0.0069	0.1682	Y1
ZJM851	Cyou2040	indica*indica	0.8707	0.124	0.0054	0.1493	Y1
ZJM852	Cyou2095	indica*indica	0.8462	0.1482	0.0056	0.1649	Y2
ZJM853	Cyouduoxi1hao	indica*indica	0.8554	0.1402	0.0044	0.1663	Y1
ZJM854	Ⅱyou1313	indica*indica	0.8345	0.1592	0.0062	0.1515	Y1
ZJM855	Gangyou3551	indica*indica	0.8683	0.1262	0.0055	0.1574	Y1
ZJM856	Ⅱyou1577	indica*indica	0.8109	0.1807	0.0084	0.1719	Y1
ZJM857	Gangyou1577	indica*indica	0.8418	0.1514	0.0068	0.1622	Y1
ZJM858	Yixiang1577	indica*indica	0.8728	0.1173	0.0099	0.15	Y1
ZJM860	Yixiang3003	indica*indica	0.783	0.2085	0.0085	0.1894	Y2
ZJM861	Mian5You3551	indica*indica	0.8264	0.1623	0.0113	0.154	Y2
ZJM862	Yixiang10hao	indica*indica	0.8847	0.104	0.0114	0.1456	Y2
ZJM863	Yixiang1313	indica*indica	0.9012	0.0902	0.0087	0.1425	Y2
ZJM864	Yixiang3551	indica*indica	0.9074	0.0855	0.0071	0.1574	Y2
ZJM865	Yixiang9hao	indica*indica	0.9292	0.0641	0.0067	0.142	Y2
ZJM866	Yixiang1979	indica*indica	0.8783	0.1099	0.0118	0.1434	Y2
ZJM867	Yixiang3774	indica*indica	0.8904	0.098	0.0116	0.1381	Y2
ZJM868	Yixiang4106	indica*indica	0.8779	0.1112	0.0109	0.1446	Y2
ZJM869	Yixiang2084	indica*indica	0.8659	0.1283	0.0058	0.1503	Y2
ZJM870	Yixiang2239	indica*indica	0.8938	0.0968	0.0094	0.1562	Y2
ZJM871	Nyou1577	indica*indica	0.8739	0.1132	0.013	0.1557	Y1
ZJM872	Yixiang99E-4	indica*indica	0.8937	0.0972	0.0091	0.1535	Y2
ZJM873	Zhongyou63	indica*indica	0.8472	0.1434	0.0094	0.159	Y2
ZJM874	Yixiang101	indica*indica	0.8834	0.106	0.0106	0.1576	Y2
ZJM875	Ⅱyou3213	indica*indica	0.9066	0.0876	0.0058	0.1616	Y2
ZJM876	Chuannongyou498	indica*indica	0.8735	0.1182	0.0083	0.1557	Y2
ZJM877	Chuannongyou527	indica*indica	0.8879	0.1064	0.0056	0.1504	Y2
ZJM878	Dexiang4103	indica*indica	0.8638	0.1247	0.0114	0.1564	Y2
ZJM879	Fengdayou2590	indica*indica	0.8442	0.1489	0.0069	0.1547	Y2
ZJM880	Gangxiang828	indica*indica	0.8323	0.1555	0.0122	0.1641	Y2
ZJM881	Jinyou18	indica*indica	0.8436	0.1459	0.0106	0.1526	Y1
ZJM882	Longyou305	indica*indica	0.8853	0.1044	0.0102	0.1598	Y2
ZJM883	Tianlongyou540	indica*indica	0.8085	0.1788	0.0127	0.1608	Y2
ZJM884	Yixiang2079	indica*japonica	0.03	0.9507	0.0193	0.4047	Y2
ZJM885	Jinyou117	indica*indica	0.849	0.1416	0.0095	0.1639	Y1
ZJM886	Sanxiangyou613	indica*indica	0.833	0.1574	0.0096	0.1683	Y2
ZJM887	Shanyou416	indica*indica	0.846	0.148	0.006	0.1696	Y2
ZJM888	Fengyuanyou6135	indica*indica	0.8597	0.1276	0.0127	0.1262	Y2
ZJM889	Gangyou416	indica*indica	0.8528	0.1394	0.0077	0.1704	Y2
ZJM890	Zhuliangyou706	indica*indica	0.7844	0.201	0.0146	0.1545	Y2
ZJM891	Fengyou527	indica*indica	0.8634	0.1273	0.0092	0.1602	Y2
ZJM892	Luliangyou8hao	indica*indica	0.8618	0.1173	0.0209	0.1357	Y2
ZJM893	Zhuliangyou100	indica*indica	0.868	0.1101	0.0219	0.1281	Y2
ZJM894	Jinyou44	indica*indica	0.8536	0.1365	0.0098	0.1554	Y1
ZJM895	Peiliangyou93	indica*indica	0.766	0.1878	0.0462	0.1487	Y1
ZJM896	Xinxiangyou207	indica*indica	0.8637	0.1277	0.0086	0.1358	Y1
ZJM897	Fengyou9hao	indica*indica	0.8533	0.1394	0.0073	0.1541	Y1
ZJM898	Fengyou210	indica*indica	0.8558	0.1356	0.0087	0.1567	Y1
ZJM899	Jinyou213	indica*indica	0.8888	0.1033	0.0079	0.1299	Y2
ZJM900	H37You207	indica*indica	0.8525	0.1274	0.0201	0.1437	Y2
ZJM901	Jinyou297	indica*indica	0.8069	0.1806	0.0125	0.1532	Y2
ZJM902	Jinyou640	indica*indica	0.7782	0.152	0.0698	0.1317	Y2
ZJM903	Xinxiangyou640	indica*japonica	0.0486	0.9034	0.048	0.3956	Y2
ZJM904	Tyou855	indica*indica	0.8486	0.1336	0.0178	0.1534	Y2
ZJM905	Tyou100	indica*indica	0.7869	0.1974	0.0158	0.1644	Y2
ZJM908	Jiyou716	indica*indica	0.2537	0.7325	0.0138	0.3411	Y2
ZJM909	Zhuliangyou21	indica*indica	0.848	0.1328	0.0193	0.1332	Y2
ZJM910	Jiyou7hao	indica*indica	0.8425	0.1464	0.011	0.1498	Y2
ZJM911	Ⅱyou918	indica*indica	0.8493	0.1446	0.0061	0.1612	Y2
ZJM912	Cliangyou4488	indica*indica	0.7913	0.1794	0.0293	0.1638	Y2
ZJM913	Cliangyou755	indica*indica	0.7699	0.1823	0.0478	0.1582	Y2
ZJM914	Cliangyou343	indica*indica	0.7865	0.1789	0.0346	0.1655	Y2
ZJM915	Zhuliangyou4024	indica*indica	0.8629	0.1153	0.0217	0.1323	Y2
ZJM916	Yliangyou599	indica*indica	0.679	0.264	0.057	0.1777	Y2
ZJM917	Zhuliangyou189	indica*indica	0.8718	0.1094	0.0188	0.1313	Y2
ZJM918	Ziyou299	indica*indica	0.8623	0.1197	0.018	0.1425	Y2
ZJM919	Jinyou212	indica*indica	0.7768	0.2077	0.0155	0.1587	Y2
ZJM920	Jinyou844	indica*indica	0.7728	0.2136	0.0135	0.1796	Y2
ZJM921	Shuangliangyou1hao	indica*indica	0.795	0.1875	0.0176	0.1607	Y2
ZJM923	Yliangyou86	indica*indica	0.6449	0.3092	0.0459	0.1767	Y2
ZJM924	Yliangyou7hao	indica*indica	0.7088	0.2641	0.0271	0.1682	Y2
ZJM925	Yliangyou8hao	indica*indica	0.6767	0.2873	0.036	0.1818	Y2
ZJM926	Luliangyou257	indica*indica	0.8666	0.1174	0.0159	0.1307	Y2
ZJM927	Zhuliangyou268	indica*indica	0.8842	0.095	0.0208	0.1276	Y2
ZJM928	Luliangyou819	indica*indica	0.8681	0.1105	0.0214	0.13	Y2
ZJM929	Lingliangyou564	indica*indica	0.858	0.1284	0.0136	0.1501	Y2
ZJM930	Huayou322	indica*indica	0.8151	0.1676	0.0173	0.1486	Y2
ZJM931	Hualiangyou1548	indica*indica	0.7822	0.1956	0.0221	0.1675	Y2
ZJM932	Lingliangyou268	indica*indica	0.8747	0.114	0.0113	0.1704	Y2
ZJM933	Yahuayou624	indica*indica	0.8318	0.1558	0.0124	0.1615	Y2
ZJM934	H28You451	indica*indica	0.8613	0.1296	0.0091	0.1536	Y2
ZJM935	Zhongyou272	indica*indica	0.8307	0.1572	0.012	0.1397	Y2
ZJM936	Luliangyou211	indica*indica	0.8649	0.1144	0.0207	0.1318	Y2
ZJM937	Shenliangyou5814	indica*indica	0.6962	0.2732	0.0307	0.1799	Y2
ZJM938	Jinyou433	indica*indica	0.7955	0.1927	0.0118	0.1669	Y2
ZJM939	Tyou535	indica*indica	0.8239	0.1659	0.0102	0.1363	Y2
ZJM940	Tyou1128	indica*indica	0.8587	0.1318	0.0094	0.1508	Y2
ZJM941	Yliangyou302	indica*indica	0.6782	0.2801	0.0417	0.1743	Y2
ZJM942	Yliangyou527	indica*indica	0.6899	0.2726	0.0375	0.1725	Y2
ZJM943	Yliangyou51	indica*indica	0.6944	0.2408	0.0648	0.1541	Y2
ZJM945	Xianfengyou034	indica*indica	0.8634	0.1178	0.0188	0.1413	Y2
ZJM946	Xianfengyou933	indica*indica	0.8506	0.1409	0.0084	0.1469	Y2
ZJM947	Tanliangyou83	indica*indica	0.8973	0.097	0.0057	0.1253	Y2
ZJM948	Zhongyou978	indica*indica	0.8682	0.1224	0.0094	0.1589	Y2
ZJM949	Peiliangyou568	indica*indica	0.6602	0.2447	0.0951	0.1573	Y2
ZJM950	Aolongyou282	indica*indica	0.8432	0.1414	0.0154	0.1502	Y3
ZJM951	Aoliangyou69	indica*indica	0.8202	0.1664	0.0133	0.1619	Y2
ZJM952	Jinyouhuai340	indica*indica	0.833	0.1535	0.0134	0.151	Y2
ZJM953	Yliangyou9918	indica*indica	0.6765	0.2689	0.0546	0.1701	Y2
ZJM954	Xiangzhongyou918	indica*indica	0.8445	0.145	0.0105	0.1606	NA
ZJM955	Zhongyou9806	indica*indica	0.8328	0.1589	0.0083	0.1623	Y2
ZJM956	Chuanxiangyou1101	indica*indica	0.8551	0.1222	0.0227	0.1351	Y2
ZJM957	Guangliangyou8hao	indica*indica	0.8533	0.133	0.0136	0.1314	Y2
ZJM958	Tanliangyou921	indica*indica	0.8898	0.0966	0.0136	0.1104	Y2
ZJM959	Zhuliangyou505	indica*indica	0.8589	0.1216	0.0195	0.1295	Y2
ZJM960	Xingyou1hao	indica*indica	0.8554	0.1323	0.0123	0.1328	Y2
ZJM961	Yliangyouxiang2hao	indica*indica	0.6815	0.2917	0.0268	0.1742	Y2
ZJM962	Zhuliangyou25	indica*indica	0.8612	0.1149	0.0239	0.13	Y2
ZJM963	Fengyou207	indica*indica	0.8322	0.1559	0.0119	0.1334	Y1
ZJM964	Zhongyou463	indica*indica	0.8185	0.1649	0.0166	0.1521	Y2
ZJM965	Zhongyou207	indica*indica	0.8305	0.1576	0.0119	0.1442	Y1
ZJM966	Cliangyou501	indica*indica	0.6702	0.2801	0.0496	0.1853	Y2
ZJM967	Zhuliangyou811	indica*indica	0.887	0.0888	0.0242	0.111	Y2
ZJM968	Jiuyou120	indica*indica	0.8296	0.155	0.0154	0.142	Y2
ZJM969	Zhongyou36	indica*indica	0.8646	0.1112	0.0242	0.1247	Y2
ZJM970	Zhuliangyou02	indica*indica	0.8586	0.1322	0.0092	0.1627	Y1
ZJM971	Zhunliangyou1202	indica*indica	0.8698	0.104	0.0262	0.1522	Y2
ZJM972	Yueyou108	indica*indica	0.8778	0.1089	0.0133	0.1273	Y2
ZJM973	Cliangyou4418	indica*indica	0.8126	0.1715	0.0159	0.1564	Y2
ZJM974	Xinxiangyou9113	indica*indica	0.8704	0.1204	0.0092	0.1608	Y2
ZJM975	Shenyou2200	indica*indica	0.7734	0.2166	0.0099	0.1799	Y2
ZJM976	Yueyou9264	indica*indica	0.91	0.079	0.011	0.1299	Y2
ZJM977	Jinyou938	indica*indica	0.8068	0.1828	0.0104	0.1572	Y2
ZJM978	Zhuliangyou58	indica*indica	0.8603	0.1301	0.0096	0.1579	Y1
ZJM979	Yangyou1hao	indica*indica	0.8753	0.112	0.0126	0.1543	Y2
ZJM980	Zhongyou4202	indica*indica	0.8237	0.1613	0.015	0.1493	Y2
ZJM981	Zhuliangyou312	indica*indica	0.8633	0.1146	0.0221	0.1294	Y2
ZJM982	Zhuliangyou4290	indica*indica	0.8641	0.1119	0.024	0.1295	Y2
ZJM983	Xinliangyou98	indica*indica	0.8858	0.104	0.0102	0.125	Y2
ZJM984	Xieyou978	indica*indica	0.8881	0.1032	0.0087	0.1344	Y2
ZJM985	Dyou986	indica*indica	0.8327	0.1558	0.0115	0.1516	Y2
ZJM986	Za0152	indica*indica	0.8338	0.1553	0.0108	0.1507	Y2
ZJM987	Chu9507	indica*indica	0.9157	0.0775	0.0068	0.1217	Y2
ZJM988	Fuxiangyou98	indica*indica	0.779	0.204	0.0171	0.1575	Y2
ZJM989	Longanyou1hao	indica*indica	0.9187	0.0737	0.0076	0.1378	Y1
ZJM990	Luyou827	indica*indica	0.878	0.1155	0.0065	0.1333	Y2
ZJM991	Mingyou98	indica*indica	0.9022	0.0943	0.0035	0.1481	Y2
ZJM992	Aiyou39	indica*japonica	0.0042	0.3875	0.6082	0.1559	Y2
ZJM993	Xinlongyou1hao	indica*indica	0.8995	0.0963	0.0042	0.1437	Y2
ZJM994	Huailiangyou3hao	indica*indica	0.8063	0.1787	0.015	0.1611	Y2
ZJM995	Ⅱyouming88	indica*indica	0.8064	0.1834	0.0102	0.1733	Y2
ZJM996	Wandao72	japonica*japonica	0.0042	0.2866	0.7092	0.117	Y1
ZJM997	Kyou954	indica*indica	0.7975	0.1843	0.0181	0.1426	Y2
ZJM998	Ⅲyou98	indica*japonica	0.0041	0.5906	0.4053	0.219	Y1
ZJM999	Fengyou188	indica*indica	0.8414	0.1395	0.0191	0.1432	NA
ZJM1000	Liangyou4826	indica*indica	0.9014	0.0892	0.0094	0.1366	Y2
ZJM1001	Ⅱyou508	indica*indica	0.7966	0.1919	0.0115	0.1481	Y2
ZJM1002	Xinqiang8hao	indica*indica	0.8646	0.1194	0.016	0.1381	Y2
ZJM1003	Xieyou29	indica*indica	0.9185	0.0748	0.0067	0.1379	Y2
ZJM1004	Jinfeng8hao	indica*indica	0.8309	0.15	0.0191	0.1364	Y2
ZJM1005	Jinyouryuan5	indica*indica	0.9144	0.0794	0.0062	0.1399	Y2
ZJM1006	Wandao79	indica*indica	0.8821	0.1072	0.0107	0.1442	Y1
ZJM1007	Wandao199	indica*indica	0.8677	0.1165	0.0157	0.1357	Y2
ZJM1008	Wandao88	indica*japonica	0.0048	0.5798	0.4154	0.223	Y2
ZJM1009	Ⅱyou3216	indica*indica	0.8032	0.1739	0.0229	0.1524	Y2
ZJM1010	Ⅱyou48	indica*indica	0.7764	0.1804	0.0433	0.1488	Y2
ZJM1011	Ziliangyou2hao	indica*indica	0.8661	0.1189	0.015	0.1403	Y2
ZJM1012	Anliangyou821	indica*indica	0.8131	0.162	0.0249	0.1574	Y2
ZJM1013	Guangliangyou4hao	indica*indica	0.899	0.0118	0.0892	0.0156	Y2
ZJM1014	Fenghuayou3hao	indica*indica	0.8643	0.129	0.0067	0.1518	Y2
ZJM1015	Nonghuayou5365	indica*indica	0.8266	0.1654	0.008	0.166	Y2
ZJM1016	Yueyou206	indica*indica	0.8693	0.1098	0.0209	0.1238	Y2
ZJM1017	Efuliangyouf8	indica*indica	0.8627	0.123	0.0143	0.1316	Y2
ZJM1018	Jiuliangyouf6	indica*indica	0.8649	0.127	0.0081	0.1404	Y1
ZJM1019	Jiuliangyoufeng	indica*indica	0.7842	0.2029	0.0129	0.1531	Y1
ZJM1020	Liuliangyou3327	indica*indica	0.8167	0.1718	0.0114	0.1586	Y1
ZJM1021	Jiangsiyou992	indica*indica	0.9276	0.0674	0.005	0.1487	Y2
ZJM1022	Jiangza1hao	indica*indica	0.8426	0.1472	0.0102	0.1661	Y2
ZJM1023	Jiangsiyou207	indica*indica	0.8889	0.1021	0.009	0.1327	Y2
ZJM1024	Tyou968	indica*indica	0.8387	0.1508	0.0105	0.1543	Y2
ZJM1025	Jinyou968	indica*indica	0.8278	0.1629	0.0092	0.1603	Y2
ZJM1026	Xinyougan16hao	indica*indica	0.8398	0.1405	0.0198	0.1677	Y1
ZJM1027	Shanyougan24hao	indica*indica	0.838	0.153	0.009	0.1612	Y1
ZJM1028	Xiangfengyou402	indica*indica	NA	NA	NA	NA	Y2
ZJM1029	Yueyou286	indica*indica	0.8987	0.0897	0.0116	0.1392	Y2
ZJM1030	Deyou1254	indica*indica	0.7811	0.2032	0.0156	0.1531	Y2
ZJM1031	Jinyou90	indica*indica	0.8059	0.1824	0.0117	0.1567	Y2
ZJM1032	Jingfuyou299	indica*indica	0.8459	0.1474	0.0067	0.1668	Y2
ZJM1033	Ekyou21	indica*indica	0.8783	0.1151	0.0067	0.1561	Y2
ZJM1034	Tianliangyou227	indica*indica	0.8789	0.1004	0.0207	0.1326	Y2
ZJM1035	Jinyoul2	indica*indica	0.8546	0.1294	0.016	0.1296	Y2
ZJM1036	Teyou1138	indica*indica	0.8649	0.1236	0.0116	0.14	Y2
ZJM1037	Liangyou18	indica*indica	0.818	0.1702	0.0117	0.15	NA
ZJM1038	Jingliangyou10hao	indica*indica	0.8815	0.1104	0.0081	0.1377	Y2
ZJM1039	Chuyou1588	indica*indica	0.7835	0.205	0.0114	0.1649	Y2
ZJM1040	Xinfengyou121	indica*indica	0.8874	0.0999	0.0128	0.1305	Y2
ZJM1041	Yiliangyou88	indica*indica	0.8941	0.0893	0.0166	0.1408	Y2
ZJM1042	Ziyou218	indica*indica	0.8983	0.0907	0.011	0.1416	Y2
ZJM1043	Zhongyouzhou481	indica*indica	0.8422	0.1464	0.0114	0.1631	Y2
ZJM1044	Jinyou418	indica*indica	0.8215	0.165	0.0135	0.1492	Y2
ZJM1045	Jiayou1332	indica*indica	0.8347	0.1463	0.019	0.1534	Y2
ZJM1046	Tianyou1251	indica*indica	0.8757	0.1142	0.0101	0.1456	Y2
ZJM1047	Tianfengyout025	indica*indica	0.8594	0.1184	0.0222	0.1335	Y2
ZJM1048	Wufengyout025	indica*indica	0.9082	0.0614	0.0304	0.087	Y2
ZJM1049	Jinyou992	indica*indica	0.8672	0.1189	0.014	0.1389	Y2
ZJM1050	Ⅱyou7599	indica*indica	0.8079	0.1791	0.013	0.1654	Y2
ZJM1051	Xinrongyou023	indica*indica	0.8567	0.1306	0.0127	0.1492	Y2
ZJM1052	Xinrongyou2067	indica*indica	0.8641	0.1171	0.0188	0.1326	Y2
ZJM1053	Zhongyou616	indica*indica	0.8327	0.156	0.0113	0.1674	Y2
ZJM1054	Xinrongyou254	indica*indica	0.8992	0.0892	0.0116	0.137	Y2
ZJM1055	YouⅠ156	indica*indica	0.8589	0.1304	0.0108	0.1522	Y2
ZJM1056	Jinyou476	indica*indica	0.8071	0.173	0.02	0.1474	Y2
ZJM1057	Weiyou1hao	indica*indica	0.8423	0.1493	0.0084	0.1557	Y2
ZJM1058	Tianfengyou19	indica*indica	0.8567	0.1334	0.0099	0.1535	Y2
ZJM1059	Rongyou9hao	indica*indica	0.8658	0.1238	0.0104	0.1371	Y2
ZJM1060	Feiyou137	indica*indica	0.828	0.1603	0.0117	0.1674	Y2
ZJM1061	Kyou877	indica*indica	0.8867	0.1045	0.0088	0.1575	Y1
ZJM1062	Lvxiang313	indica*indica	NA	NA	NA	NA	Y2
ZJM1063	Ⅱyou318	indica*indica	0.8544	0.1345	0.011	0.157	Y2
ZJM1064	Jinyou844	indica*indica	0.8017	0.1784	0.0199	0.1406	Y2
ZJM1065	Jinyou556	indica*indica	0.8066	0.1826	0.0108	0.1576	Y2
ZJM1066	Zhunliangyou893	indica*indica	0.7602	0.2073	0.0325	0.1811	Y2
ZJM1067	Zhong2You308	indica*indica	0.8841	0.1093	0.0065	0.1394	Y2
ZJM1068	Jinyou188	indica*indica	0.8094	0.1784	0.0122	0.1594	Y2
ZJM1069	Efufengyou11	indica*indica	0.8215	0.1642	0.0142	0.1613	Y2
ZJM1070	Xiannong22hao	indica*indica	0.8918	0.1002	0.008	0.1269	Y2
ZJM1071	Jinyou77	indica*indica	0.8198	0.1651	0.0152	0.1404	Y1
ZJM1072	Ⅱyou906	indica*indica	0.8781	0.1134	0.0085	0.1465	Y1
ZJM1073	Minxianfu3008	indica*indica	0.8792	0.1114	0.0094	0.1446	Y2
ZJM1074	Nongping302	indica*indica	0.8303	0.1564	0.0133	0.1442	Y2
ZJM1075	Zhuliangyou99	indica*indica	0.8885	0.0939	0.0176	0.1136	Y2
ZJM1076	Jinyou898	indica*indica	0.8298	0.1572	0.0131	0.1448	Y2
ZJM1077	Jinyou706	indica*indica	0.7744	0.2145	0.0111	0.1582	Y2
ZJM1078	Jinyou299	indica*indica	0.8017	0.1842	0.0141	0.1537	Y2
ZJM1079	Ⅱyoufu819	indica*indica	0.8465	0.145	0.0085	0.1424	Y1
ZJM1080	Kyou818	indica*indica	0.8701	0.121	0.0089	0.1526	Y1
ZJM1081	Xieyou332	indica*indica	0.8653	0.1197	0.0151	0.1585	Y1
ZJM1082	Xieyou336	indica*indica	0.8316	0.1591	0.0093	0.1594	Y1
ZJM1083	Yangxianyou26	indica*indica	0.8588	0.1329	0.0083	0.1562	Y2
ZJM1084	Yangxianyou418	indica*indica	0.8141	0.1787	0.0072	0.1652	Y2
ZJM1085	Kyou619	indica*indica	0.9287	0.0133	0.058	0.0158	Y1
ZJM1086	Kyou117	indica*indica	0.9077	0.0762	0.0161	0.0788	Y1
ZJM1087	Xinyou365	indica*indica	0.8322	0.1233	0.0445	0.145	Y1
ZJM1088	Ⅱyou845	indica*indica	0.9191	0.051	0.0299	0.0734	Y2
ZJM1089	Jingengyou28	indica*japonica	0.1186	0.4652	0.4161	0.2	Y2
ZJM1090	Jingengyou68	japonica*japonica	0.0199	0.002	0.9781	0.0079	Y2
ZJM1091	Zhonggengyou1hao	indica*japonica	0.1241	0.5012	0.3746	0.2072	Y2
ZJM1092	Jingengyou116	indica*japonica	0.1209	0.456	0.4232	0.1907	Y2
ZJM1093	Jingengyou180	indica*indica	0.9607	0.0085	0.0308	0.0113	Y2
ZJM1094	Gengyun2hao	indica*indica	0.9459	0.05	0.0041	0.129	Y2
ZJM1095	Jinxieyou988	indica*indica	NA	NA	NA	NA	Y2
ZJM1096	Huayou42	indica*indica	0.8656	0.1296	0.0048	0.1496	Y2
ZJM1097	Shanyou3550	indica*indica	0.842	0.1509	0.007	0.1551	Y1
ZJM1098	Youyou122	indica*indica	0.8678	0.1232	0.009	0.1607	Y1
ZJM1099	Youyou128	indica*indica	0.8823	0.1121	0.0056	0.1525	Y1
ZJM1100	Boyou998	indica*indica	0.8881	0.0959	0.016	0.1647	Y1
ZJM1101	Boyou368	indica*indica	0.9111	0.084	0.0049	0.1586	Y2
ZJM1102	Tianyou290	indica*indica	0.8888	0.1026	0.0086	0.1491	Y2
ZJM1103	Ⅱyou368	indica*indica	0.8716	0.1196	0.0088	0.1514	Y2
ZJM1104	Wuyou308	indica*indica	0.9009	0.0919	0.0072	0.141	Y2
ZJM1105	Tianyou390	indica*indica	0.8845	0.106	0.0095	0.1471	Y2
ZJM1106	Tianyou450	indica*indica	0.8717	0.1161	0.0122	0.1518	Y2
ZJM1107	Tianyou55	indica*indica	0.8851	0.103	0.0119	0.1513	Y2
ZJM1108	Tianyou806	indica*indica	0.8729	0.1163	0.0108	0.1393	Y2
ZJM1109	Tianfengyou880	indica*indica	0.8725	0.1178	0.0098	0.1548	Y2
ZJM1110	Boyouzaote	indica*indica	NA	NA	NA	NA	Y2
ZJM1111	Teyou524	indica*indica	0.9018	0.0915	0.0066	0.1382	Y1
ZJM1112	Boyou691	indica*indica	0.9084	0.085	0.0066	0.1531	Y2
ZJM1113	Huayou153	indica*indica	0.9237	0.073	0.0032	0.1338	Y2
ZJM1114	Wufengyou316	indica*indica	0.8689	0.117	0.0141	0.1565	Y2
ZJM1115	BoⅡyou15	indica*indica	0.8957	0.0948	0.0095	0.136	Y1
ZJM1116	Shuangyou8802	indica*indica	0.8526	0.1202	0.0272	0.1263	Y2
ZJM1117	Wanjinyou133	indica*indica	0.8725	0.1148	0.0127	0.1604	Y2
ZJM1118	Huayou229	indica*indica	0.9142	0.0815	0.0043	0.1442	Y1
ZJM1119	Peiza268	indica*indica	0.6764	0.2912	0.0323	0.1837	Y1
ZJM1120	Zhongyou229	indica*indica	0.8957	0.0997	0.0045	0.1426	Y1
ZJM1121	Tianyou312	indica*indica	0.8565	0.1317	0.0118	0.142	Y2
ZJM1122	Yueza763	indica*indica	0.9188	0.0605	0.0207	0.1201	Y2
ZJM1123	Tianyou688	indica*indica	0.8729	0.117	0.0101	0.1459	Y2
ZJM1124	Tianyou578	indica*indica	0.8549	0.1239	0.0212	0.1281	Y2
ZJM1125	Jindaoyou122	indica*indica	0.856	0.1296	0.0144	0.164	Y2
ZJM1126	Wanjinyou322	indica*indica	0.8595	0.1276	0.013	0.1512	Y2
ZJM1127	Wanjinyou2008	indica*indica	0.8879	0.089	0.023	0.1302	Y2
ZJM1128	Wufengyou2168	indica*indica	0.8867	0.0867	0.0266	0.1243	Y2
ZJM1129	Rongyou390	indica*indica	0.8821	0.0949	0.0231	0.1236	Y2
ZJM1130	Ⅱyou8220	indica*indica	0.8296	0.1362	0.0342	0.1356	Y1
ZJM1131	Peiliangyou2859	indica*indica	0.8761	0.1	0.0239	0.1253	Y2
ZJM1132	Xieyou982	indica*indica	0.8906	0.0859	0.0235	0.1132	Y1
ZJM1133	Jinyou987	indica*indica	0.811	0.1657	0.0234	0.1622	Y2
ZJM1137	Xieyou7954	indica*indica	0.8728	0.1139	0.0133	0.1543	Y1
ZJM1138	Ⅱyou7954	indica*indica	0.8275	0.1496	0.0228	0.1508	Y1
ZJM1139	Zhongyou208	indica*indica	0.8471	0.1413	0.0115	0.1544	Y2
ZJM1140	Qianyou1hao	indica*indica	0.8287	0.1557	0.0156	0.172	Y2
ZJM1141	Xieyou315	indica*indica	0.8609	0.1198	0.0193	0.1438	Y2
ZJM1142	Xieyou5968	indica*indica	0.829	0.1592	0.0119	0.1665	Y1
ZJM1143	Baliangyou100	indica*indica	0.8914	0.0949	0.0137	0.14	Y1
ZJM1144	Feiyou600	indica*indica	0.8373	0.1514	0.0114	0.1579	Y2
ZJM1145	Ⅱyou8006	indica*indica	0.8119	0.1792	0.009	0.1609	Y2
ZJM1147	Zhongzheyou1hao	indica*indica	0.8131	0.1526	0.0343	0.1411	Y2
ZJM1148	Yanyou1hao	indica*indica	0.8138	0.1677	0.0184	0.1466	Y2
ZJM1149	Feiyoue1	indica*indica	0.8521	0.1388	0.0091	0.1519	Y2
ZJM1151	Zhongyou1176	indica*indica	0.8679	0.1196	0.0125	0.1503	Y2
ZJM1152	Weiyou402	indica*indica	0.8311	0.1493	0.0196	0.1476	Y1
ZJM1153	Xieyou9308	indica*indica	0.6617	0.3081	0.0302	0.1949	Y1
ZJM1154	Shanyou46	indica*indica	0.8033	0.1859	0.0108	0.1774	Y1
ZJM1155	Zhongyou315	indica*indica	0.8309	0.1556	0.0135	0.1422	Y1
ZJM1156	Boyou26	indica*indica	0.8867	0.1003	0.013	0.1516	Y2
ZJM1157	Jinyou358	indica*indica	0.7219	0.2328	0.0453	0.1704	Y2
ZJM1158	YouⅠ5759	indica*indica	0.5848	0.3593	0.0559	0.2104	Y1
ZJM1159	Anliangyou1hao	indica*indica	0.8447	0.1485	0.0069	0.1467	Y2
ZJM1160	Boyou253	indica*indica	0.8729	0.1182	0.0089	0.16	Y1
ZJM1161	Jinyou253	indica*indica	NA	NA	NA	NA	Y1
ZJM1162	YouⅠ253	indica*indica	0.8275	0.1634	0.0091	0.1607	Y1
ZJM1163	Zhiyou253	indica*indica	0.8883	0.1033	0.0084	0.1405	Y1
ZJM1164	Teyou253	indica*indica	0.8738	0.1168	0.0094	0.1436	Y1
ZJM1165	Bahongyou256	indica*indica	0.8282	0.1573	0.0145	0.1552	Y2
ZJM1166	Zhongyou258	indica*indica	0.827	0.1585	0.0145	0.1538	Y2
ZJM1167	Teyou258	indica*indica	0.8749	0.1138	0.0113	0.1414	Y2
ZJM1168	Boyou258	indica*indica	0.9169	0.0801	0.003	0.1392	Y1
ZJM1169	Shiyouyu1hao	indica*indica	0.8081	0.1752	0.0167	0.1684	Y2
ZJM1170	Ekyou18	indica*indica	0.8608	0.1271	0.0121	0.1394	Y2
ZJM1171	Weiyou16	indica*indica	0.8175	0.1437	0.0388	0.114	Y2
ZJM1172	Lingyou6602	indica*indica	0.8871	0.0964	0.0165	0.1568	Y2
ZJM1173	YouⅠ6601	indica*indica	0.8498	0.1408	0.0094	0.1549	Y2
ZJM1174	YouⅠ6601	indica*indica	0.8771	0.0474	0.0754	0.0481	Y2
ZJM1175	Liyou6602	indica*indica	0.9147	0.0526	0.0327	0.0924	Y2
ZJM1176	Shanyou253	indica*indica	0.8361	0.1549	0.009	0.16	Y1
ZJM1177	Zhongyou253	indica*indica	0.8318	0.1555	0.0127	0.1553	Y1
ZJM1178	Tianyou1025	indica*indica	0.8402	0.1507	0.0091	0.1566	Y2
ZJM1179	YouⅠt80	indica*indica	0.8664	0.1246	0.009	0.1678	Y1
ZJM1180	Qiuyou623	indica*indica	0.7452	0.2386	0.0162	0.171	Y2
ZJM1181	Jinyou356	indica*indica	0.8214	0.1641	0.0145	0.1502	Y2
ZJM1182	Jinyou1202	indica*indica	0.8557	0.1338	0.0105	0.1414	Y2
ZJM1183	Teyou1202	indica*indica	0.8783	0.1139	0.0078	0.146	Y2
ZJM1184	Meiyou1025	indica*indica	0.7675	0.2238	0.0087	0.1748	Y1
ZJM1185	Meiyou198	indica*indica	0.8971	0.0976	0.0053	0.1456	Y2
ZJM1186	Qiyou08	indica*indica	0.9191	0.0735	0.0074	0.144	Y2
ZJM1187	Teyou136	indica*indica	0.9092	0.0823	0.0084	0.1338	Y2
ZJM1188	Shiyou838	indica*indica	0.8254	0.1545	0.0202	0.1615	Y2
ZJM1189	Peizaguihan1hao	indica*indica	0.67	0.2572	0.0727	0.178	Y2
ZJM1190	Qingyou119	indica*indica	0.8581	0.1315	0.0104	0.154	Y2
ZJM1191	Shiyou1025	indica*indica	0.7996	0.1853	0.0151	0.1788	Y2
ZJM1192	Boyou301	indica*indica	0.9277	0.0657	0.0066	0.0891	Y2
ZJM1193	Boyou306	indica*indica	0.8587	0.1278	0.0135	0.1562	Y2
ZJM1194	Teyou838	indica*indica	0.8807	0.1145	0.0049	0.155	Y1
ZJM1195	Boyou302	indica*indica	0.8559	0.1312	0.0128	0.1582	Y2
ZJM1196	YouⅠhongxiangyou33	indica*indica	0.8799	0.1135	0.0066	0.1493	Y2
ZJM1197	Boyou128	indica*indica	0.9139	0.0764	0.0096	0.1488	Y1
ZJM1198	BoⅡyou213	indica*indica	0.9	0.0943	0.0057	0.1452	Y1
ZJM1199	BoⅡyou270	indica*indica	0.8983	0.092	0.0098	0.1468	Y1
ZJM1200	YouⅠ1hao	indica*indica	NA	NA	NA	NA	Y1
ZJM1201	Zhongyou317	indica*indica	0.8455	0.1449	0.0095	0.1599	Y1
ZJM1202	Ekyou4480	indica*indica	0.928	0.0108	0.0611	0.0158	Y2
ZJM1203	Gyou3hao	indica*indica	0.8861	0.1023	0.0116	0.1389	Y2
ZJM1204	Tyou1202	indica*indica	0.8321	0.1549	0.013	0.1548	Y2
ZJM1205	Baliangyou353	indica*indica	0.8324	0.1608	0.0068	0.1592	Y1
ZJM1206	Boyou1102	indica*indica	0.8429	0.1445	0.0127	0.1638	Y2
ZJM1207	Boyou3550	indica*indica	0.8868	0.0985	0.0146	0.148	Y1
ZJM1208	Boyou359	indica*indica	0.9289	0.0398	0.0313	0.0641	Y2
ZJM1209	Fengyou191	indica*indica	0.8423	0.1487	0.009	0.164	Y1
ZJM1210	Gangyou825	indica*indica	0.8303	0.1594	0.0103	0.1698	Y2
ZJM1211	Hanyou3hao	indica*indica	0.7827	0.1914	0.0259	0.1484	Y2
ZJM1212	Huayou128	indica*indica	0.8282	0.1681	0.0037	0.2206	Y1
ZJM1213	Huayou229	indica*indica	0.8833	0.1113	0.0054	0.1463	Y1
ZJM1214	Huayou8813	indica*indica	0.9252	0.0715	0.0033	0.1488	Y1
ZJM1215	Huayou8830	indica*indica	0.9065	0.0898	0.0037	0.1548	Y1
ZJM1216	Huayougui99	indica*indica	0.8419	0.1523	0.0058	0.1675	Y1
ZJM1217	Jinyou2155	indica*indica	0.847	0.143	0.0099	0.1639	Y2
ZJM1218	Jinyou6601	indica*indica	0.8415	0.1471	0.0114	0.1639	Y2
ZJM1219	Jinyou966	indica*indica	0.8343	0.1557	0.01	0.1601	Y2
ZJM1220	Jinyou975	indica*indica	0.8203	0.1701	0.0096	0.1635	Y2
ZJM1221	Jingchuyou201	indica*indica	0.8363	0.1451	0.0186	0.1377	Y2
ZJM1222	Jiuyou207	indica*indica	0.8189	0.1665	0.0146	0.1421	Y2
ZJM1223	Liangyou4826	indica*indica	0.909	0.0523	0.0387	0.0551	Y2
ZJM1224	Liangyou638	indica*indica	0.8933	0.0989	0.0078	0.1266	Y2
ZJM1225	Luyou578	indica*indica	0.8913	0.0984	0.0103	0.148	Y2
ZJM1226	Luliangyou28	indica*indica	0.8686	0.1091	0.0223	0.1268	Y1
ZJM1227	Nuoliangyou6hao	indica*indica	0.8046	0.169	0.0264	0.1523	Y1
ZJM1228	Shanyou416	indica*indica	0.8464	0.1479	0.0058	0.1701	Y2
ZJM1229	Teyou21	indica*indica	0.8906	0.1052	0.0043	0.1572	Y2
ZJM1230	Teyou359	indica*indica	0.9208	0.0726	0.0066	0.1297	Y2
ZJM1231	Teyou399	indica*indica	0.8884	0.1055	0.0061	0.1484	Y2
ZJM1232	Teyou70	indica*indica	0.9099	0.0769	0.0132	0.1242	Y1
ZJM1233	Tianliangyou402	indica*indica	0.8642	0.103	0.0328	0.1145	Y1
ZJM1234	Wanjinyou136	indica*indica	0.8647	0.1221	0.0132	0.1636	Y2
ZJM1235	Xiangyou24	indica*indica	0.8209	0.1632	0.0159	0.1565	Y2
ZJM1236	Xiangyou2hao	indica*indica	0.8442	0.1472	0.0087	0.1503	Y2
ZJM1237	Xinliangyou821	indica*indica	0.8643	0.119	0.0167	0.1332	Y2
ZJM1238	Xinxiangyou53	indica*indica	0.8481	0.1415	0.0104	0.1548	Y1
ZJM1239	Yanliangyou9218	indica*indica	0.6881	0.275	0.037	0.1751	Y2
ZJM1241	Yixiang937	indica*indica	0.8755	0.114	0.0105	0.1532	Y2
ZJM1244	Yueyouhua4	indica*indica	0.8887	0.0776	0.0338	0.1011	Y2
ZJM1249	Boyou998	indica*indica	0.8757	0.115	0.0092	0.1632	Y1
ZJM1252	Jinyou402	indica*indica	0.821	0.168	0.011	0.1575	Y1
ZJM1253	Luliangyou996	indica*indica	0.7248	0.1627	0.1125	0.1186	Y2
ZJM1255	Fengliangyou4hao	indica*indica	0.8824	0.1105	0.007	0.1352	NA
ZJM1256	Jinyou207	indica*indica	0.8198	0.166	0.0142	0.1406	Y1
ZJM1257	Wufengyou202	indica*indica	0.8353	0.1356	0.0291	0.1449	NA
ZJM1258	Jifengyou866	indica*indica	0.8743	0.1166	0.009	0.153	NA
ZJM1259	Changyou09-3	japonica*japonica	0.0525	0.1956	0.7519	0.1039	Y2
ZJM1260	Wufengyou615	indica*indica	0.8732	0.1082	0.0186	0.1312	NA
ZJM1261	T55You3301	indica*indica	0.878	0.1096	0.0124	0.1474	NA
ZJM1262	Zhenuoyou1hao	japonica*japonica	0.0326	0.0885	0.8789	0.0571	Y2
ZJM1263	Gengliangyou7179	indica*indica	0.8572	0.0781	0.0647	0.0904	NA
ZJM1264	Teyou7572	indica*indica	0.9508	0.0132	0.036	0.0167	NA
ZJM1267	Yliangyou992	indica*indica	0.6329	0.2667	0.1005	0.1613	NA
ZJM1268	Cliangyou608	indica*indica	0.7223	0.2287	0.049	0.1684	Y2
ZJM1269	Xiangfengyouhuazhan	indica*indica	0.8687	0.1206	0.0107	0.1448	Y2
ZJM1270	Fuliangyou236	indica*indica	0.9095	0.0779	0.0126	0.1296	Y2
ZJM1272	Hengfengyou387	indica*indica	0.8617	0.1227	0.0156	0.1566	Y2
ZJM1273	Rongyou826	indica*indica	0.9013	0.0897	0.0091	0.1294	Y2
ZJM1275	Guang8You188	indica*indica	0.8724	0.1088	0.0187	0.144	Y2
ZJM1276	Teyou831	indica*indica	0.8838	0.1102	0.006	0.1428	Y3
ZJM1277	H638S/R2729	indica*indica	0.8224	0.1597	0.0179	0.1608	NA
ZJM1278	Rongyouhuazhan	indica*indica	0.8991	0.0877	0.0131	0.1346	Y2
ZJM1279	Yliangyou9918	indica*indica	0.6755	0.2737	0.0508	0.1743	Y2
ZJM1280	BoⅡyou691	indica*indica	0.8935	0.0785	0.0281	0.1086	NA
ZJM1281	Longyou225	indica*indica	0.8862	0.1067	0.0071	0.1563	NA
ZJM1282	Lingliangyou998	indica*indica	0.8744	0.1118	0.0137	0.1511	NA
ZJM1283	Longliangyou059	indica*indica	0.8646	0.1032	0.0322	0.1355	NA
ZJM1285	Zhenyou616	indica*indica	0.9143	0.078	0.0077	0.1394	Y2
ZJM1286	Longyou769	indica*indica	0.9152	0.0776	0.0072	0.1362	Y2
ZJM1287	Guang8You169	indica*indica	0.8721	0.1075	0.0204	0.1302	Y2
ZJM1288	Shenyou9597	indica*indica	0.8382	0.146	0.0158	0.1442	Y3
ZJM1289	Shenyou9524	indica*indica	0.8387	0.149	0.0123	0.1446	NA
ZJM1290	Lingliangyou1141	indica*indica	0.8779	0.1142	0.0078	0.1477	NA
ZJM1291	Boyou1167	indica*indica	0.9005	0.0943	0.0051	0.1462	Y2
ZJM1292	H750S/Hy17	indica*indica	0.8747	0.107	0.0183	0.1174	NA
ZJM1294	Luliangyou173	indica*indica	0.7686	0.2226	0.0088	0.1967	Y2
ZJM1295	Liangyou699	indica*indica	0.8252	0.1219	0.0529	0.1244	NA
ZJM1296	H750S/H005	indica*indica	0.8669	0.1034	0.0297	0.1193	NA
ZJM1297	Zhuliangyou39	indica*indica	0.8749	0.1031	0.022	0.1279	Y2
ZJM1298	Hliangyou358	indica*indica	0.8762	0.1056	0.0182	0.1458	NA
ZJM1299	Zhuliangyou729	indica*indica	0.8623	0.1192	0.0185	0.1337	Y2
ZJM1302	Yongyou1540	indica*japonica	0.1083	0.6717	0.2201	0.2618	Y3
ZJM1305	Hd9802S/R30	indica*indica	0.8493	0.1332	0.0175	0.1409	NA
ZJM1306	Rongyou286	indica*indica	0.8817	0.1065	0.0118	0.1229	Y3
ZJM1307	Rongfengyou107	indica*indica	0.8214	0.1532	0.0255	0.1313	NA
ZJM1308	H750S/Hy22	indica*indica	0.8755	0.1012	0.0233	0.1092	NA
ZJM1310	Zaofengyou9hao	indica*indica	0.8362	0.1375	0.0263	0.1303	NA
ZJM1311	Lingliangyou22	indica*indica	0.8894	0.0797	0.0309	0.1136	Y2
ZJM1312	Liangyou99	indica*indica	0.8955	0.0917	0.0128	0.1419	NA
ZJM1313	Tanyuanyou4903	indica*indica	0.81	0.1806	0.0094	0.1625	Y3
ZJM1314	Anfeng463	indica*indica	0.7894	0.2	0.0106	0.1604	NA
ZJM1315	Wufengyou286	indica*indica	0.9167	0.014	0.0693	0.0178	Y3
ZJM1316	343A/Tianhui918	indica*indica	0.8094	0.1788	0.0119	0.155	NA
ZJM1317	902A/R8088	indica*indica	0.8583	0.1277	0.014	0.1547	NA
ZJM1318	Quanyou785	indica*indica	0.8109	0.1767	0.0123	0.1693	Y3
ZJM1319	Chengyou489	indica*indica	0.893	0.0975	0.0094	0.1549	Y3
ZJM1320	Deyou427	indica*indica	0.8922	0.0964	0.0114	0.1457	Y2
ZJM1321	Yixiang5979	indica*indica	0.8747	0.1138	0.0115	0.1477	Y2
ZJM1322	Lefenga/R891	indica*indica	0.8687	0.122	0.0093	0.156	NA
ZJM1323	Yixiangyou1108	indica*indica	0.8785	0.111	0.0105	0.1478	Y2
ZJM1324	Chuanyou6203	indica*indica	0.8443	0.1408	0.0149	0.1529	Y2
ZJM1325	Luxiang834	indica*indica	0.8299	0.1542	0.0158	0.1591	Y2
ZJM1326	Neixiang7539	indica*indica	0.8722	0.1089	0.019	0.1422	Y2
ZJM1327	Neixiang6A/Shuhui538	indica*indica	0.8911	0.0928	0.0161	0.143	NA
ZJM1328	Xfyou5816	indica*indica	0.8614	0.1284	0.0102	0.1588	NA
ZJM1329	Chuannong1A/768	indica*indica	0.8214	0.1625	0.016	0.1534	NA
ZJM1330	Lefenga/Tianhui918	indica*indica	0.862	0.1268	0.0112	0.1542	NA
ZJM1331	Dm63A/Lehui188	indica*indica	0.8221	0.1643	0.0136	0.1569	NA
ZJM1332	Gangyou918	indica*indica	0.8331	0.1565	0.0104	0.1554	Y2
ZJM1333	Xieyou1385	indica*indica	0.8441	0.1107	0.0452	0.0989	NA
ZJM1334	Xiangfengyou851	indica*indica	0.8713	0.1138	0.0149	0.1581	NA
ZJM1335	Cliangyou1146	indica*indica	0.7522	0.2058	0.042	0.1635	Y2
ZJM1336	Jingchuyou37	indica*indica	0.754	0.2272	0.0188	0.1657	Y2
ZJM1337	Yixiangyou196	indica*indica	0.8916	0.0933	0.0151	0.1306	Y3
ZJM1338	Xianfengyou179	indica*indica	0.8616	0.1295	0.009	0.1577	NA
ZJM1339	Y58S/R507	indica*indica	0.7093	0.2608	0.0299	0.1694	NA
ZJM1340	Pengliangyou187	indica*indica	0.809	0.1735	0.0176	0.1569	Y3
ZJM1341	Lvyou4923	indica*indica	0.7954	0.1882	0.0164	0.1668	Y3
ZJM1342	Chuannong1A/Chenghui3203	indica*indica	0.8258	0.1643	0.01	0.1596	NA
ZJM1343	Luyou9827	indica*indica	0.7956	0.1893	0.0151	0.1661	NA
ZJM1344	Shiyou016	indica*indica	0.7989	0.1858	0.0153	0.1746	Y2
ZJM1345	Wan3A/Wanhui481	indica*indica	0.855	0.1245	0.0205	0.126	NA
ZJM1346	Xida2A/Xihui16	indica*indica	0.8387	0.1485	0.0128	0.1561	NA
ZJM1347	Chuanguyou23	indica*indica	0.8166	0.17	0.0135	0.1654	Y3
ZJM1348	Jianuo2You06	indica*indica	0.8352	0.1354	0.0293	0.149	NA
ZJM1349	Guangyou4019	indica*indica	0.9017	0.0822	0.0161	0.0972	NA
ZJM1350	Tianyou199	indica*indica	0.8659	0.1221	0.0121	0.1492	Y2
ZJM1351	Yongyou1512	indica*japonica	0.1576	0.6907	0.1517	0.2761	Y3
ZJM1352	1013A/R3401	indica*indica	0.8447	0.1436	0.0117	0.1549	NA
ZJM1353	Dm63A/R598	indica*indica	0.8574	0.13	0.0126	0.1486	NA
ZJM1354	Tengyou5727	indica*indica	0.8275	0.1589	0.0136	0.1628	NA
ZJM1355	Neixiang6A/R208	indica*indica	0.8331	0.1421	0.0248	0.1591	NA
ZJM1356	16A/R931	indica*indica	0.8432	0.149	0.0078	0.1647	NA
ZJM1357	28A/R216	indica*indica	0.8989	0.0922	0.0088	0.1347	NA
ZJM1358	Xinhuaa/R1862	indica*indica	0.8463	0.138	0.0157	0.1541	NA
ZJM1359	Yixiangyou2466	indica*indica	0.8916	0.0912	0.0172	0.1229	NA
ZJM1360	Dxiang5hao	indica*indica	0.8602	0.1086	0.0312	0.1233	NA
ZJM1361	343A/R533	indica*indica	0.8153	0.1692	0.0155	0.1474	NA
ZJM1362	Rong18You2348	indica*indica	0.8378	0.1406	0.0216	0.1467	Y3
ZJM1363	Neixiang6788	indica*indica	0.8587	0.1207	0.0206	0.1499	NA
ZJM1364	Neixiang6You9hao	indica*indica	0.8784	0.0968	0.0249	0.1457	Y3
ZJM1365	Yixiangyou5577	indica*indica	0.8861	0.1053	0.0086	0.1423	NA
ZJM1366	21A/Chenghui727	indica*indica	0.7957	0.1903	0.0139	0.1687	NA
ZJM1367	Zhuyou1013	indica*indica	0.8738	0.1103	0.0159	0.1429	Y2
ZJM1368	Ruiyou98	indica*indica	0.861	0.1061	0.0329	0.1215	NA
ZJM1369	Ganxianghuazhan	indica*indica	0.8591	0.1303	0.0106	0.1445	NA
ZJM1370	Guyouhuazhan	indica*indica	0.8961	0.0884	0.0155	0.1307	NA
ZJM1371	Fanyou7185	indica*indica	0.8697	0.1175	0.0127	0.1629	NA
ZJM1372	Tyou10807	indica*indica	0.8086	0.1684	0.023	0.1483	NA
ZJM1373	Liangyou619	indica*indica	0.8589	0.1203	0.0208	0.1325	Y3
ZJM1374	P88S/R1128	indica*indica	0.6593	0.3142	0.0264	0.1869	NA
ZJM1375	Yliangyou3218	indica*indica	0.685	0.259	0.056	0.1695	Y2
ZJM1376	Yliangyou1928	indica*indica	0.6231	0.2781	0.0988	0.178	Y2
ZJM1377	Yliangyou896	indica*indica	0.709	0.2644	0.0266	0.1656	Y3
ZJM1379	Shenliangyou865	indica*indica	0.6932	0.2367	0.0701	0.1612	Y3
ZJM1380	Yliangyou2hao	indica*indica	0.6831	0.2356	0.0813	0.1568	Y2
ZJM1381	Liangyou432	indica*indica	0.8499	0.141	0.009	0.1406	Y3
ZJM1382	1892S/Yr0822	indica*indica	0.8064	0.1751	0.0185	0.1607	NA
ZJM1383	Huiliangyou630	indica*indica	0.8096	0.1679	0.0225	0.1558	Y3
ZJM1384	Huiliangyou1108	indica*indica	0.8876	0.0978	0.0146	0.1248	NA
ZJM1385	Fengliangyou302	indica*indica	0.8516	0.1339	0.0145	0.1441	NA
ZJM1386	Fengliangyou938	indica*indica	0.6851	0.2721	0.0428	0.1778	Y2
ZJM1387	Guangyou673	indica*indica	0.8616	0.1245	0.0139	0.1555	Y3
ZJM1388	Fuliangyou366	indica*indica	0.8982	0.0873	0.0145	0.1424	Y2
ZJM1389	Guangyou2108	indica*indica	0.8762	0.11	0.0139	0.1524	NA
ZJM1390	Luyoumingzhan	indica*indica	0.9163	0.0786	0.0051	0.1335	Y2
ZJM1391	Shenyou9519	indica*indica	0.8452	0.134	0.0208	0.1432	Y3
ZJM1392	Pengliangyou336	indica*indica	0.7851	0.189	0.0259	0.1612	NA
ZJM1393	Quanyou785	indica*indica	0.812	0.176	0.0121	0.1687	Y3
ZJM1394	Fliangyou6876	indica*indica	0.8543	0.13	0.0158	0.1443	Y3
ZJM1395	Jingliangyou317	indica*indica	0.7414	0.2124	0.0462	0.1549	NA
ZJM1396	Guangliangyouxiang5	indica*indica	0.8816	0.1086	0.0098	0.1448	NA
ZJM1397	Guangliangyou15	indica*indica	0.7048	0.2888	0.0063	0.247	Y2
ZJM1398	Liangyou87	indica*indica	0.8174	0.1659	0.0167	0.1453	NA
ZJM1399	Zhongnanyou3745	indica*indica	0.9251	0.0139	0.061	0.0183	NA
ZJM1400	Liangyou315	indica*indica	0.7719	0.1237	0.1044	0.0895	NA
ZJM1401	Keliangyou889	indica*indica	0.7339	0.2517	0.0144	0.1833	Y3
ZJM1402	Qliangyou008	indica*indica	0.8014	0.1712	0.0274	0.1672	NA
ZJM1403	Guangliangyou8hao	indica*indica	0.8493	0.0805	0.0702	0.0871	Y2
ZJM1404	Liangyou116	indica*indica	0.7497	0.2047	0.0456	0.1643	NA
ZJM1405	Cliangyou513	indica*indica	0.7972	0.1817	0.0211	0.1677	Y2
ZJM1406	Guangzhan63-2S/Hr1128	indica*indica	0.7378	0.2336	0.0286	0.1609	NA
ZJM1407	Yangliangyou512	indica*indica	0.8728	0.1128	0.0143	0.1348	NA
ZJM1408	Liangyou3168	indica*indica	0.8911	0.0974	0.0115	0.1257	NA
ZJM1409	Suyou8365	indica*indica	0.7606	0.195	0.0444	0.1548	NA
ZJM1410	Qianyou911	indica*indica	0.8092	0.1696	0.0212	0.1571	Y3
ZJM1411	Liangyou986	indica*indica	0.8491	0.1298	0.0211	0.1438	NA
ZJM1412	Yongyou1512	indica*japonica	0.1556	0.7117	0.1327	0.2855	Y3
ZJM1413	Shenyou9597	indica*indica	0.7631	0.2132	0.0237	0.1613	Y3
ZJM1414	Luyouhuazhan	indica*indica	0.9128	0.0771	0.0101	0.1376	Y3
ZJM1415	Liangyou771	indica*indica	0.8323	0.147	0.0207	0.1461	NA
ZJM1416	Shenliangyou9310	indica*indica	0.753	0.2135	0.0335	0.1599	Y3
ZJM1417	Shenyou9526	indica*indica	0.8488	0.1353	0.0159	0.137	NA
ZJM1418	Yliangyou8622	indica*indica	0.7669	0.2089	0.0242	0.162	NA
ZJM1419	Zhongguyou28	indica*indica	0.7713	0.2158	0.013	0.1721	NA
ZJM1420	Liangyou984	indica*indica	0.8898	0.0992	0.011	0.1349	NA
ZJM1421	Shenyou9524	indica*indica	0.821	0.1634	0.0156	0.1572	NA
ZJM1422	Fengliangyou346	indica*indica	0.8723	0.1054	0.0222	0.1196	NA
ZJM1423	Q2You28	indica*indica	0.8132	0.1691	0.0178	0.1538	NA
ZJM1424	620S/Bing4114	indica*indica	0.7302	0.2471	0.0226	0.1811	NA
ZJM1425	Shenliangyou862	indica*indica	0.7631	0.2118	0.0251	0.1633	Y3
ZJM1426	Shenliangyou814	indica*indica	0.7625	0.2133	0.0242	0.1716	Y3
ZJM1427	Xinliangyou998	indica*indica	0.8837	0.1076	0.0087	0.1371	Y3
ZJM1428	Cliangyou4418	indica*indica	0.8127	0.1709	0.0164	0.1559	Y2
ZJM1429	Huiliangyou5hao	indica*indica	0.8473	0.1403	0.0124	0.1229	Y2
ZJM1430	Liangyou1882	indica*indica	0.799	0.1795	0.0215	0.168	NA
ZJM1431	Yliangyou2008	indica*indica	0.6862	0.2863	0.0275	0.178	Y3
ZJM1432	Longliangyou448	indica*indica	0.8524	0.1267	0.0209	0.1295	NA
ZJM1433	Yiliangyou8hao	indica*indica	0.8292	0.1598	0.011	0.1411	Y2
ZJM1434	Zhefuliangyou11-18	indica*indica	0.8847	0.1017	0.0136	0.1323	NA
ZJM1435	Suliangyou585	indica*indica	0.6941	0.2763	0.0295	0.1706	NA
ZJM1436	Mingliangyou6hao	indica*indica	0.6909	0.2818	0.0273	0.1726	Y2
ZJM1437	Liangyouguang1261	indica*indica	0.866	0.1209	0.0131	0.1466	NA
ZJM1438	Shenliangyou118	indica*indica	0.7573	0.2145	0.0281	0.1659	NA
ZJM1439	Yliangyou1998	indica*indica	0.6268	0.2703	0.1029	0.1606	Y3
ZJM1440	Yliangyou8188	indica*indica	0.6822	0.2913	0.0265	0.1768	Y2
ZJM1441	Neixiang7539	indica*indica	0.874	0.1066	0.0193	0.1408	Y2
ZJM1442	Yliangyou646	indica*indica	0.7023	0.2705	0.0272	0.1654	Y2
ZJM1443	Guangliangyouai93	indica*indica	0.8791	0.1125	0.0084	0.134	Y2
ZJM1444	Liangyou8106	indica*indica	0.7843	0.1811	0.0345	0.1741	Y2
ZJM1445	Yliangyou3399	indica*indica	0.7041	0.264	0.0319	0.1668	Y2
ZJM1446	Cliangyou70124	indica*indica	0.803	0.1637	0.0333	0.1551	NA
ZJM1447	Liangyou689	indica*indica	0.6979	0.2648	0.0373	0.1634	NA
ZJM1449	Tianyou8012	indica*indica	0.8803	0.1126	0.0071	0.1558	Y2
ZJM1450	Keyou16	indica*indica	0.8746	0.1198	0.0056	0.1527	Y2
ZJM1451	Y58S/P102	indica*indica	0.6857	0.2705	0.0438	0.1683	NA
ZJM1452	Qifeng1068	indica*indica	0.7933	0.1951	0.0116	0.1549	NA
ZJM1453	Liangyou1198	indica*indica	0.8461	0.1481	0.0058	0.1615	NA
ZJM1454	Liangyou0367	indica*indica	0.8607	0.1232	0.0161	0.1242	Y2
ZJM1455	Liangyou383	indica*indica	0.9012	0.0837	0.0151	0.1186	Y2
ZJM1456	Xinrongyouhuazhan	indica*indica	0.897	0.0899	0.0131	0.1388	Y2
ZJM1457	Liangyou3905	indica*indica	0.8491	0.1348	0.0161	0.1126	Y2
ZJM1458	Yanliangyou2208	indica*indica	0.8818	0.1105	0.0078	0.1386	Y2
ZJM1459	Yiliangyou228	indica*indica	0.8676	0.0833	0.0491	0.0963	NA
ZJM1460	Wufengyou103	indica*indica	0.8453	0.1307	0.024	0.1433	NA
ZJM1461	Jingchuyou7hao	indica*indica	0.8704	0.1137	0.0159	0.1496	NA
ZJM1462	Liangyou5266	indica*indica	NA	NA	NA	NA	Y3
ZJM1463	Guangliangyou7203	indica*indica	NA	NA	NA	NA	Y2
ZJM1464	Liangyou988	indica*indica	0.8798	0.1107	0.0095	0.128	Y3
ZJM1465	03S/Rgm1	indica*indica	0.8888	0.0965	0.0147	0.1292	NA
ZJM1466	Quanyou1093	indica*indica	0.8584	0.1335	0.0081	0.1711	Y3
ZJM1467	Wuyou321	indica*indica	0.9043	0.0842	0.0116	0.1268	Y2
ZJM1468	Rongyou308	indica*indica	0.9053	0.0882	0.0065	0.139	Y3
ZJM1469	Jingchuyou891	indica*indica	0.8355	0.1567	0.0078	0.1488	NA
ZJM1470	Liangyou33	indica*indica	0.8763	0.1035	0.0202	0.1354	Y2
ZJM1471	Wufengyou569	indica*indica	0.8283	0.1419	0.0297	0.1637	Y2
ZJM1472	Xiangfengyou2297	indica*indica	0.8706	0.1162	0.0132	0.1539	NA
ZJM1473	Yangliangyou353	indica*indica	0.8403	0.1361	0.0236	0.135	NA
ZJM1474	Shenyou9566	indica*indica	0.8147	0.1661	0.0192	0.1589	Y3
ZJM1475	Qiyou40	indica*indica	0.9491	0.0125	0.0384	0.0158	NA
ZJM1476	Anfengyouhuazhan	indica*indica	0.838	0.1564	0.0057	0.2144	Y3
ZJM1477	Liangyou937	indica*indica	0.8641	0.118	0.0179	0.1441	NA
ZJM1478	Anfengyou3698	indica*indica	0.8603	0.1275	0.0121	0.1619	Y2
ZJM1479	Aoliangyou1066	indica*indica	0.9116	0.0796	0.0089	0.1331	NA
ZJM1480	57Youhuazhan	indica*indica	0.9132	0.0746	0.0122	0.1323	NA
ZJM1481	Q3A/9712	indica*indica	0.8905	0.0978	0.0117	0.1249	NA
ZJM1482	Xinliangyou917	indica*indica	0.8603	0.1223	0.0174	0.1575	Y2
ZJM1483	Yueyouhuazhan	indica*indica	0.9309	0.0597	0.0093	0.1342	Y2
ZJM1484	Shenyou1029	indica*indica	0.7231	0.2405	0.0365	0.163	Y2
ZJM1485	Chuangyouhuazhan	indica*indica	0.8771	0.1153	0.0076	0.1454	Y3
ZJM1486	Yongyou412	indica*japonica	0.2165	0.6699	0.1136	0.2695	Y2
ZJM1487	Zhenyou998	indica*indica	0.8375	0.0921	0.0705	0.0681	NA
ZJM1488	Jiazheyou9199	indica*indica	0.9028	0.0905	0.0067	0.1435	NA
ZJM1489	Xiangfengyou180	indica*indica	0.8353	0.1506	0.0142	0.1541	Y3
ZJM1490	Yuyou132	indica*indica	0.9274	0.059	0.0135	0.1333	Y2
ZJM1491	51Yout3	indica*indica	0.8627	0.1251	0.0121	0.1377	NA
ZJM1492	Xiangfengyou512	indica*indica	0.8469	0.1409	0.0122	0.1469	NA
ZJM1493	Xiangfengyou1063	indica*indica	0.8487	0.1409	0.0104	0.1592	NA
ZJM1494	Xiangfengyou269	indica*indica	0.8296	0.1598	0.0106	0.1718	NA
ZJM1495	Xiangfengyou206	indica*indica	0.8526	0.1352	0.0123	0.1561	NA
ZJM1496	Bang191S/80447	indica*indica	0.867	0.1166	0.0165	0.144	NA
ZJM1497	Yangxianyou869	indica*indica	0.8805	0.1078	0.0117	0.1499	NA
ZJM1498	Yliangyou888	indica*indica	0.68	0.2896	0.0304	0.1832	NA
ZJM1499	Wufengyou6537	indica*indica	0.8136	0.1568	0.0296	0.1673	NA
ZJM1500	Yifengyou851	indica*indica	0.856	0.1233	0.0207	0.1324	NA
ZJM1501	Jifengyouhang1573	indica*indica	0.8989	0.0909	0.0102	0.1335	NA
ZJM1502	Taifengyou8006	indica*indica	0.8224	0.159	0.0186	0.1567	NA
ZJM1503	Guangliangyou9388	indica*indica	0.8227	0.151	0.0263	0.1436	Y3
ZJM1504	Yliangyou9002	indica*indica	0.686	0.2771	0.0369	0.1735	NA
ZJN1	Taixiangyouyutuzhan	indica*indica	0.8204	0.1551	0.0245	0.1518	Y3
ZJN2	Shanguyou533	indica*indica	0.8224	0.1616	0.016	0.1366	Y3
ZJN3	Xianglongyou520	indica*indica	0.8799	0.1077	0.0125	0.1405	Y3
ZJN7	Qingxiangyou033	indica*indica	0.8882	0.096	0.0158	0.1263	Y3
ZJN8	Jingyuanyoudizhan	indica*indica	0.8668	0.126	0.0072	0.1476	Y3
ZJN10	Nanliangyou362	indica*indica	0.8912	0.094	0.0148	0.1378	Y3
ZJN11	Jiyou1135	indica*indica	0.811	0.1671	0.0219	0.1597	Y3
ZJN12	Liliangyou6927	indica*indica	0.8498	0.0761	0.0741	0.1007	Y3
ZJN13	Quanyouyingxiangsimiao	indica*indica	0.8627	0.1269	0.0104	0.1326	Y3
ZJN14	Meiliangyouzhenjingzhan	indica*indica	0.8817	0.1069	0.0114	0.1419	Y3
ZJN15	Longjingyou4013	indica*indica	0.8361	0.1557	0.0081	0.1596	Y3
ZJN16	Quanyou212	indica*indica	0.8725	0.1206	0.0069	0.1363	Y3
ZJN17	Qi1You386	indica*indica	0.9078	0.0857	0.0065	0.1407	Y3
ZJN19	Jiyou615	indica*indica	0.8719	0.1184	0.0097	0.1378	Y3
ZJN22	Quanyou466	indica*indica	0.8554	0.1311	0.0136	0.1603	Y3
ZJN23	Hengfengyou158	indica*indica	0.8725	0.1079	0.0196	0.1508	Y3
ZJN24	Yiyou6377	indica*indica	0.8723	0.1079	0.0197	0.1505	Y3
ZJN25	Jinlongyouqingzhan	indica*indica	0.8935	0.0964	0.01	0.1419	Y3
ZJN26	Kuanrenyou6553	indica*indica	0.9015	0.0874	0.0111	0.1312	Y3
ZJN27	Shenyou296	indica*indica	0.8422	0.145	0.0129	0.1515	Y3
ZJN28	Jinxiangyou163	indica*indica	0.8932	0.1003	0.0065	0.1365	Y3
ZJN29	Quanyouefengsimiao	indica*indica	0.885	0.105	0.01	0.1307	Y3
ZJN30	Meiliangyoumeizhan	indica*indica	0.8898	0.0983	0.0119	0.133	Y3
ZJN31	Weiliangyou1206	indica*indica	0.8858	0.0984	0.0158	0.121	Y3
ZJN32	Longfengyou1Dizhan	indica*indica	0.8672	0.1154	0.0174	0.1345	Y3
ZJN33	Xianglongyou2018	indica*indica	0.9063	0.0814	0.0123	0.128	Y3
ZJN35	Longjingyou4456	indica*indica	0.8415	0.145	0.0135	0.1473	Y3
ZJN39	Shengyoumeizhan	indica*indica	0.9144	0.0682	0.0174	0.1238	Y3
ZJN40	Hengfengyou3512	indica*indica	0.8716	0.1182	0.0102	0.1626	Y3
ZJN41	Yuyouhuangzhan	indica*indica	0.9222	0.0575	0.0203	0.1183	Y3
ZJN44	Hengfengyouyuenongsimiao	indica*indica	0.8909	0.0941	0.015	0.1316	Y3
ZJN48	Yuyou098	indica*indica	0.9217	0.0628	0.0156	0.1343	Y3
ZJN49	Tianyouhuazhan	indica*indica	0.899	0.0883	0.0128	0.135	Y2
ZJN50	Shengyouhuangzhan	indica*indica	0.9067	0.0766	0.0167	0.1224	Y3
ZJN51	Quanyousimiao	indica*indica	0.8821	0.1083	0.0096	0.1324	Y3
ZJN52	Yaliangyou598	indica*indica	0.811	0.173	0.016	0.1634	Y3
ZJN53	Qingyou3550	indica*indica	0.8586	0.1309	0.0105	0.154	Y3
ZJN56	Guang8You2156	indica*indica	0.8687	0.1129	0.0184	0.1374	Y3
ZJN57	Jingliangyou8612	indica*indica	0.7754	0.1783	0.0464	0.153	Y3
ZJN58	Long8Youhuazhan	indica*indica	0.8945	0.0968	0.0087	0.1338	Y3
ZJN59	Duiyou1135	indica*indica	0.7991	0.1947	0.0061	0.2315	Y3
ZJN60	Xinfengyou3hao	indica*indica	0.8129	0.1671	0.02	0.1547	Y3
ZJN61	Xianglongyou176	indica*indica	0.8903	0.1019	0.0079	0.1474	Y3
ZJN64	Chuanzhongyou545	indica*indica	0.843	0.1375	0.0194	0.1384	Y3
ZJN65	Teyou968	indica*indica	0.8114	0.159	0.0296	0.1515	Y3
ZJN66	Ganyou810	indica*indica	0.8727	0.106	0.0213	0.1351	Y3
ZJN67	Chuanzhongyou320	indica*indica	0.9302	0.0595	0.0103	0.1201	Y3
ZJN68	Rong3You2068	indica*indica	0.881	0.0983	0.0207	0.1275	Y3
ZJN69	Jifengyou3301	indica*indica	0.8857	0.0906	0.0237	0.1203	Y3
ZJN70	Longjingyou4456	indica*indica	0.8434	0.137	0.0196	0.1382	Y3
ZJN71	Ge68You1029	indica*indica	0.9033	0.0861	0.0106	0.1348	Y3
ZJN72	Chuanzhongyou357	indica*indica	0.9255	0.0598	0.0147	0.1271	Y3
ZJN75	Yuyoumeizhan	indica*indica	0.9226	0.063	0.0144	0.1385	Y3
ZJN76	Taoxiangyouhuazhan	indica*indica	0.877	0.106	0.017	0.1302	Y3
ZJN78	Jiyou371	indica*indica	0.8742	0.1024	0.0234	0.1262	Y3
ZJN79	Jiuliangyou475	indica*indica	0.808	0.165	0.027	0.1433	Y3
ZJN80	Longjingyou1212	indica*indica	0.8595	0.1242	0.0163	0.1356	Y3
ZJN81	Keyou16	indica*indica	0.8469	0.1318	0.0213	0.1479	Y3
ZJN82	Ganyou510	indica*indica	0.6064	0.3779	0.0156	0.2635	Y3
ZJN83	Guangliangyou210	indica*indica	0.8636	0.1218	0.0145	0.1523	Y3
ZJN84	Chuanzhongyou369	indica*indica	0.9216	0.0709	0.0075	0.1299	Y3
ZJN85	Pengyou6228	indica*indica	0.7253	0.2647	0.0099	0.2334	Y3
ZJN86	Yliangyou1173	indica*indica	0.6747	0.262	0.0633	0.1705	Y3
ZJN87	Wufengyou1226	indica*indica	0.893	0.0922	0.0148	0.125	Y3
ZJN88	Shenyou9510	indica*indica	0.8003	0.1817	0.0179	0.165	Y3
ZJN89	Deyouhuazhan	indica*indica	0.9342	0.048	0.0178	0.0936	Y3
ZJN90	Fuliangyou822	indica*indica	0.9209	0.0584	0.0207	0.0891	Y3
ZJN91	Hualiangyou9929	indica*indica	0.8207	0.158	0.0213	0.1543	Y3
ZJN92	Longjingyou534	indica*indica	0.8609	0.1201	0.019	0.1342	Y3
ZJN93	Fudaoyou2165	indica*indica	0.8912	0.0917	0.017	0.1287	Y3
ZJN94	28S/Zhongzhonghui2877	indica*indica	0.8496	0.1212	0.0292	0.1246	Y3
ZJN95	Liangyouhuanglizhan	indica*indica	0.8145	0.1535	0.0319	0.1423	Y3
ZJN96	Nei7You39	indica*indica	0.8711	0.1096	0.0192	0.1452	Y3
ZJN97	Jifengyou208	indica*indica	0.8748	0.1037	0.0216	0.1292	Y3
ZJN98	Fuliangyou819	indica*indica	0.9196	0.0654	0.015	0.1083	Y3
ZJN100	Yuanfengyou3169	indica*indica	0.8434	0.1315	0.0251	0.1527	Y3
ZJN101	Zhaoliangyou7213	indica*indica	0.8514	0.1326	0.016	0.1392	Y3
ZJN102	Shenyou95039	indica*indica	0.8448	0.1293	0.0259	0.1332	Y3
ZJN103	26You33	indica*indica	0.909	0.0667	0.0242	0.0964	Y3
ZJN104	Hengfengyouhuazhan	indica*indica	0.8918	0.0888	0.0194	0.1388	Y3
ZJN105	Heliangyou8341	indica*indica	0.7305	0.2376	0.0319	0.1522	Y3
ZJN106	Yliangyou1226	indica*indica	0.7002	0.2667	0.0331	0.1618	Y3
ZJN107	Heliangyou49	indica*indica	0.7259	0.245	0.0291	0.1632	Y3
ZJN108	Shenyou7618	indica*indica	0.8934	0.1021	0.0046	0.1557	Y3
ZJN109	Yunliangyouhuazhan	indica*indica	0.6628	0.2582	0.0789	0.179	Y3
ZJN110	Heliangyou3719	indica*indica	0.7917	0.1882	0.0202	0.1485	Y3
ZJN111	Efengyou366	indica*indica	0.8183	0.169	0.0127	0.1453	Y3
ZJN112	Teyou137	indica*indica	0.8535	0.1403	0.0062	0.1683	Y3
ZJN113	Luoyou9348	indica*indica	0.8982	0.0964	0.0054	0.1505	Y3
ZJN114	Cliangyou33	indica*indica	0.8098	0.1721	0.0181	0.1566	Y3
ZJN115	Shenliangyou0806	indica*indica	0.7674	0.1883	0.0443	0.1517	Y3
ZJN116	Shenyou9545	indica*indica	0.8433	0.1413	0.0154	0.1523	Y2
ZJN117	Yliangyou321	indica*indica	0.6969	0.2772	0.0259	0.1677	Y2
ZJN118	Hengfengyou386	indica*indica	0.8715	0.1151	0.0134	0.1447	Y2
ZJN119	Shenyou9594	indica*indica	0.8355	0.1466	0.0179	0.1457	Y2
ZJN120	Shenyou9563	indica*indica	0.8316	0.1514	0.0169	0.1446	Y2
ZJN121	Kedeyou999	indica*indica	0.867	0.0263	0.1067	0.0216	Y2
ZJN122	Tianyou812	indica*indica	0.8618	0.1289	0.0094	0.1555	Y2
ZJN123	Jifengyou306	indica*indica	0.8995	0.0884	0.0121	0.1379	Y2
ZJN124	28S/Shanhui277	indica*indica	0.8347	0.1465	0.0187	0.1484	Y2
ZJN125	Zhanliangyouhua1	indica*indica	0.87	0.1201	0.0099	0.1438	Y2
ZJN126	Luyouhuazhan	indica*indica	0.9156	0.0744	0.01	0.1367	Y2
ZJN127	Cliangyouhuazhan	indica*indica	0.8152	0.1653	0.0195	0.149	Y2
ZJN132	Defengyou869	indica*indica	0.8539	0.1344	0.0117	0.1571	Y2
ZJN134	Guangxinyou922	indica*indica	0.9287	0.0598	0.0115	0.1159	Y2
ZJN136	Chuanyou055	indica*indica	0.8678	0.1252	0.007	0.1632	Y2
ZJN139	Hengfengyou298	indica*indica	0.8457	0.136	0.0182	0.1526	Y2
ZJN140	Fulongyou9388	indica*indica	0.8653	0.1182	0.0165	0.1373	Y2
ZJN141	Juliangyou751	indica*indica	0.8815	0.1086	0.0098	0.1515	Y2
ZJN144	Tianfengyou812	indica*indica	0.8617	0.1295	0.0088	0.1562	Y2
ZJN145	Quanyou515	indica*indica	0.8638	0.1292	0.007	0.1747	Y2
ZJN146	2610A/R2729	indica*indica	0.8633	0.1243	0.0125	0.1501	Y2
ZJN147	Tianyou998	indica*indica	0.8727	0.1174	0.0098	0.1551	Y2
ZJN148	Xinrongyouhuazhan	indica*indica	0.8972	0.0894	0.0134	0.1389	Y2
ZJN149	Zhongxinyou1586	indica*indica	0.8341	0.1423	0.0236	0.1543	Y2
ZJN150	Guangyou815	indica*indica	0.8705	0.1143	0.0152	0.1535	Y2
ZJN151	Tianyou9918	indica*indica	0.9009	0.0905	0.0086	0.1358	Y2
ZJN152	Cliangyou1531	indica*indica	0.7957	0.165	0.0393	0.1647	Y2
ZJN153	Jianyou277	indica*indica	0.918	0.0757	0.0063	0.1334	Y2
ZJN154	Shengyou568	indica*indica	0.9086	0.0317	0.0596	0.0349	Y2
ZJN155	Zhunliangyou1288	indica*indica	0.8669	0.107	0.0261	0.1534	Y2
ZJN156	Cliangyou792	indica*indica	0.7676	0.2227	0.0097	0.2522	Y2
ZJN157	Quanyou527	indica*japonica	0.0757	0.8704	0.0539	0.3704	Y2
ZJN158	Teyou269	indica*indica	0.9129	0.076	0.0111	0.1252	Y2
ZJN159	Hanyou73	indica*indica	0.7836	0.1859	0.0305	0.1504	Y2
ZJN160	Tianyou596	indica*indica	0.8554	0.1344	0.0102	0.1553	Y2
ZJN161	Huayou008	indica*indica	0.912	0.0843	0.0037	0.1368	Y2
ZJN162	Yuliangyou141	indica*indica	0.8942	0.0876	0.0183	0.1134	Y3
ZJN163	Lingliangyou038	indica*indica	0.9022	0.0798	0.018	0.1127	Y3
ZJN164	Zhuliangyou118	indica*indica	0.8806	0.0971	0.0223	0.1326	Y3
ZJN166	Dingliangyou1639	indica*indica	0.9116	0.0737	0.0148	0.1095	Y3
ZJN170	Xiaoliangyou268	indica*indica	0.8786	0.0998	0.0217	0.1179	Y3
ZJN171	Xiaoliangyou3997	indica*indica	0.8395	0.1529	0.0076	0.1328	Y3
ZJN173	Lingliangyou723	indica*indica	0.8705	0.11	0.0195	0.1224	Y3
ZJN174	Dingliangyou500	indica*indica	0.8893	0.099	0.0116	0.1158	Y3
ZJN178	Jinliangyou361	indica*indica	0.8843	0.0996	0.0161	0.1271	Y3
ZJN179	Dingliangyou1671	indica*indica	0.8994	0.0875	0.0131	0.1078	Y3
ZJN180	Lingliangyou689	indica*indica	0.89	0.0892	0.0208	0.1218	Y3
ZJN181	Lingliangyou158	indica*indica	0.904	0.0707	0.0253	0.1146	Y3
ZJN182	Liangyou5114	indica*indica	0.8437	0.1248	0.0315	0.1547	Y3
ZJN183	Lingliangyou159	indica*indica	0.9076	0.0663	0.0261	0.1167	Y3
ZJN184	Jinliangyou1116	indica*indica	0.8566	0.1204	0.023	0.1344	Y3
ZJN185	Lingliangyou284	indica*indica	0.8976	0.0826	0.0198	0.1275	Y3
ZJN186	Lingliangyou36	indica*indica	0.9001	0.0817	0.0182	0.1287	Y3
ZJN187	Lingliangyou6104	indica*indica	0.8936	0.0801	0.0263	0.1199	Y3
ZJN188	Hualiangyou6hao	indica*indica	0.8938	0.0892	0.017	0.1374	Y3
ZJN189	9Liangyou22	indica*indica	0.841	0.1337	0.0253	0.1356	Y3
ZJN190	Yuliangyou417	indica*indica	0.8732	0.1069	0.02	0.1301	Y3
ZJN191	Zhongliangyou122	indica*indica	0.9054	0.072	0.0226	0.1219	Y3
ZJN192	Lingliangyouzao14	indica*indica	0.9134	0.0585	0.028	0.1035	Y3
ZJN194	Lingliangyou30	indica*indica	0.9126	0.0669	0.0205	0.1209	Y3
ZJN195	Lingliangyou3997	indica*indica	0.8936	0.072	0.0345	0.1086	Y3
ZJN196	Lingliangyou618	indica*indica	0.841	0.1486	0.0104	0.1652	Y3
ZJN198	Liangyou47	indica*indica	0.8694	0.0832	0.0474	0.0875	Y3
ZJN199	Lingliangyou89	indica*indica	0.8732	0.0731	0.0537	0.0762	Y3
ZJN201	Zhuliangyou1208	indica*indica	0.884	0.0979	0.0181	0.1244	Y3
ZJN203	Hd9802S/R3416	indica*indica	0.856	0.1324	0.0115	0.1489	Y3
ZJN206	Luliangyou35	indica*indica	0.861	0.1204	0.0186	0.134	Y3
ZJN208	Jiuliangyou160	indica*indica	0.8454	0.1342	0.0203	0.131	Y3
ZJN209	Hd9802S/R61	indica*indica	0.8699	0.1103	0.0197	0.135	Y3
ZJN211	Zliangyou908	indica*indica	0.8295	0.1172	0.0533	0.1249	Y3
ZJN213	Zhuliangyou2241	indica*indica	0.8608	0.1265	0.0126	0.1159	Y3
ZJN214	Lingliangyou915	indica*indica	0.8739	0.1054	0.0207	0.1133	Y3
ZJN215	Yuliangyou4106	indica*indica	0.8941	0.0849	0.021	0.1212	Y3
ZJN217	Zhuliangyou881	indica*indica	0.8637	0.1137	0.0226	0.1288	Y3
ZJN218	Lingliangyou6912	indica*indica	0.8838	0.0961	0.0201	0.1248	Y2
ZJN219	Lingliangyou0516	indica*indica	0.8825	0.0982	0.0193	0.1207	Y2
ZJN220	156S/Zhongzao39	indica*indica	0.8585	0.1199	0.0216	0.1375	Y2
ZJN222	Liangyou236	indica*indica	0.8923	0.0857	0.022	0.1247	Y2
ZJN223	Lingliangyou7506	indica*indica	0.9002	0.0776	0.0222	0.1169	Y2
ZJN224	Zhuliangyou538	indica*indica	0.8811	0.0941	0.0249	0.1154	Y2
ZJN225	Bangliangyou17	indica*indica	0.8648	0.1068	0.0284	0.1435	Y2
ZJN226	Liangyou76	indica*indica	0.8713	0.1142	0.0144	0.138	Y2
ZJN228	Liangyou3917	indica*indica	0.8964	0.0845	0.0191	0.1314	Y2
ZJN230	H750S/Hua108	indica*indica	0.8804	0.1006	0.019	0.1219	Y2
ZJN231	Zhuliangyou0609	indica*indica	0.8615	0.1165	0.022	0.122	Y2
ZJN232	Zhuliangyou35	indica*indica	0.8602	0.1209	0.0189	0.1334	Y2
ZJN233	Zhong2You547	indica*indica	0.9077	0.07	0.0223	0.082	Y2
ZJN234	Tanliangyou143	indica*indica	0.8972	0.0858	0.0169	0.1172	Y2
ZJN236	Lingliangyou942	indica*indica	0.8811	0.097	0.0219	0.1228	Y2
ZJN239	Yuliangyou514	indica*indica	0.8908	0.0896	0.0196	0.1113	Y3
ZJN240	Lingliangyou7041	indica*indica	0.8846	0.0973	0.0181	0.1052	Y3
ZJN241	Jinliangyou736	indica*indica	0.8698	0.1125	0.0177	0.1242	Y3
ZJN244	Yuliangyou268	indica*indica	0.9105	0.0795	0.01	0.1153	Y3
ZJN245	Yuliangyou361	indica*indica	0.9047	0.0849	0.0104	0.1185	Y3
ZJN246	Yuliangyou1116	indica*indica	0.8719	0.1042	0.0239	0.1065	Y3
ZJN247	Qiliangyou2216	indica*indica	0.8547	0.1213	0.024	0.1376	Y3
ZJN248	Lingliangyou212	indica*indica	0.8676	0.1073	0.0251	0.1272	Y3
ZJN249	Lingliangyou368	indica*indica	0.8927	0.0803	0.0271	0.1111	Y3
ZJN250	Yuliangyou371	indica*indica	0.8821	0.0901	0.0278	0.1108	Y3
ZJN251	Lingliangyou7372	indica*indica	0.8898	0.0768	0.0333	0.0997	Y3
ZJN253	Baiyou1572	indica*indica	0.8301	0.1576	0.0123	0.141	Y3
ZJN258	Zhongliangyou48	indica*indica	0.9059	0.0625	0.0316	0.1025	Y3
ZJN259	Lingliangyou238	indica*indica	0.905	0.0729	0.0221	0.1157	Y3
ZJN260	Wufengyou85	indica*indica	0.8334	0.1432	0.0234	0.1435	Y3
ZJN261	Lingliangyou99	indica*indica	0.8986	0.0811	0.0203	0.114	Y3
ZJN262	Zhuliangyou831	indica*indica	0.8641	0.1042	0.0316	0.118	Y3
ZJN263	9Liangyou179	indica*indica	0.814	0.1577	0.0283	0.1339	Y3
ZJN264	Lingliangyou7771	indica*indica	0.8736	0.1041	0.0223	0.1196	Y3
ZJN265	Wuyou30	indica*indica	0.8745	0.109	0.0165	0.1357	Y3
ZJN266	Dingliangyou6008	indica*indica	0.9083	0.0778	0.0139	0.108	Y3
ZJN267	Lingliangyou179	indica*indica	0.8601	0.1123	0.0276	0.1219	Y3
ZJN268	Rongyou168	indica*indica	0.8701	0.0517	0.0782	0.0386	Y3
ZJN269	Wufengyou317	indica*indica	0.8458	0.1253	0.0289	0.1237	Y3
ZJN270	Zhuliangyou179	indica*indica	0.8362	0.1286	0.0353	0.1196	Y3
ZJN271	Yuliangyou415	indica*indica	0.8845	0.0941	0.0214	0.1272	Y3
ZJN272	Lingliangyou171	indica*indica	0.8995	0.0755	0.025	0.1093	Y3
ZJN273	Lingliangyou35	indica*indica	0.8905	0.0838	0.0257	0.1155	Y3
ZJN274	Jiuliangyou1022	indica*indica	0.8998	0.0942	0.006	0.1428	Y3
ZJN275	Luliangyou171	indica*indica	0.8701	0.1069	0.023	0.1234	Y3
ZJN276	Mingxingyou408	indica*indica	0.8269	0.1579	0.0153	0.1557	Y3
ZJN277	Lingliangyou7713	indica*indica	0.9012	0.0761	0.0227	0.1064	Y3
ZJN280	Lingliangyouning1	indica*indica	0.8915	0.0823	0.0262	0.1071	Y2
ZJN281	Anfengyou409	indica*indica	0.8318	0.1404	0.0278	0.1445	Y2
ZJN282	Yuliangyou22	indica*indica	0.8759	0.095	0.0292	0.1084	Y2
ZJN283	Liangyou27	indica*indica	0.8705	0.1115	0.018	0.1387	Y2
ZJN284	Bangliangyou701	indica*indica	0.871	0.0719	0.0571	0.1019	Y2
ZJN285	Zhongliangyou206	indica*indica	0.89	0.084	0.026	0.1194	Y2
ZJN286	Jinyou2368	indica*indica	0.7984	0.176	0.0255	0.1497	Y2
ZJN287	Zaofengyou107	indica*indica	0.8255	0.1379	0.0366	0.1205	Y2
ZJN288	Yangxianyou656	indica*indica	0.8773	0.1042	0.0185	0.1231	Y2
ZJN290	Xiufengyou9hao	indica*indica	0.842	0.1412	0.0168	0.1403	Y2
ZJN291	Liangyou45	indica*indica	0.8719	0.1059	0.0222	0.1314	Y2
ZJN292	Lingliangyou22	indica*indica	0.8913	0.0801	0.0286	0.118	Y2
ZJN293	Anyou706	indica*indica	0.8072	0.1818	0.011	0.1547	Y2
ZJN299	Rongyou511	indica*indica	0.8462	0.1432	0.0107	0.1428	Y2
ZJN301	Chuankangyou1459	indica*indica	0.846	0.142	0.012	0.1555	Y3
ZJN302	Chuanzhongyou6099	indica*indica	0.9172	0.0652	0.0176	0.1246	Y3
ZJN303	Shuyou658	indica*indica	0.8943	0.0967	0.009	0.1352	Y3
ZJN304	Chuan8You235	indica*indica	0.8726	0.1203	0.0071	0.1429	Y3
ZJN305	809A/R9377	indica*indica	0.8733	0.1132	0.0135	0.137	Y3
ZJN306	Tianyou2193	indica*indica	0.8635	0.1237	0.0128	0.1382	Y3
ZJN307	Tianyou2369	indica*indica	0.8384	0.1444	0.0172	0.1349	Y3
ZJN308	Qianxiangyou8353	indica*indica	0.85	0.1316	0.0183	0.1402	Y3
ZJN309	Qianxiangyou517	indica*indica	0.8506	0.13	0.0194	0.1395	Y3
ZJN310	Wuliangyou569	indica*indica	0.8579	0.1301	0.0119	0.1554	Y3
ZJN311	Tianfuliangyou2hao	indica*indica	0.7099	0.2577	0.0324	0.175	Y3
ZJN312	Yulongyou1901	indica*indica	0.928	0.0638	0.0082	0.1245	Y3
ZJN313	Qiuxiangyou838	indica*indica	0.8653	0.1177	0.017	0.1331	Y3
ZJN314	Jitianyouyahe	indica*indica	0.8708	0.114	0.0151	0.1464	Y3
ZJN315	Xiangliangyou808	indica*indica	0.8002	0.1759	0.024	0.1597	Y3
ZJN316	Qingxiangyou152	indica*indica	0.8152	0.1693	0.0154	0.1434	Y3
ZJN317	Youmeiyoujinguisimiao	indica*indica	0.89	0.0955	0.0145	0.1283	Y3
ZJN318	Xidayou45	indica*indica	0.867	0.1199	0.0131	0.1605	Y3
ZJN319	Lingxiangyou2190	indica*indica	0.8681	0.1245	0.0074	0.146	Y3
ZJN321	Jinchengyou153	indica*indica	0.8371	0.1492	0.0137	0.1422	Y3
ZJN322	Youliangyou1683	indica*indica	0.9021	0.0904	0.0075	0.1324	Y3
ZJN323	9Xiangyoumeili	indica*indica	0.7634	0.213	0.0236	0.1662	Y3
ZJN324	Deyou164	indica*indica	0.8851	0.1008	0.014	0.1318	Y3
ZJN325	Hongyun4You2115	indica*indica	0.8512	0.1373	0.0115	0.1614	Y3
ZJN326	Guang8You1973	indica*indica	0.7872	0.197	0.0158	0.1562	Y3
ZJN328	Jiyouguotai	indica*indica	0.8345	0.13	0.0355	0.1373	Y3
ZJN329	Quanyou212	indica*indica	0.8725	0.1207	0.0068	0.1363	Y3
ZJN330	Qiyou9805	indica*indica	0.8593	0.1311	0.0096	0.152	Y3
ZJN331	Meiliangyou601	indica*indica	0.8679	0.1192	0.0129	0.1377	Y3
ZJN332	Zhongxiangyou28	indica*indica	0.8602	0.1277	0.0121	0.1317	Y3
ZJN333	Yuliangyou6471	indica*indica	0.8463	0.1357	0.018	0.1431	Y3
ZJN334	Weiliangyou6285	indica*indica	0.8709	0.1226	0.0065	0.1417	Y3
ZJN335	Shengliangyou6022	indica*indica	0.8725	0.1168	0.0106	0.1317	Y3
ZJN336	Ganliangyou927	indica*indica	0.7587	0.2112	0.0301	0.1665	Y3
ZJN337	Jiafengyou3hao	indica*japonica	0.0701	0.8177	0.1122	0.3063	Y3
ZJN338	Quantaiyoubasixiangzhan	indica*indica	0.8417	0.1432	0.0151	0.1446	Y3
ZJN339	Yuliangyou3228	indica*indica	0.8627	0.1257	0.0117	0.138	Y3
ZJN340	Runliangyou8612	indica*indica	0.8381	0.1292	0.0327	0.1472	Y3
ZJN341	Quanyou60	indica*indica	0.9051	0.0132	0.0817	0.0199	Y3
ZJN342	Quanyou851	indica*indica	0.8834	0.1022	0.0144	0.1237	Y3
ZJN343	Mingnuoyou8301	indica*indica	0.8846	0.1067	0.0087	0.1514	Y3
ZJN344	Funongyou676	indica*indica	0.9054	0.0836	0.0109	0.1409	Y3
ZJN345	Qiuliangyou699	indica*indica	0.9095	0.0744	0.0161	0.137	Y3
ZJN346	Taiguyou5490	indica*indica	0.8834	0.1064	0.0102	0.1396	Y3
ZJN347	Funongyou2168	indica*indica	0.9093	0.0794	0.0112	0.1395	Y3
ZJN348	Kliangyou1269	indica*indica	0.8353	0.151	0.0138	0.158	Y3
ZJN349	Yiyou5466	indica*indica	0.8033	0.1822	0.0145	0.1479	Y3
ZJN350	Qiuliangyouhuazhan	indica*indica	0.8594	0.1219	0.0187	0.1407	Y3
ZJN351	Txiangyou557	indica*indica	0.9189	0.0688	0.0123	0.1303	Y3
ZJN352	Youliangyou683	indica*indica	0.878	0.1123	0.0098	0.1409	Y3
ZJN353	Chuangliangyoumeishu	indica*indica	0.8093	0.0828	0.1079	0.0753	Y3
ZJN354	Quanyou58	indica*indica	0.847	0.1309	0.0221	0.1419	Y3
ZJN355	Zhongyou1451	indica*indica	0.8309	0.1502	0.0188	0.1387	Y3
ZJN356	Longjingyou141	indica*indica	0.8388	0.1452	0.0159	0.158	Y3
ZJN357	Jieliangyou1187	indica*indica	0.8517	0.1274	0.0209	0.1361	Y3
ZJN358	Jieliangyou8665	indica*indica	0.8142	0.1671	0.0187	0.1419	Y3
ZJN359	Runliangyou1019	indica*indica	0.8775	0.1121	0.0104	0.144	Y3
ZJN360	Guiliangyou0861	indica*indica	0.8279	0.1452	0.0269	0.1473	Y3
ZJN361	Chuankangyou6818	indica*indica	0.8705	0.1172	0.0123	0.1469	Y3
ZJN362	Yulongyou1612	indica*indica	0.8853	0.104	0.0107	0.1426	Y3
ZJN363	Taifengyouyahe	indica*indica	0.8632	0.1192	0.0176	0.1543	Y3
ZJN364	Chuanzhong3Youyahe	indica*indica	0.8996	0.085	0.0153	0.1429	Y3
ZJN365	Tianyou2306	indica*indica	0.8532	0.1369	0.0099	0.1445	Y3
ZJN366	Yixiangyou86	indica*indica	0.9057	0.0872	0.0071	0.1376	Y3
ZJN367	Hengfengyou6043	indica*indica	0.872	0.1168	0.0113	0.1416	Y3
ZJN368	Chuankangyou862	indica*indica	0.8927	0.0964	0.011	0.1344	Y3
ZJN369	Qianxiangyou608	indica*indica	0.8457	0.1378	0.0165	0.1507	Y3
ZJN370	Yixiangyou586	indica*indica	0.9229	0.0688	0.0083	0.1377	Y3
ZJN371	Jing70Youhuazhen	indica*indica	0.8587	0.124	0.0173	0.151	Y3
ZJN372	Byou1646	indica*indica	0.831	0.1591	0.0099	0.1607	Y3
ZJN373	Chuanyou8611	indica*indica	0.8963	0.096	0.0077	0.1332	Y3
ZJN374	Jingyou329	indica*indica	0.8846	0.0904	0.0249	0.1258	Y3
ZJN375	Hongyun3You2115	indica*indica	0.9047	0.0798	0.0154	0.1405	Y3
ZJN376	Chuanyou8702	indica*indica	0.9046	0.0881	0.0073	0.1382	Y3
ZJN377	Fuyou129	indica*indica	0.7997	0.1771	0.0232	0.1612	Y3
ZJN378	Xidayou39	indica*indica	0.8962	0.0867	0.017	0.1382	Y3
ZJN379	Shennongyou447	indica*indica	0.896	0.0852	0.0188	0.1245	Y3
ZJN380	Tianliangyou143	indica*indica	0.7594	0.2146	0.026	0.1638	Y3
ZJN381	Zhonghengyouzhensimiao	indica*indica	0.8721	0.1149	0.013	0.1504	Y3
ZJN382	Zhiliangyouxinhe	indica*indica	0.8845	0.0859	0.0296	0.1265	Y3
ZJN383	Shennongyou452	indica*indica	0.9109	0.0703	0.0187	0.1319	Y3
ZJN384	Cliangyouxinhuazhan	indica*indica	0.8128	0.1651	0.0222	0.1467	Y3
ZJN385	Zhenxiangyou727	indica*indica	0.8057	0.1797	0.0145	0.1661	Y3
ZJN386	Yiyou2217	indica*indica	0.8882	0.1012	0.0106	0.1408	Y3
ZJN387	Wangliangyou131	indica*indica	0.7017	0.2793	0.019	0.1823	Y3
ZJN388	Hengyou336	indica*indica	0.8625	0.1214	0.0161	0.1478	Y3
ZJN389	Chuankangyoumeixiangxinzhan	indica*indica	0.908	0.0843	0.0077	0.1403	Y3
ZJN390	Chuangliangyou513	indica*indica	0.7844	0.1935	0.022	0.1649	Y3
ZJN391	Tianlongliangyou18	indica*indica	0.687	0.2825	0.0304	0.175	Y3
ZJN392	Yuyou038	indica*indica	0.9244	0.0695	0.0061	0.1368	Y3
ZJN393	Luyou7611	indica*indica	0.9299	0.0639	0.0062	0.125	Y3
ZJN394	Qianyou35	indica*indica	0.8186	0.1688	0.0126	0.1729	Y3
ZJN395	Jieliangyou8602	indica*indica	0.848	0.1314	0.0206	0.1359	Y3
ZJN396	Chuankangyou2115	indica*indica	0.8745	0.1109	0.0146	0.1478	Y3
ZJN397	Hualiangyoumeizhan	indica*indica	0.9002	0.0881	0.0117	0.1363	Y3
ZJN398	Yiyou1611	indica*indica	0.9302	0.0633	0.0065	0.1374	Y3
ZJN399	Juliangyou1914	indica*indica	0.9064	0.0763	0.0173	0.1281	Y3
ZJN400	Nei5You309	indica*indica	0.8658	0.1243	0.0099	0.1529	Y3
ZJN401	Jingyou1019	indica*indica	0.8889	0.093	0.0182	0.1262	Y3
ZJN402	Quanyou10hao	indica*indica	0.8639	0.1174	0.0187	0.1315	Y3
ZJN403	Dafengliangyou27	indica*indica	0.7435	0.2126	0.044	0.1513	Y3
ZJN404	Yliangyou305	indica*indica	0.6839	0.2731	0.0429	0.17	Y3
ZJN405	Yixiangyou1977	indica*indica	0.9084	0.0808	0.0108	0.1442	Y3
ZJN406	Jing3You4093	indica*indica	0.9107	0.0705	0.0187	0.1237	Y3
ZJN407	Fudaoyou2165	indica*indica	0.8955	0.0921	0.0124	0.1279	Y3
ZJN408	Quanyou5212	indica*indica	0.8528	0.1269	0.0202	0.1387	Y3
ZJN409	Tianfuyou1hao	indica*indica	0.8293	0.1482	0.0224	0.1437	Y3
ZJN410	Neiyou6329	indica*indica	0.8581	0.1143	0.0276	0.1386	Y3
ZJN411	Jingyou6139	indica*indica	0.8828	0.096	0.0212	0.1308	Y3
ZJN412	Jinlongyou569	indica*indica	0.8591	0.1277	0.0131	0.1525	Y3
ZJN413	Zhenliangyouyinsi	indica*indica	0.8036	0.1615	0.0349	0.1489	Y3
ZJN414	Shuangyou575	indica*indica	0.8704	0.1103	0.0193	0.1344	Y3
ZJN415	Shenliangyouyuehesimiao	indica*indica	0.7611	0.2061	0.0328	0.1594	Y3
ZJN416	Chuanyou4093	indica*indica	0.8812	0.1102	0.0086	0.147	Y3
ZJN417	Byou3915	indica*indica	0.8475	0.1313	0.0212	0.1383	Y3
ZJN418	Jingyou297	indica*indica	0.9045	0.0145	0.0809	0.0185	Y3
ZJN419	Tianyou3306	indica*indica	0.8964	0.0863	0.0173	0.137	Y3
ZJN420	Quanyou6533	indica*indica	0.8368	0.1256	0.0376	0.1241	Y3
ZJN421	Jingyou3062	indica*indica	0.8619	0.1274	0.0107	0.153	Y3
ZJN422	Quanyou291	indica*indica	0.8459	0.1342	0.0199	0.1381	Y3
ZJN423	Chuankangyou6605	indica*indica	0.8358	0.1476	0.0165	0.1491	Y3
ZJN424	Hanyou308	indica*indica	0.9125	0.0748	0.0128	0.1341	Y3
ZJN425	Neixiang6You003	indica*indica	0.8453	0.1338	0.0209	0.1465	Y3
ZJN426	Weiliangyou5438	indica*indica	0.8153	0.1687	0.016	0.1427	Y3
ZJN427	Youxiangyou668	indica*indica	0.8911	0.0596	0.0493	0.0673	Y3
ZJN428	Yuyou180	indica*indica	0.9009	0.0891	0.01	0.1447	Y3
ZJN429	Neixiang6Youyihao	indica*indica	0.8657	0.1132	0.0212	0.1499	Y3
ZJN430	Yuyoumeizhan	indica*indica	0.9129	0.0732	0.0138	0.137	Y3
ZJN431	Yuliangyou332	indica*indica	0.6983	0.2735	0.0281	0.1813	Y3
ZJN432	Chuankangyou62	indica*indica	0.8534	0.1358	0.0108	0.1587	Y3
ZJN433	Dliangyou600	indica*indica	0.8829	0.1066	0.0105	0.1391	Y3
ZJN434	Youxiangyou295	indica*indica	0.8471	0.1196	0.0333	0.1516	Y3
ZJN435	Cliangyouyazhan	indica*indica	0.8118	0.1522	0.036	0.147	Y3
ZJN436	Lingyou7077	indica*indica	0.8299	0.1517	0.0184	0.1513	Y3
ZJN437	Liliangyouhuazhan	indica*indica	0.825	0.1539	0.021	0.1554	Y3
ZJN438	Yixiangyou2913	indica*indica	0.8591	0.1182	0.0227	0.1444	Y3
ZJN439	Jingyou1152	indica*indica	0.9006	0.0922	0.0072	0.1517	Y3
ZJN440	Chuanyou573	indica*indica	0.8879	0.1053	0.0068	0.146	Y3
ZJN441	Wangliangyou959	indica*indica	0.7232	0.2043	0.0725	0.1574	Y3
ZJN442	Shennongyou422	indica*indica	0.8855	0.1023	0.0122	0.1336	Y3
ZJN443	Neixiang6422	indica*indica	0.8363	0.1427	0.021	0.1549	Y3
ZJN444	Jingyou2938	indica*indica	0.8728	0.1172	0.01	0.1455	Y3
ZJN445	Longjingyou1273	indica*indica	0.8323	0.1575	0.0102	0.1624	Y3
ZJN446	Jing3You5049	indica*indica	0.8644	0.1226	0.013	0.1634	Y3
ZJN447	Huiliangyou882	indica*indica	0.7963	0.1917	0.0121	0.1612	Y3
ZJN448	Guang2You573	indica*indica	0.8503	0.1396	0.0101	0.1423	Y3
ZJN449	Chuanyou246	indica*indica	0.8219	0.1661	0.012	0.154	Y3
ZJN450	Yuyou813	indica*indica	0.8855	0.1065	0.008	0.1475	Y3
ZJN451	Byou9727	indica*indica	0.814	0.1683	0.0177	0.1649	Y3
ZJN452	Shuyou938	indica*indica	0.7895	0.1988	0.0118	0.1733	Y3
ZJN453	Yixiangyouyahe	indica*indica	0.8953	0.0939	0.0108	0.157	Y3
ZJN454	Shuyou9727	indica*indica	0.8237	0.1613	0.015	0.1452	Y3
ZJN455	Nei6You589	indica*indica	0.8506	0.1279	0.0214	0.1459	Y3
ZJN456	Jufengyou5211	indica*indica	0.9089	0.0744	0.0167	0.1009	Y3
ZJN457	Hongyunyou2121	indica*indica	0.8118	0.1665	0.0217	0.1565	Y3
ZJN458	Longliangyou5438	indica*indica	0.8234	0.151	0.0257	0.1534	Y3
ZJN459	Deyou4739	indica*indica	0.8888	0.1014	0.0099	0.1521	Y3
ZJN461	Huifengyou676	indica*indica	0.8613	0.1273	0.0114	0.147	Y3
ZJN462	Daliangyou1341	indica*indica	0.7879	0.1888	0.0233	0.1593	Y3
ZJN463	Quanyou259	indica*indica	0.877	0.1129	0.0101	0.1339	Y3
ZJN464	Longjingyou2123	indica*indica	0.8031	0.1856	0.0113	0.1674	Y3
ZJN465	Chuanzhongyou2118	indica*indica	0.8679	0.1153	0.0168	0.1516	Y3
ZJN466	Jingyou2285	indica*indica	0.8786	0.1085	0.0129	0.1412	Y3
ZJN467	Guotaixiangyou1hao	indica*indica	0.8287	0.1598	0.0116	0.1467	Y3
ZJN468	Byou1727	indica*indica	0.8309	0.1563	0.0128	0.1568	Y3
ZJN469	Nei6You5049	indica*indica	0.8664	0.1148	0.0187	0.1593	Y3
ZJN470	Huayou33	indica*indica	0.8499	0.1365	0.0136	0.158	Y3
ZJN471	Xidayou29	indica*indica	0.8974	0.0883	0.0144	0.1439	Y3
ZJN472	Nei6You85	indica*indica	0.8546	0.1288	0.0165	0.1563	Y3
ZJN473	Tianxiangyou698	indica*indica	0.8858	0.096	0.0182	0.1444	Y3
ZJN474	Gan73Youmingzhan	indica*indica	0.8586	0.1305	0.0109	0.1437	Y3
ZJN475	Tianlongliangyou98	indica*indica	0.7743	0.202	0.0236	0.1428	Y3
ZJN476	Chuanyou1787	indica*indica	0.8772	0.114	0.0088	0.1485	Y3
ZJN477	Zhongchuanyou600	indica*indica	0.8311	0.1376	0.0312	0.1411	Y3
ZJN478	Wangliangyou958	indica*indica	0.7467	0.2108	0.0425	0.1666	Y3
ZJN479	Gang8You851	indica*indica	0.7432	0.2303	0.0265	0.1771	Y3
ZJN480	Jingyou5581	indica*indica	0.9066	0.0835	0.0099	0.1459	Y3
ZJN481	Mingliangyou468	indica*indica	0.9236	0.069	0.0073	0.1462	Y3
ZJN482	Neiyou2121	indica*indica	0.8502	0.1298	0.02	0.1538	Y3
ZJN483	Keyou136	indica*indica	0.7492	0.2455	0.0053	0.2332	Y3
ZJN484	Yixiangyou8213	indica*indica	0.8761	0.1142	0.0097	0.1579	Y3
ZJN485	Lian1You256	indica*indica	0.828	0.1578	0.0142	0.1601	Y3
ZJN486	Tanyuana/Jr8218	indica*indica	0.8253	0.1599	0.0148	0.1594	Y3
ZJN487	Rongyou2201	indica*indica	0.8515	0.1349	0.0136	0.1358	Y3
ZJN488	Deyou4938	indica*indica	0.8883	0.1025	0.0092	0.1524	Y3
ZJN489	Rongyou0861	indica*indica	0.8641	0.1243	0.0117	0.144	Y3
ZJN490	Yiyou1121	indica*indica	0.8625	0.1261	0.0114	0.1607	Y3
ZJN491	Neiliangyou595	indica*indica	0.7297	0.2432	0.0271	0.1587	Y3
ZJN492	Nei5You8hao	indica*indica	0.8459	0.1405	0.0135	0.1616	Y3
ZJN494	Rong7You2117	indica*indica	0.877	0.1136	0.0095	0.135	Y3
ZJN495	Yixiangyou9008	indica*indica	0.7622	0.234	0.0039	0.2534	Y3
ZJN496	Jingliangyou5475	indica*indica	0.6989	0.2946	0.0065	0.2743	Y3
ZJN497	Shenyou586	indica*indica	0.7469	0.2466	0.0064	0.2219	Y3
ZJN498	Quanyou665	indica*indica	0.7653	0.2316	0.0031	0.2392	Y3
ZJN499	Neixiang5411	indica*indica	0.8418	0.153	0.0052	0.2273	Y3
ZJN500	Luyou0605	indica*indica	0.7311	0.2653	0.0036	0.2287	Y3
ZJN501	Yiyou180	indica*indica	0.7057	0.2904	0.0039	0.261	Y3
ZJN502	Shennongyou428	indica*indica	0.7641	0.2331	0.0028	0.2471	Y3
ZJN503	Ganyou7105	indica*indica	0.7769	0.2194	0.0037	0.2343	Y3
ZJN504	Rong18You105	indica*indica	0.7742	0.2194	0.0064	0.2226	Y3
ZJN508	Yuyou8452	indica*indica	0.7562	0.2376	0.0061	0.2342	Y3
ZJN510	Guang8You605	indica*indica	0.8085	0.1887	0.0029	0.2505	Y3
ZJN511	Shennongyou483	indica*indica	0.7603	0.2291	0.0106	0.2251	Y3
ZJN512	Yaliangyou598	indica*indica	0.781	0.2143	0.0047	0.2562	Y3
ZJN513	Huiyou998	indica*indica	0.7305	0.2658	0.0038	0.2351	Y3
ZJN514	Fanyou809	indica*indica	0.8554	0.1381	0.0065	0.2139	Y3
ZJN515	Xiangliangyou143	indica*indica	0.7797	0.2154	0.0049	0.2332	Y3
ZJN516	Rongyou1881	indica*indica	0.7876	0.2047	0.0076	0.2157	Y3
ZJN521	Chuanliangyou642	indica*indica	0.8094	0.1862	0.0044	0.227	Y3
ZJN522	Longjingyou4945	indica*indica	0.6506	0.3439	0.0055	0.27	Y3
ZJN523	Hyou399	indica*indica	0.7854	0.21	0.0047	0.2412	Y3
ZJN524	Byou928	indica*indica	0.7685	0.2268	0.0047	0.2364	Y3
ZJN525	Jingyou5541	indica*indica	0.7812	0.2119	0.0069	0.2203	Y3
ZJN526	Heliangyou338	indica*indica	0.8119	0.1853	0.0028	0.2025	Y3
ZJN527	Minyou628	indica*indica	0.7061	0.2878	0.0061	0.2538	Y3
ZJN528	Yuyou5629	indica*indica	0.6761	0.3169	0.0071	0.2728	Y3
ZJN532	Quanyou527	indica*indica	0.8014	0.1932	0.0055	0.2346	Y3
ZJN534	Fyou5083	indica*indica	0.787	0.2073	0.0058	0.2459	Y3
ZJN536	Lingyou5060	indica*indica	0.7062	0.288	0.0058	0.2618	Y3
ZJN537	9You136	indica*indica	0.8028	0.1942	0.0029	0.2369	Y3
ZJN538	Rongyou87	indica*indica	0.7818	0.2145	0.0037	0.2479	Y3
ZJN539	Quanyouhuazhan	indica*indica	0.8128	0.1845	0.0027	0.234	Y3
ZJN540	Chuanxiangyou37	indica*indica	0.7864	0.2095	0.004	0.2416	Y3
ZJN544	Ya7You2117	indica*indica	0.769	0.2276	0.0034	0.2357	Y3
ZJN545	Jingyou80381	indica*indica	0.7211	0.2679	0.011	0.2308	Y3
ZJN546	902A/R559	indica*indica	0.6416	0.3444	0.014	0.2568	Y3
ZJN548	Liangyou5hao	indica*indica	0.7588	0.2379	0.0032	0.2529	Y3
ZJN550	Shennongyou228	indica*indica	0.6835	0.3129	0.0036	0.2664	Y3
ZJN551	Daliangyou1hao	indica*indica	0.6816	0.3136	0.0048	0.2694	Y3
ZJN556	Rong18You2115	indica*indica	0.6883	0.3044	0.0073	0.2639	Y3
ZJN557	Shuangyou573	indica*indica	0.7206	0.2742	0.0052	0.2369	Y3
ZJN558	Chuangua/Fr516	indica*indica	0.7603	0.2355	0.0042	0.2381	Y3
ZJN559	Guangyou7185	indica*indica	0.7487	0.2478	0.0035	0.243	Y3
ZJN561	Lingheyou78	indica*indica	0.8755	0.1171	0.0074	0.2006	Y3
ZJN562	Liangyou78	indica*indica	0.6627	0.3316	0.0056	0.2651	Y3
ZJN563	Jingyou3485	indica*indica	0.8457	0.1478	0.0065	0.2162	Y3
ZJN568	Jingxiangyou132	indica*indica	0.8326	0.1652	0.0022	0.24	Y3
ZJN569	Wangliangyou1133	indica*indica	0.6865	0.3084	0.0051	0.2542	Y3
ZJN570	Chuanzhongyou3263	indica*indica	0.8598	0.1354	0.0048	0.2314	Y3
ZJN571	Nongliangyou7231	indica*indica	0.8109	0.183	0.006	0.2177	Y3
ZJN572	Rong18A/Qhui28	indica*indica	0.784	0.2099	0.0061	0.2298	Y3
ZJN573	Nei6You103	indica*indica	0.7404	0.2542	0.0054	0.2569	Y3
ZJN574	Quanyousimiao	indica*indica	0.7373	0.2564	0.0063	0.242	Y3
ZJN575	Neixiang5094	indica*indica	0.7491	0.2454	0.0055	0.2572	Y3
ZJN580	Wufengyou8113	indica*indica	0.7683	0.2278	0.004	0.2385	Y3
ZJN581	Xinong1A/2006R263	indica*indica	0.7832	0.212	0.0048	0.2234	Y3
ZJN582	Rongyou33	indica*indica	0.7442	0.2484	0.0073	0.2255	Y3
ZJN583	Longliangyou534	indica*indica	0.7337	0.2634	0.0029	0.2598	Y3
ZJN584	Huayou528	indica*indica	0.8092	0.1856	0.0051	0.2187	Y3
ZJN585	Neixiang5A/R8705	indica*indica	0.7201	0.2767	0.0032	0.2671	Y3
ZJN586	C268You2118	indica*indica	0.8226	0.173	0.0044	0.226	Y3
ZJN587	Liangyou1033	indica*indica	0.711	0.2827	0.0064	0.2543	Y3
ZJN598	Chuanyou6086	indica*indica	0.864	0.1209	0.0151	0.1358	Y3
ZJN599	Neiyou105	indica*indica	0.8582	0.051	0.0908	0.0897	Y3
ZJN600	Chuan345A/R8765	indica*indica	0.8436	0.146	0.0104	0.1573	Y3
ZJN601	Yixiangyou3539	indica*indica	0.8915	0.1005	0.008	0.155	Y3
ZJN602	H638S/R1025	indica*indica	0.8327	0.1533	0.014	0.1585	Y3
ZJN603	Shenliangyou5814	indica*indica	0.6974	0.2739	0.0287	0.1802	Y3
ZJN609	Luyou1878	indica*indica	0.8663	0.1222	0.0116	0.1562	Y3
ZJN610	Longxiang4A/Huazhan	indica*indica	0.871	0.1176	0.0114	0.1494	Y3
ZJN611	Yu802A/R629	indica*indica	0.8587	0.1322	0.009	0.1404	Y3
ZJN612	Yuyou865	indica*indica	0.8195	0.1672	0.0132	0.1556	Y3
ZJN613	Huaxianga/Mianhui357	indica*indica	0.876	0.1116	0.0124	0.1433	Y3
ZJN614	Chuanlv389A/R275	indica*indica	0.8492	0.1409	0.01	0.1649	Y3
ZJN615	Keliangyou678	indica*indica	0.7988	0.1807	0.0205	0.1493	Y3
ZJN621	Tianlongyou1375	indica*indica	0.8329	0.1587	0.0084	0.1587	Y2
ZJN622	Derun1A/Jinhui8023	indica*indica	0.8203	0.1593	0.0203	0.1499	Y2
ZJN623	904A/R149	indica*indica	0.83	0.1597	0.0104	0.1613	Y2
ZJN624	08Zheng2174A/Chenghui727	indica*indica	0.8105	0.1746	0.0149	0.1632	Y2
ZJN625	Yliangyou340	indica*indica	0.6993	0.2774	0.0233	0.1764	Y2
ZJN626	Pengliangyou713	indica*indica	0.8037	0.1814	0.0149	0.1606	Y2
ZJN627	82779A/Chuanhui907	indica*indica	0.8273	0.1613	0.0114	0.1643	Y2
ZJN633	Yixiangyou3399	indica*indica	0.906	0.0852	0.0088	0.1466	Y2
ZJN634	Qiyou429	indica*indica	0.8064	0.1859	0.0077	0.1732	Y2
ZJN635	Yixiangyou800	indica*indica	0.8666	0.1236	0.0098	0.1543	Y2
ZJN636	Fanyou797	indica*indica	0.8655	0.1262	0.0084	0.1607	Y2
ZJN637	Fanyou609	indica*indica	0.9197	0.0715	0.0088	0.1414	Y2
ZJN638	Q6You28	indica*indica	0.7233	0.2544	0.0223	0.1652	Y2
ZJN639	Heliangyou4hao	indica*indica	0.7027	0.2612	0.036	0.1693	Y2
ZJN645	Gang1You1hao	indica*indica	0.8355	0.1526	0.012	0.1649	Y2
ZJN646	Chengfenga/Tianhui918	indica*indica	0.867	0.1112	0.0218	0.1589	Y2
ZJN647	Yixiangyou3301	indica*indica	0.913	0.0773	0.0097	0.1365	Y2
ZJN648	Heliangyou339	indica*indica	0.6797	0.2932	0.0271	0.1767	Y2
ZJN649	Pengliangyou332	indica*indica	0.8075	0.1759	0.0166	0.1544	Y2
ZJN650	Wenyou198	indica*indica	0.8478	0.1425	0.0097	0.1616	Y2
ZJN651	Ⅱ-6A/R286	indica*indica	0.782	0.2079	0.0101	0.1829	Y2
ZJN657	Lingyou2060	indica*indica	0.8176	0.1495	0.033	0.157	Y2
ZJN658	Tyou199	indica*indica	0.8706	0.1218	0.0076	0.154	Y2
ZJN659	Cliangyouhuazhan	indica*indica	0.814	0.1603	0.0257	0.1452	Y2
ZJN660	Guyou353	indica*indica	0.8809	0.1125	0.0065	0.1525	Y2
ZJN661	Quanyou1479	indica*indica	0.8701	0.1236	0.0063	0.1673	Y2
ZJN662	Ⅱyout16	indica*indica	0.8676	0.1266	0.0058	0.1576	Y2
ZJN663	Xinliangyou166	indica*indica	0.8899	0.0984	0.0117	0.131	Y2
ZJN669	Chuangua/Baohui918	indica*indica	0.8243	0.1639	0.0117	0.1641	Y2
ZJN670	Rong18A/Luhui22	indica*indica	0.8633	0.123	0.0137	0.1371	Y2
ZJN671	Hongliangyou166	indica*indica	0.8629	0.1313	0.0058	0.1537	Y2
ZJN672	Ruiyou399	indica*indica	0.8463	0.1449	0.0089	0.155	Y2
ZJN673	Qianyou388	indica*indica	0.8131	0.1809	0.006	0.1766	Y2
ZJN674	Neixiang5306	indica*indica	0.8833	0.1066	0.0101	0.1518	Y2
ZJN681	298A/R931	indica*indica	0.8792	0.0846	0.0361	0.151	Y2
ZJN682	142You5338	indica*indica	0.911	0.0816	0.0074	0.1398	Y2
ZJN683	201A/R586	indica*indica	0.8217	0.1679	0.0105	0.1596	Y2
ZJN684	Yangxianyou908	indica*indica	0.7877	0.1872	0.0251	0.1633	Y2
ZJN685	Neixiang6A/Shuhui498	indica*indica	0.8799	0.0986	0.0215	0.1427	Y2
ZJN686	Zhengliangyou825	indica*indica	0.8929	0.091	0.0161	0.1284	Y2
ZJN687	Shenyou586	indica*indica	0.8343	0.1574	0.0084	0.1641	Y2
ZJN688	Guangkang13A/Shuhui498	indica*indica	0.8842	0.1006	0.0152	0.1587	Y2
ZJN689	Yliangyou1hao	indica*indica	0.708	0.2628	0.0292	0.1649	Y2
ZJN690	Yixiang2115	indica*indica	0.8924	0.097	0.0106	0.1555	Y2
ZJN691	Chuanyou26	indica*indica	0.8426	0.1457	0.0117	0.1595	Y2
ZJN693	Neixiang5H25	indica*indica	0.8864	0.1042	0.0095	0.1499	Y2
ZJN694	Yixiang2115	indica*indica	0.8976	0.0916	0.0108	0.1523	Y2
ZJN695	Yixiang4245	indica*indica	0.8933	0.0943	0.0124	0.1286	Y2
ZJN696	Chuanyou8377	indica*indica	0.8355	0.1516	0.013	0.1621	Y2
ZJN697	Tianyou2075	indica*indica	0.8682	0.1236	0.0082	0.1563	Y2
ZJN698	Jingu3301	indica*indica	0.8777	0.1136	0.0086	0.146	Y2
ZJN699	Yueza751	indica*indica	0.9193	0.067	0.0137	0.1437	Y2
ZJN700	Chuannong2A/Shuhui498	indica*indica	0.893	0.0955	0.0115	0.1565	Y2
ZJN701	Rongyou662	indica*indica	0.8413	0.1468	0.0119	0.1454	Y2
ZJN703	Xinongyou9hao	indica*indica	0.8582	0.1338	0.008	0.1578	Y2
ZJN704	Ⅱyou1108	indica*indica	0.852	0.0724	0.0756	0.0889	Y2
ZJN705	Zhuns/R2010	indica*indica	0.7912	0.1823	0.0265	0.1663	Y2
ZJN706	Xiang6You2698	indica*indica	0.5375	0.3632	0.0993	0.1797	Y2
ZJN709	04Qiu3016A/Luhuih103	indica*indica	0.8707	0.0597	0.0695	0.0701	Y2
ZJN710	Jianuo1You6hao	indica*indica	0.8508	0.0903	0.0589	0.0931	Y2
ZJN711	Dxiang707	indica*indica	0.8354	0.1274	0.0372	0.1053	Y2
ZJN715	Jinyout16	indica*indica	0.8493	0.138	0.0127	0.1513	Y2
ZJN716	Gyou801	indica*indica	0.8156	0.1702	0.0142	0.1712	Y2
ZJN717	Gangyou538	indica*indica	0.8355	0.157	0.0074	0.1663	Y2
ZJN718	Yangxianyou542	indica*indica	0.7717	0.2013	0.027	0.1776	Y2
ZJN719	Yixiang7633	indica*indica	0.8599	0.0726	0.0675	0.0707	Y2
ZJN720	Rong18A/Lehui188	indica*indica	NA	NA	NA	NA	NA
ZJN721	Chuanguyou202	indica*indica	NA	NA	NA	NA	NA
ZJN722	Ⅱyou7182	indica*indica	0.8561	0.1034	0.0404	0.14	Y2
ZJN723	Zhong9You02	indica*indica	0.8688	0.0945	0.0367	0.109	Y2
ZJN724	Gangxiang288	indica*indica	0.8353	0.1531	0.0116	0.1656	Y2
ZJN726	Xiyou13	indica*indica	0.8482	0.1439	0.0079	0.1616	Y2
ZJN729	Nei5You8015	indica*indica	0.8806	0.1083	0.0111	0.1567	Y2
ZJN730	Chuanyou918	indica*indica	0.8573	0.1307	0.012	0.1533	Y2
ZJN731	Quanguangyou836	indica*indica	0.8891	0.0973	0.0136	0.1163	Y3
ZJN732	Quanyou1802	indica*indica	0.8718	0.1129	0.0153	0.1343	Y3
ZJN733	Liangyou2983	indica*indica	0.8861	0.0996	0.0143	0.1278	Y3
ZJN734	Zhuyou110	indica*indica	0.8424	0.1455	0.012	0.1424	Y3
ZJN735	Liangyou7002	indica*indica	0.8739	0.1108	0.0153	0.1395	Y3
ZJN736	Hengfengyou89	indica*indica	0.8718	0.107	0.0213	0.1395	Y3
ZJN737	Hualiangyou36	indica*indica	0.881	0.1033	0.0157	0.1318	Y3
ZJN738	Leliangyou1016	indica*indica	0.8916	0.1	0.0084	0.1406	Y3
ZJN739	Xinliangyou9324	indica*indica	0.7153	0.2631	0.0216	0.1718	Y3
ZJN740	Eliangyou15	indica*indica	0.8931	0.0919	0.0149	0.1333	Y3
ZJN741	Hualiangyou2882	indica*indica	0.8667	0.116	0.0173	0.1429	Y3
ZJN742	Eliangyou268	indica*indica	0.8471	0.1139	0.039	0.1192	Y3
ZJN743	Pengxiangyouguotai	indica*indica	0.8328	0.145	0.0222	0.1499	Y3
ZJN744	Wuliangyou71	indica*indica	0.879	0.1078	0.0132	0.1324	Y3
ZJN745	Youliangyou2152	indica*indica	0.5339	0.3979	0.0683	0.2162	Y3
ZJN746	Youmeiyoujinguisimiao	indica*indica	0.889	0.0955	0.0155	0.1271	Y3
ZJN747	Liangyou8056	indica*indica	0.844	0.1412	0.0148	0.1436	Y3
ZJN748	Zhenliangyouquanfengsimiao	indica*indica	0.8625	0.1244	0.0131	0.1393	Y3
ZJN749	Tailiangyou28	indica*indica	0.8181	0.157	0.0249	0.1493	Y3
ZJN750	Chunliangyouxiangjing	indica*indica	0.7767	0.1869	0.0364	0.1446	Y3
ZJN751	Zhenliangyou575	indica*indica	0.7514	0.2136	0.035	0.161	Y3
ZJN752	Zhenliangyou8549	indica*indica	0.857	0.1324	0.0106	0.1475	Y3
ZJN753	Ningliangyou6773	indica*indica	0.8692	0.1192	0.0117	0.1459	Y3
ZJN754	Qiliangyou570	indica*indica	0.8241	0.1595	0.0164	0.1564	Y3
ZJN755	Jieliangyou8549	indica*indica	0.8607	0.1271	0.0122	0.1332	Y3
ZJN756	Zhenliangyou7095	indica*indica	0.8579	0.1337	0.0084	0.146	Y3
ZJN757	Liangliangyoulizhen	indica*indica	0.8326	0.1565	0.0109	0.1441	Y3
ZJN758	Yanliangyou1549	indica*indica	0.9015	0.0912	0.0073	0.1366	Y3
ZJN759	Runliangyouxiangzhan	indica*indica	0.8832	0.1057	0.011	0.1234	Y3
ZJN760	Weiliangyouhang0799	indica*indica	0.8446	0.1348	0.0206	0.1436	Y3
ZJN761	Tainongyou1hao	japonica*japonica	0.0454	0.7745	0.1801	0.2801	Y3
ZJN762	Zheliangyou7850	indica*indica	0.8409	0.1218	0.0372	0.1459	Y3
ZJN763	Yi295S/Taiyuesimiao	indica*indica	0.7946	0.1709	0.0344	0.1599	Y3
ZJN764	Cenliangyou9196	indica*indica	0.785	0.1972	0.0178	0.1619	Y3
ZJN765	Weiliangyou8hao	indica*indica	0.8797	0.1095	0.0108	0.129	Y3
ZJN766	Xianliangyousimiao	indica*indica	0.7981	0.1801	0.0218	0.1475	Y3
ZJN767	Heliangyou6813	indica*indica	0.8313	0.1452	0.0235	0.1492	Y3
ZJN768	Liliangyou6521	indica*indica	0.8189	0.1535	0.0276	0.1401	Y3
ZJN769	Xinliangyou6628	indica*indica	0.7123	0.2382	0.0495	0.1619	Y3
ZJN770	Keliangyou29Xiang	indica*indica	0.7891	0.189	0.0219	0.1536	Y3
ZJN771	Qingxiangyou19Xiang	indica*indica	0.8872	0.0948	0.0179	0.1355	Y3
ZJN772	Shenxiangyou151	indica*indica	0.8155	0.1666	0.018	0.151	Y3
ZJN773	Jiayouzhongke19-2	japonica*japonica	0.0192	0.187	0.7939	0.0877	Y3
ZJN774	haoliangyou816	indica*indica	0.671	0.2406	0.0884	0.1474	Y3
ZJN775	Liangyou80	indica*indica	0.6377	0.2684	0.0939	0.1758	Y3
ZJN776	Gangliangyousimiao	indica*indica	0.8591	0.127	0.0139	0.1302	Y3
ZJN777	Leliangyou1086	indica*indica	0.8768	0.1026	0.0206	0.1328	Y3
ZJN778	Quanyou60	indica*indica	0.8539	0.1218	0.0242	0.1443	Y3
ZJN779	Liangyou5074	indica*indica	0.8787	0.0996	0.0217	0.1311	Y3
ZJN780	Qliangyou532	indica*indica	0.7673	0.1765	0.0562	0.1504	Y3
ZJN781	Taoliangyou1hao	indica*indica	0.8451	0.1412	0.0138	0.1562	Y3
ZJN782	Liangyou3525	indica*indica	0.6868	0.2901	0.0231	0.1873	Y3
ZJN783	Congliangyou6100	indica*indica	0.8739	0.114	0.0121	0.131	Y3
ZJN784	Funongyou676	indica*indica	0.9033	0.0857	0.0111	0.1417	Y3
ZJN785	Maoliangyou676	indica*indica	0.8468	0.1305	0.0227	0.1316	Y3
ZJN786	Funongyou6518	indica*indica	0.9357	0.0562	0.0081	0.113	Y3
ZJN787	Rongxialiangyou669	indica*indica	0.8829	0.1028	0.0143	0.1426	Y3
ZJN788	Liangyou108	indica*indica	0.8378	0.1462	0.016	0.1558	Y3
ZJN789	Kliangyou16	indica*indica	0.8266	0.1558	0.0176	0.1472	Y3
ZJN790	Chunfengyou6553	indica*indica	0.8488	0.14	0.0112	0.1419	Y3
ZJN791	Quanyou58	indica*indica	0.8443	0.1339	0.0218	0.1467	Y3
ZJN792	Xinliangyou9328	indica*indica	0.8019	0.1577	0.0403	0.1394	Y3
ZJN793	Hongnuoyou36	indica*indica	0.9425	0.0484	0.009	0.12	Y3
ZJN794	Eliangyou98	indica*indica	0.8067	0.1649	0.0284	0.1365	Y3
ZJN795	Shenliangyou858	indica*indica	0.7583	0.2127	0.029	0.1737	Y3
ZJN796	Yuliangyou3745	indica*indica	0.7805	0.1948	0.0248	0.1607	Y3
ZJN797	Zhenliangyou5281	indica*indica	0.8249	0.1627	0.0124	0.1554	Y3
ZJN798	Chuangliangyou305	indica*indica	0.7541	0.2058	0.0401	0.1571	Y3
ZJN799	Guangliangyou211	indica*indica	0.7458	0.2238	0.0304	0.1593	Y3
ZJN800	Ruiliangyoulvyinzhan	indica*indica	0.7966	0.1872	0.0162	0.1573	Y3
ZJN801	Jingliangyou1167	indica*indica	0.8132	0.1737	0.0131	0.1509	Y3
ZJN802	Guang8You4093	indica*indica	0.9005	0.0818	0.0177	0.1216	Y3
ZJN803	Yiyouguotai	indica*indica	0.8052	0.1745	0.0202	0.1563	Y3
ZJN804	Jingxing10S/Fuhui138	indica*indica	0.8368	0.1457	0.0175	0.1437	Y3
ZJN805	Shangliangyou301	indica*indica	0.7664	0.1376	0.096	0.1254	Y3
ZJN806	Chuangliangyouhongzhan	indica*indica	0.7852	0.1975	0.0172	0.1626	Y3
ZJN807	Liangliangyouliuxiangqiuhe	indica*indica	0.767	0.1978	0.0351	0.1503	Y3
ZJN808	Quanyoujiu36	indica*indica	0.8545	0.1346	0.0109	0.1554	Y3
ZJN809	Boliangyouhuazhan	indica*indica	0.8556	0.1327	0.0117	0.1437	Y3
ZJN810	Zhenliangyou3703	indica*indica	0.7767	0.1929	0.0304	0.1615	Y3
ZJN811	Chuangliangyouyuezhan	indica*indica	0.7948	0.1928	0.0124	0.1643	Y3
ZJN812	Runliangyou1957	indica*indica	0.8759	0.1086	0.0155	0.1369	Y3
[truncated: 841 more rows]

## Sheet: Supplementary Table 2
Supplementary Table 2 | Resequencing and alignment information of 2,839 rice hybrids
Sample ID	Total reads counts	Valid reads counts	Valid bases	Coverage (Valid_bases/373245519)	Mapping rate
ZJM1	90448402	90420792	12368209186	33.1369	0.9758
ZJM2	81733098	81717162	11178773856	29.9502	0.9768
ZJM3	115564450	115548056	15863835874	42.5024	0.9757
ZJM4	74749048	74732038	10269372319	27.5137	0.9769
ZJM5	70515272	70500258	9665901853	25.8969	0.9758
ZJM6	105335230	105314202	14476236358	38.7848	0.9751
ZJM7	95735612	95663520	13140292240	35.2055	0.9767
ZJM8	84454614	84372792	11526971106	30.8831	0.974
ZJM9	86086888	86049130	11852402571	31.755	0.9773
ZJM10	107041318	106986562	14621724561	39.1745	0.9762
ZJM11	86914204	86898650	11930875895	31.9652	0.9766
ZJM12	95758322	95743080	13170808741	35.2873	0.9781
ZJM13	89487406	89473834	12298567015	32.9503	0.9756
ZJM14	100563486	100537300	13820745345	37.0286	0.9777
ZJM15	93584760	93572522	12900308680	34.5625	0.9772
ZJM16	11828	11828	1623298	0.00434914	0.9691
ZJM17	114392458	114374304	15814363666	42.3699	0.9766
ZJM18	97220978	97198196	13334859475	35.7268	0.9773
ZJM19	108150806	108128650	14791251723	39.6287	0.9758
ZJM20	115754732	115736070	15958759344	42.7567	0.9778
ZJM21	71183012	71161672	9862284446	26.423	0.9784
ZJM22	90725140	90704772	12446161638	33.3458	0.9765
ZJM23	105040642	105018594	14422641554	38.6412	0.977
ZJM24	85261362	85243046	11045984013	29.5944	0.9624
ZJM25	121604782	121577626	16708795356	44.7662	0.9761
ZJM26	80254942	80236128	10573385575	28.3282	0.9621
ZJM27	82849860	82836644	11381896549	30.4944	0.9747
ZJM28	70983126	70968124	9331574451	25.0012	0.9634
ZJM29	68780872	68771038	9462141539	25.351	0.9753
ZJM30	98949182	98937454	13563928286	36.3405	0.972
ZJM31	62608518	62596854	8515781234	22.8155	0.9758
ZJM32	71661528	71633196	9852769058	26.3976	0.9769
ZJM33	59772494	59762560	8201038900	21.9722	0.9604
ZJM34	66924722	66907138	8812996384	23.6118	0.9664
ZJM35	71552860	71545040	9786919262	26.2211	0.9772
ZJM36	69699016	69691412	9581814434	25.6716	0.9782
ZJM37	75271468	75262908	10250396392	27.4629	0.9777
ZJM38	63912460	63903148	8716255883	23.3526	0.9781
ZJM39	73476338	73464352	9993372342	26.7743	0.9764
ZJM40	80940320	80928908	11086516403	29.703	0.9766
ZJM41	82492126	82480526	11332303543	30.3615	0.9725
ZJM42	92737404	92724360	12761167550	34.1897	0.9763
ZJM44	83474994	83443204	11410128227	30.57	0.9757
ZJM45	147698790	147665122	20167182261	54.0319	0.9766
ZJM46	111701306	111685410	15381120236	41.2091	0.9769
ZJM47	118989632	118967232	16305657684	43.6861	0.9793
ZJM48	115428138	115411286	15798014971	42.3261	0.9787
ZJM49	107784362	107768852	14875184442	39.8536	0.9793
ZJM50	95459830	95449370	13083829124	35.0542	0.9755
ZJM51	85970718	85958672	11804381541	31.6263	0.9767
ZJM52	108880212	108866370	15051369432	40.3257	0.977
ZJM53	127559128	127518478	17468548969	46.8018	0.9747
ZJM54	105213468	105199996	14423972868	38.6447	0.9748
ZJM55	75965914	75955880	10435031917	27.9576	0.9764
ZJM56	96770320	96753530	13441932937	36.0136	0.9782
ZJM57	135423860	135382788	18652229218	49.9731	0.9764
ZJM58	137063096	137002694	18796971772	50.3609	0.9777
ZJM59	132785756	132762102	18277383502	48.9688	0.9778
ZJM60	128576344	128545836	17636998477	47.2531	0.9758
ZJM61	113459532	113447008	15633486126	41.8853	0.9759
ZJM62	116280354	116247546	15907452050	42.6193	0.9757
ZJM63	103149978	103130912	14140360023	37.8849	0.9766
ZJM64	119147014	119110080	16381067565	43.8882	0.9776
ZJM65	109433890	109420856	14950753871	40.0561	0.9734
ZJM66	91498090	91486370	12560218040	33.6514	0.9715
ZJM67	76657936	76645404	10548721919	28.2622	0.9555
ZJM69	36614064	36463978	4732938424	12.6805	0.9515
ZJM70	79650914	79572804	10937947589	29.305	0.9676
ZJM71	147500356	147445968	20222802317	54.181	0.97
ZJM72	71662922	71654358	9890898437	26.4997	0.977
ZJM73	104734758	104715640	14363111640	38.4817	0.9764
ZJM74	112376136	112286412	15356947138	41.1444	0.976
ZJM75	103337920	103318292	14136620799	37.8749	0.9772
ZJM76	94938264	94923384	12921834777	34.6202	0.9774
ZJM77	84106456	84093232	11541626736	30.9223	0.9772
ZJM79	68226304	68186426	9366297616	25.0942	0.9774
ZJM80	75655672	75624048	10434457730	27.956	0.9781
ZJM81	96079794	96049642	13211890053	35.3973	0.98
ZJM82	94680544	94645064	12948158401	34.6907	0.9765
ZJM83	71762958	71750394	10036839256	26.8907	0.9792
ZJM84	89313012	89298498	12497544063	33.4834	0.9789
ZJM85	115393582	115380950	15888927301	42.5696	0.9783
ZJM86	88784462	88773968	12412235167	33.2549	0.9791
ZJM87	95899488	95884016	13365638867	35.8092	0.9804
ZJM88	81182728	81157190	11270881993	30.197	0.9765
ZJM89	73924982	73906764	10217952059	27.376	0.9767
ZJM90	583242034	583131788	81350315693	217.954	0.9777
ZJM91	218089962	217996676	29680931650	79.5212	0.9677
ZJM92	89709252	89675140	12348772090	33.0849	0.9789
ZJM93	96537954	96493306	13248347525	35.495	0.9786
ZJM94	89390012	89355620	12222314548	32.746	0.9771
ZJM95	112465192	112442210	15688469943	42.0326	0.9788
ZJM96	105529614	105509028	14756141206	39.5347	0.9777
ZJM97	79515776	79499284	11067001337	29.6507	0.9787
ZJM98	81827044	81810446	11411926116	30.5749	0.9785
ZJM100	105893436	105878902	14809957786	39.6789	0.9789
ZJM101	99655102	99645306	13955454449	37.3895	0.9781
ZJM102	114075422	114059134	15991225455	42.8437	0.9788
ZJM103	183388454	183340704	25165520107	67.4235	0.9603
ZJM104	103228984	103156726	14031670079	37.5937	0.7969
ZJM105	79048162	79027454	10855715296	29.0847	0.977
ZJM106	148235324	148198186	20579539726	55.1367	0.9771
ZJM107	80967318	80948760	11242166913	30.12	0.9774
ZJM108	70825102	70812494	9888532711	26.4934	0.9753
ZJM109	100435004	100416304	13997376283	37.5018	0.9781
ZJM110	106947964	106926962	14963207499	40.0894	0.9782
ZJM111	22236	22234	3081300	0.00825542	0.9767
ZJM112	82080394	82057682	11469196825	30.7283	0.9782
ZJM113	100052828	100037438	13982787825	37.4627	0.9785
ZJM114	125076990	125058596	17481611450	46.8368	0.9785
ZJM115	156063124	156027460	21271269658	56.99	0.9777
ZJM116	86840824	86821658	11908316829	31.9048	0.9753
ZJM117	84388654	84366598	11649506821	31.2114	0.9779
ZJM118	118633278	118610662	16503058424	44.215	0.9766
ZJM119	99575194	99557636	13864611037	37.1461	0.9791
ZJM120	77592960	77563942	10446038651	27.987	0.9666
ZJM121	69745576	69732226	9732581292	26.0755	0.9785
ZJM122	109725522	109707668	15359441691	41.151	0.9779
ZJM123	68091360	68047604	9516361235	25.4963	0.9785
ZJM124	118148224	118128906	16436300414	44.0362	0.9781
ZJM125	100176814	100161602	14070289138	37.6971	0.9799
ZJM126	123793860	123771882	16906746711	45.2966	0.9769
ZJM128	72662424	72631522	9982557952	26.7453	0.9697
ZJM129	56051076	56025266	7663493929	20.532	0.9748
ZJM130	90337202	90314362	12593714526	33.7411	0.9783
ZJM131	75456738	75413874	10094475896	27.0451	0.9578
ZJM132	54465802	54441940	7231724480	19.3752	0.9596
ZJM133	78473292	78458020	10867157214	29.1153	0.9761
ZJM134	118667010	118618634	13854962709	37.1202	0.9766
ZJM135	87453204	87441638	12230750507	32.7686	0.9776
ZJM136	116805630	116777624	16300056574	43.6711	0.9501
ZJM137	78984166	78975866	11068047795	29.6535	0.9784
ZJM138	130478678	130421652	17896901041	47.9494	0.977
ZJM139	126359292	126333952	17327195789	46.4231	0.9776
ZJM140	84884934	84858698	11584606419	31.0375	0.9752
ZJM141	67040654	67017656	9110877554	24.4099	0.9744
ZJM142	94146638	94122364	13123282968	35.1599	0.9765
ZJM143	94572392	94546978	13124310053	35.1627	0.9775
ZJM144	91668658	91643652	12744917084	34.1462	0.9249
ZJM145	93114954	93089310	13013127741	34.8648	0.9775
ZJM146	85581374	85569978	11936995559	31.9816	0.976
ZJM147	112578222	112533532	15632281547	41.882	0.9762
ZJM148	85994848	85968700	11980221707	32.0974	0.8241
ZJM149	87894306	87868662	12269777112	32.8732	0.9778
ZJM150	108242110	108074024	13786730771	36.9374	0.9723
ZJM151	145087800	145014328	19878552893	53.2587	0.9767
ZJM152	57957848	57939796	8017667623	21.4809	0.9778
ZJM153	91067648	91039930	12499020166	33.4874	0.9771
ZJM154	113055450	113025012	15730788636	42.146	0.9775
ZJM155	79503930	79490260	11097474865	29.7324	0.9779
ZJM156	32831892	32825468	4547634457	12.184	0.9782
ZJM157	80111998	80098400	11182117652	29.9591	0.9554
ZJM158	78012362	77999674	10850078149	29.0695	0.9773
ZJM159	88150544	88130256	12295557062	32.9423	0.9776
ZJM160	96508676	96486656	13545510370	36.2912	0.9786
ZJM161	59790646	59781510	8334797296	22.3306	0.9776
ZJM162	134921432	134889606	18472473424	49.4915	0.9751
ZJM163	103434152	103413624	14224005759	38.109	0.9762
ZJM164	65472628	65445256	8964452805	24.0176	0.9772
ZJM165	94769744	94714992	12505518747	33.5048	0.9723
ZJM166	95503240	95466962	13329870212	35.7134	0.9776
ZJM167	96020900	95966468	13331527942	35.7179	0.9743
ZJM168	55996586	55977046	7823174514	20.9599	0.9782
ZJM169	74999934	74973792	10443558593	27.9804	0.9766
ZJM170	91217276	91195018	12712280417	34.0588	0.9772
ZJM171	76055680	76044512	10583070923	28.3542	0.9786
ZJM172	111784538	111766574	15613080130	41.8306	0.9773
ZJM173	86465580	86454408	12013094865	32.1855	0.977
ZJM174	104847222	104764160	14267614719	38.2258	0.9437
ZJM175	66970722	66955946	9159273431	24.5395	0.9769
ZJM176	63443010	63401528	8713957938	23.3465	0.9779
ZJM177	83597554	83571502	11467462253	30.7236	0.9771
ZJM178	94002360	93968322	12801584326	34.298	0.976
ZJM179	91401404	91353638	12501770333	33.4948	0.9748
ZJM180	146224482	146092338	19946807920	53.4415	0.9755
ZJM181	74396758	74377398	9979352392	26.7367	0.9759
ZJM182	138399420	138345944	18902953071	50.6448	0.9763
ZJM183	127332982	127267376	17308438926	46.3728	0.9735
ZJM185	81015734	80891286	10569948639	28.319	0.9768
ZJM186	113218614	113155656	15818590594	42.3812	0.978
ZJM187	129422074	129323312	17972913953	48.1531	0.9763
ZJM188	56201098	56181242	7676591827	20.5671	0.972
ZJM189	80189944	80037768	10465312963	28.0387	0.9655
ZJM190	74335644	74298448	10071097736	26.9825	0.9687
ZJM191	72384564	72345200	9842304568	26.3695	0.9735
ZJM192	104680424	104630556	14313154479	38.3478	0.976
ZJM193	56156228	56156228	7674025460	20.5603	0.963
ZJM194	64469624	64449606	8740754557	23.4182	0.9701
ZJM195	85361896	85332994	11595249653	31.066	0.9676
ZJM196	92343196	92215120	11914893595	31.9224	0.9677
ZJM197	56395260	56355214	7827595488	20.9717	0.9662
ZJM198	74090696	73979408	9739572109	26.0943	0.9692
ZJM199	65583488	65531014	9121611892	24.4386	0.9756
ZJM200	85805176	85703262	11064125731	29.643	0.9645
ZJM201	82790040	82697384	10835272031	29.0299	0.9742
ZJM202	74377048	74285700	9359624543	25.0763	0.9519
ZJM203	82587546	82481946	10792606644	28.9156	0.9678
ZJM204	90976578	90927594	12301984756	32.9595	0.9668
ZJM205	72895576	72870328	9852395230	26.3966	0.967
ZJM206	78395286	78314884	10201948837	27.3331	0.9644
ZJM207	96617462	96583734	13176844324	35.3034	0.9723
ZJM208	78258782	78133132	10081937953	27.0115	0.9752
ZJM209	85546354	85400326	11292051423	30.2537	0.9764
ZJM210	73528716	73473980	10180061844	27.2744	0.9723
ZJM211	97630448	97552916	13454681171	36.0478	0.9743
ZJM212	57019854	56994584	7752689019	20.771	0.9715
ZJM213	85290296	84977392	10565671952	28.3076	0.9421
ZJM214	101219772	100753376	12275338560	32.8881	0.8888
ZJM215	62585998	62565700	8483113020	22.728	0.9663
ZJM216	100569398	100194168	12608716836	33.7813	0.9408
ZJM217	68617670	68163130	8476480211	22.7102	0.9192
ZJM218	88923642	88881364	12155561140	32.5672	0.9754
ZJM219	133420310	133369026	18165880057	48.6701	0.9706
ZJM220	61629724	61575398	8478068748	22.7145	0.9627
ZJM221	60869396	60822186	8491084542	22.7493	0.9775
ZJM222	83009298	82887254	10792304081	28.9148	0.975
ZJM223	65782314	65737726	9068410585	24.2961	0.9663
ZJM224	120832332	120779942	16540157846	44.3144	0.9753
ZJM225	82219796	82192180	11171589193	29.9309	0.9717
ZJM226	65548508	65516232	8922603073	23.9055	0.9597
ZJM227	92671188	92627782	12558371398	33.6464	0.9744
ZJM228	105348646	105305044	14382422048	38.5334	0.9751
ZJM229	68636646	68362490	8656095267	23.1914	0.9514
ZJM231	109734912	109693506	14788335025	39.6209	0.9683
ZJM232	79171284	79053082	10311099871	27.6255	0.9671
ZJM233	89404766	89295556	11920186405	31.9366	0.9734
ZJM234	78758240	78681722	10947801182	29.3314	0.9753
ZJM235	111450820	111343096	15535207671	41.622	0.9764
ZJM236	76328566	76314250	10342323310	27.7092	0.9733
ZJM237	32002844	31992128	4330541806	11.6024	0.9736
ZJM238	71869824	71841752	9767079131	26.168	0.9706
ZJM239	65596022	65573730	8890184897	23.8186	0.972
ZJM241	92899446	92862858	12661548745	33.9228	0.9697
ZJM242	93631352	93595634	12753901817	34.1703	0.9729
ZJM243	63426026	63361774	8776077912	23.5129	0.9735
ZJM244	62160906	62107194	8684534306	23.2676	0.9763
ZJM245	89889412	89779230	12406536349	33.2396	0.9816
ZJM246	84772798	84573966	10671367214	28.5907	0.9634
ZJM247	83496164	83439012	11651280302	31.2161	0.9766
ZJM248	60802300	60780642	8362623290	22.4052	0.9752
ZJM249	75337520	75279744	9797303720	26.249	0.9735
ZJM250	65994490	65951402	8935884115	23.941	0.9683
ZJM251	75460712	75427234	10260969357	27.4912	0.9717
ZJM252	110272852	110202968	14936753693	40.0186	0.9727
ZJM253	76577554	76526334	10434593473	27.9564	0.9739
ZJM254	161928622	161868100	22038803305	59.0464	0.9769
ZJM255	84627174	84494360	10911802179	29.2349	0.9751
ZJM256	79832438	79764396	11093355191	29.7213	0.9714
ZJM257	84210806	84150084	11643448375	31.1951	0.9758
ZJM258	89177998	89041634	12321628366	33.0121	0.9744
ZJM259	81135580	81052218	11299742195	30.2743	0.9762
ZJM260	78443720	78426220	10669055009	28.5845	0.9733
ZJM261	82468314	82327412	9712015875	26.0204	0.9262
ZJM262	109064470	109002610	14897392188	39.9131	0.9747
ZJM263	64298976	64286934	8730921342	23.3919	0.9748
ZJM264	78379368	78350060	10707662280	28.688	0.9749
ZJM265	135363002	135247474	18290298560	49.0034	0.9652
ZJM266	132178416	132115820	17958852323	48.1154	0.9718
ZJM267	55829718	55787320	7700044370	20.63	0.9729
ZJM268	69281832	69235692	9539878673	25.5593	0.9727
ZJM269	135488648	135354774	18853899554	50.5134	0.9774
ZJM270	84138842	84043168	11625064009	31.1459	0.9741
ZJM271	72200286	72137486	10053888149	26.9364	0.9606
ZJM272	133905058	133795080	18667686858	50.0145	0.9772
ZJM273	112882256	112430532	14301312310	38.3161	0.9616
ZJM274	106442326	106388072	14701871911	39.3893	0.9741
ZJM275	73171184	73142738	10137851563	27.1613	0.974
ZJM276	60849232	60825028	8432023080	22.5911	0.9744
ZJM277	95098630	95051480	13063373007	34.9994	0.9734
ZJM278	59750052	59730790	8323878247	22.3013	0.9737
ZJM279	84666508	84638236	11738454119	31.4497	0.9732
ZJM280	101206336	101165418	13589320172	36.4085	0.9688
ZJM281	58518238	58497060	8180469307	21.9171	0.9764
ZJM282	75423564	75378686	10556697746	28.2835	0.9772
ZJM283	90399656	90355512	12584735553	33.717	0.9764
ZJM284	191861630	191710144	26691252460	71.5112	0.9765
ZJM285	91939678	91879556	12758016695	34.1813	0.9732
ZJM286	89541386	89500032	12378738691	33.1651	0.9675
ZJM287	83277706	83241612	11514738146	30.8503	0.9752
ZJM288	103408808	103351156	14368824584	38.497	0.9772
ZJM289	86633910	86561012	12015483375	32.1919	0.97
ZJM290	78846414	78783538	10923296996	29.2657	0.9719
ZJM291	128938936	128769152	17892638933	47.938	0.9703
ZJM292	90364744	90310032	12604400340	33.7697	0.9731
ZJM294	84444002	84398402	11827393448	31.688	0.977
ZJM295	85469298	85425434	11976109725	32.0864	0.9776
ZJM296	119052206	118948680	16426665674	44.0103	0.9759
ZJM297	112121228	112060780	15623375453	41.8582	0.9768
ZJM298	132276810	132112954	16219935809	43.4565	0.9604
ZJM299	73004558	72974078	10088828779	27.03	0.9653
ZJM300	122408644	122367286	17033810062	45.637	0.9759
ZJM301	87234896	87191648	12167375603	32.5989	0.9755
ZJM302	94502856	94424140	13221625611	35.4234	0.9754
ZJM303	113361178	113312688	15896227906	42.5892	0.976
ZJM304	96350820	96309400	13381025521	35.8505	0.9752
ZJM306	82887424	82860782	11593676859	31.0618	0.9775
ZJM307	103481678	103439064	14431117345	38.6639	0.9778
ZJM308	136292856	136078358	18854936211	50.5162	0.9764
ZJM309	101517416	101447172	14162959773	37.9454	0.9771
ZJM310	91522462	91467922	12594613138	33.7435	0.9733
ZJM311	98745500	98623840	12092022818	32.397	0.9604
ZJM312	102589300	102537934	14263195905	38.214	0.974
ZJM313	86999154	86947510	12156128953	32.5687	0.9767
ZJM314	65983850	65944126	9237555749	24.7493	0.9746
ZJM315	97232314	97187152	13616379103	36.481	0.9747
ZJM316	85491694	85444724	11932309715	31.9691	0.9672
ZJM317	69376788	69349544	9744263567	26.1068	0.978
ZJM318	77755230	77694824	10837576491	29.0361	0.9762
ZJM319	94946170	94882286	13198465475	35.3614	0.976
ZJM320	139902652	139830052	19459717422	52.1365	0.9764
ZJM321	113194622	113143384	15714254600	42.1017	0.9773
ZJM322	121705704	121653220	15417551440	41.3067	0.9747
ZJM323	84770246	84746224	11703746875	31.3567	0.9766
ZJM324	98771990	98738762	13755879597	36.8548	0.9675
ZJM325	82511332	82458502	11438302244	30.6455	0.975
ZJM326	121431704	121374186	16268176670	43.5857	0.9738
ZJM327	73976500	73926686	10243072063	27.4433	0.9711
ZJM328	68614412	68578044	9581546845	25.6709	0.9713
ZJM329	115279704	115221196	16121642458	43.1931	0.9745
ZJM331	77253608	77228074	10843005428	29.0506	0.9771
ZJM332	117042060	116983990	16202352655	43.4094	0.9773
ZJM333	121254996	121180514	16746800380	44.8681	0.9758
ZJM334	103215728	103150854	14357228149	38.4659	0.9714
ZJM335	103043250	102988436	14205884860	38.0604	0.9722
ZJM336	162036574	161990004	21658561136	58.0277	0.9726
ZJM337	69803514	69771428	9779300096	26.2007	0.9768
ZJM338	73903674	73857158	10283948108	27.5528	0.9601
ZJM339	98221764	98158970	13693040970	36.6864	0.9736
ZJM340	68068922	68021284	9563705990	25.6231	0.9758
ZJM341	68152242	68119986	9520195388	25.5065	0.9686
ZJM342	69683282	69646510	9740769060	26.0975	0.9766
ZJM343	86979636	86920848	12188326633	32.655	0.9766
ZJM344	117358508	117282726	16428692479	44.0158	0.9782
ZJM345	125849490	125794886	17530767918	46.9685	0.9769
ZJM346	114249592	114187050	15834155857	42.4229	0.9758
ZJM347	121576574	121513370	16907805357	45.2994	0.9753
ZJM348	82295946	82259060	11442808133	30.6576	0.9756
ZJM349	145984340	145893116	19645527809	52.6343	0.972
ZJM350	102844320	102792168	14347365424	38.4395	0.9766
ZJM351	114741608	114682308	16025194134	42.9347	0.9691
ZJM352	97198282	97147030	13626972200	36.5094	0.9784
ZJM353	84287366	84249840	11733426862	31.4362	0.9769
ZJM354	72268308	72223986	10106629426	27.0777	0.9772
ZJM355	99808394	99774894	14033850207	37.5995	0.9789
ZJM356	138443516	138368878	19227835594	51.5152	0.9787
ZJM357	143734112	143661966	19075732928	51.1077	0.9719
ZJM358	161818830	161690278	22510983397	60.3115	0.9753
ZJM359	113615288	113558328	15739921606	42.1704	0.9731
ZJM360	100504978	100451462	14066797391	37.6878	0.969
ZJM361	91014542	90977380	12735606455	34.1213	0.977
ZJM362	109330788	109262932	15218008528	40.7721	0.9716
ZJM363	116437170	116366894	16168017770	43.3174	0.9731
ZJM365	98836840	98792722	13854317862	37.1185	0.9779
ZJM366	97698436	97650176	13642414679	36.5508	0.9773
ZJM367	101188034	101123294	14199208600	38.0425	0.9786
ZJM464	172943206	172831404	24280732753	65.053	0.9794
ZJM465	131025884	130936556	18346977127	49.1553	0.9783
ZJM466	135911114	135863826	19020030388	50.9585	0.9795
ZJM467	109578782	109488144	15361783305	41.1573	0.9829
ZJM469	94851538	94825680	13330610671	35.7154	0.9666
ZJM470	143743764	143709450	19966929102	53.4954	0.9777
ZJM471	126372314	126233422	15887598060	42.5661	0.9697
ZJM472	68501964	68466168	8413107560	22.5404	0.9758
ZJM473	85732710	85699636	12043902012	32.268	0.979
ZJM474	151802124	151684708	21287464038	57.0334	0.9801
ZJM475	74079664	74037354	10279459292	27.5407	0.9781
ZJM476	141028618	140913074	19783661185	53.0044	0.9779
ZJM477	106661308	106590276	14980478799	40.1357	0.9792
ZJM478	112083498	112036620	15705294039	42.0776	0.9784
ZJM479	73738750	73716680	10367911871	27.7777	0.9796
ZJM480	102139336	102099666	14324652454	38.3786	0.9802
ZJM481	81867186	81826808	11427446117	30.6164	0.9779
ZJM482	97737226	97672842	13670911111	36.6271	0.9774
ZJM483	97833370	97790770	13757014790	36.8578	0.9779
ZJM484	72688490	72638414	10182321740	27.2805	0.9776
ZJM485	75765016	75708870	10625036284	28.4666	0.9781
ZJM486	84629766	84584980	11792590423	31.5947	0.9788
ZJM487	82018456	81975962	11446094078	30.6664	0.9773
ZJM488	141549684	141430278	19673514222	52.7093	0.9789
ZJM489	71444882	71391206	9987923143	26.7597	0.9755
ZJM490	150068590	149977874	20916416948	56.0393	0.978
ZJM491	128960754	128913032	18054829927	48.3725	0.9762
ZJM492	108074804	108005956	13791137730	36.9492	0.9759
ZJM493	99496110	99448146	13880315737	37.1882	0.9665
ZJM494	79794326	79771678	11115849330	29.7816	0.9779
ZJM496	111421074	111355006	14218462252	38.0941	0.9456
ZJM497	98777690	98720610	13770089059	36.8928	0.9469
ZJM498	69926382	69895384	9843594810	26.373	0.9794
ZJM499	85182202	85144572	11826375221	31.6852	0.9784
ZJM500	119669822	119561192	16675782426	44.6778	0.9701
ZJM501	116735446	116691736	14817418391	39.6989	0.9725
ZJM502	158949306	158840178	22136858715	59.3091	0.9767
ZJM503	80917152	80877206	11305181279	30.2889	0.9781
ZJM504	69182864	69160330	8636959269	23.1402	0.9721
ZJM505	65213890	65184568	8349107926	22.3689	0.9775
ZJM506	99182710	99129714	13953346315	37.3838	0.9784
ZJM507	74931858	74899752	10545387293	28.2532	0.9789
ZJM508	106508694	106353434	13829394158	37.0517	0.979
ZJM509	87005254	86941120	12174748771	32.6186	0.9679
ZJM510	99858704	99812990	14045865133	37.6317	0.9758
ZJM511	57117914	57088426	7887680466	21.1327	0.9761
ZJM512	123114156	122967550	17065903392	45.723	0.9725
ZJM513	31286410	31280542	3895526217	10.4369	0.9704
ZJM514	120432290	120388590	16701854822	44.7476	0.9774
ZJM515	69547570	69527980	9695370500	25.9759	0.9783
ZJM516	106520666	106476648	14949825957	40.0536	0.9783
ZJM517	146685448	146630774	20311162752	54.4177	0.9792
ZJM518	172290644	172214980	22382150752	59.9663	0.975
ZJM519	80383478	80349936	11213537002	30.0433	0.9776
ZJM520	86466736	86437572	12053874062	32.2948	0.9773
ZJM521	93673160	93650594	13143919820	35.2152	0.9783
ZJM522	92350178	92311820	13041740642	34.9415	0.9796
ZJM523	57803390	57791994	8094427232	21.6866	0.9787
ZJM524	84855074	84805168	11946981994	32.0084	0.9863
ZJM525	123056034	123027022	17175482033	46.0166	0.9777
ZJM526	109833104	109781532	14052460792	37.6494	0.9721
ZJM527	86264714	86238014	12018381659	32.1997	0.9769
ZJM528	100257720	100197090	14059166090	37.6673	0.9775
ZJM529	86099154	86060624	12026136663	32.2204	0.9718
ZJM530	97657032	97598184	13699676424	36.7042	0.9781
ZJM531	111515616	111473890	15628440822	41.8717	0.977
ZJM532	107060006	107014156	15001680160	40.1925	0.9771
ZJM533	84298132	84197026	10631459376	28.4838	0.971
ZJM534	91656644	91624572	12912726147	34.5958	0.9788
ZJM535	81813344	81780580	11426918938	30.615	0.9778
ZJM536	141095226	140981634	19656943458	52.6649	0.9783
ZJM537	150783022	150704206	21162331309	56.6982	0.9791
ZJM538	108603902	108522312	13993215749	37.4906	0.978
ZJM539	113481690	113448770	15860710730	42.494	0.9773
ZJM540	76161698	76118456	10689685929	28.6398	0.9779
ZJM542	113893558	113853062	14625469279	39.1846	0.9723
ZJM543	113948716	113894406	15943401581	42.7156	0.9764
ZJM544	128885596	128819078	17997893059	48.22	0.9584
ZJM545	59747994	59722882	7377592758	19.7661	0.9631
ZJM546	117052148	116966022	16373264203	43.8673	0.9287
ZJM547	92383492	92335316	12948856253	34.6926	0.9669
ZJM548	127150548	127001674	17794659418	47.6755	0.8506
ZJM549	119943248	119885678	16101001695	43.1378	0.9729
ZJM550	130677022	130632820	18275215977	48.963	0.9781
ZJM551	176382618	176268150	24284555212	65.0632	0.9634
ZJM553	134827198	134740196	18851117526	50.5059	0.9769
ZJM554	87733848	87702312	12276928032	32.8924	0.9781
ZJM555	99632934	99591704	13995111836	37.4957	0.9776
ZJM556	88999858	88947928	12425627830	33.2908	0.9766
ZJM557	102518876	102474198	14472125212	38.7737	0.9791
ZJM558	74821924	74773716	10387853796	27.8312	0.972
ZJM559	116489188	116436468	16276994372	43.6093	0.9629
ZJM560	142830872	142711542	19904531129	53.3283	0.9794
ZJM561	76423732	76377396	10617468021	28.4463	0.9779
ZJM562	159405848	159340118	22112563508	59.244	0.9776
ZJM563	113047772	112998692	15709408015	42.0887	0.9774
ZJM565	108415758	108381930	14872972832	39.8477	0.9755
ZJM566	93283114	93248292	13000848462	34.8319	0.9781
ZJM567	99632550	99570632	13802355193	36.9793	0.978
ZJM569	115759216	115700826	15747773872	42.1915	0.9762
ZJM570	77301982	77266698	10516918114	28.1769	0.9765
ZJM571	93885718	93796448	12691049537	34.0019	0.9755
ZJM572	88416642	88339430	12290624240	32.9291	0.9781
ZJM573	103372300	103187720	14307333031	38.3322	0.9774
ZJM574	102850462	102737834	14196034295	38.034	0.9652
ZJM575	81830304	81760514	11337521891	30.3755	0.9752
ZJM576	95946274	95831042	13289731562	35.6059	0.9763
ZJM577	89202122	89079312	11906194213	31.8991	0.9747
ZJM578	89964672	89901658	12444690615	33.3418	0.9735
ZJM579	75759064	75676966	10483967012	28.0887	0.972
ZJM580	63304942	63210830	8543515495	22.8898	0.9716
ZJM581	80580234	80485382	10905390421	29.2177	0.9762
ZJM582	74327196	74296378	10134705733	27.1529	0.9748
ZJM583	97935136	97913248	13382518001	35.8545	0.977
ZJM584	82872564	82733252	11384153391	30.5004	0.9768
ZJM585	89867962	89760894	12482534104	33.4432	0.978
ZJM586	86784188	86640196	11931352075	31.9665	0.976
ZJM587	65097342	65071564	9023974642	24.177	0.9773
ZJM588	66589650	66492092	9217116190	24.6945	0.9758
ZJM589	79680442	79567554	11010082537	29.4982	0.9771
ZJM590	111454796	111372578	15536489396	41.6254	0.9789
ZJM591	81780588	81728012	11108672297	29.7624	0.9748
ZJM592	58548274	58462388	7860597866	21.0601	0.9758
ZJM593	92151914	92063402	12604746610	33.7707	0.9767
ZJM594	74844692	74770760	10156611355	27.2116	0.9767
ZJM595	99555052	99505870	13501113649	36.1722	0.9777
ZJM596	130369198	130316888	17128361077	45.8903	0.9721
ZJM597	100809868	100743394	14055708122	37.6581	0.9782
ZJM598	110239450	109802420	13781708257	36.924	0.9712
ZJM599	75678968	75631128	10501279275	28.135	0.9785
ZJM600	117451300	117346576	16301614501	43.6753	0.8762
ZJM601	100494034	100414944	13961463296	37.4056	0.9788
ZJM602	66673952	66614330	9289273848	24.8878	0.978
ZJM603	73739752	73684448	10009764656	26.8182	0.9759
ZJM604	117324778	117292990	15851082105	42.4682	0.9638
ZJM605	98365366	98333946	13400655888	35.9031	0.9766
ZJM606	71258512	71145244	9587147154	25.6859	0.9758
ZJM607	74904866	74827560	10041493589	26.9032	0.9554
ZJM608	128441128	128330944	17722124271	47.4811	0.9769
ZJM609	90221588	90142826	12486410870	33.4536	0.9751
ZJM610	108235912	108142550	15029213038	40.2663	0.9756
ZJM611	73521760	73433620	10087022324	27.0252	0.9746
ZJM612	110324316	110282070	15373812833	41.1895	0.977
ZJM613	140399910	140345292	19402181473	51.9824	0.9786
ZJM614	111453626	111373980	15412534272	41.2933	0.9757
ZJM615	107418138	107317860	14420518081	38.6355	0.9728
ZJM616	89796582	89760410	12169245516	32.6039	0.9763
ZJM617	83967708	83874452	11357568277	30.4292	0.9733
ZJM618	72066082	71960330	9728476389	26.0645	0.9736
ZJM619	75899976	75876860	10348646373	27.7261	0.977
ZJM620	138151280	138060130	19038086485	51.0069	0.975
ZJM621	103127560	103008524	14199502937	38.0433	0.9769
ZJM622	109971358	109894986	15266788255	40.9028	0.9777
ZJM623	90796578	90673700	12493316122	33.4721	0.9749
ZJM624	110625144	110545818	15276099916	40.9278	0.9758
ZJM625	106068158	106022410	14804323030	39.6638	0.9775
ZJM626	109493390	109317698	13929811095	37.3208	0.9702
ZJM627	96722948	96632688	13108587923	35.1206	0.9758
ZJM628	103971378	103854254	14161839886	37.9424	0.9762
ZJM629	109140690	109083460	14791546570	39.6295	0.9756
ZJM630	122740294	122570314	16580300800	44.422	0.9736
ZJM631	91802992	91747384	12481044133	33.4392	0.9746
ZJM632	66841982	66753186	9304573656	24.9288	0.9708
ZJM633	60547728	60461534	8377056315	22.4438	0.9753
ZJM634	124163624	123975624	17144868081	45.9346	0.9759
ZJM635	82106298	82033876	11359092775	30.4333	0.9766
ZJM636	120498010	120469014	16654960250	44.622	0.9766
ZJM637	124469892	124383054	17297035399	46.3422	0.9759
ZJM638	113986362	113842020	15788654894	42.301	0.9771
ZJM639	110016590	109891138	14837953766	39.7539	0.9707
ZJM640	74184200	74092436	10013749064	26.8289	0.976
ZJM641	128747950	128622368	17282761156	46.304	0.9752
ZJM642	96344434	96259622	13077238204	35.0366	0.9752
ZJM643	107800876	107683528	14662222492	39.2831	0.974
ZJM644	116374110	116297296	16042814697	42.9819	0.9726
ZJM645	90249690	90195976	11917628041	31.9297	0.9721
ZJM646	104556624	104468778	14511804025	38.88	0.9735
ZJM647	103457090	103377168	14248301549	38.1741	0.9744
ZJM648	113237348	113181866	15761938080	42.2294	0.9746
ZJM649	61567490	61552260	8555394294	22.9216	0.9661
ZJM650	89694898	89648282	12457636607	33.3765	0.9746
ZJM651	75828430	75779416	10243853592	27.4453	0.9719
ZJM652	70452018	70393088	9447664396	25.3122	0.8652
ZJM653	108306242	108205356	14665963706	39.2931	0.9733
ZJM654	91423794	91318510	12330884351	33.0369	0.9761
ZJM655	95617902	95568578	13012853412	34.8641	0.9755
ZJM656	90757782	90701812	12363436745	33.1241	0.9772
ZJM657	82209816	82101076	11150330088	29.874	0.9758
ZJM658	86917324	86780570	11674050632	31.2771	0.9716
ZJM659	156154516	155974926	21577765022	57.8112	0.9765
ZJM660	100731074	100679348	13898210135	37.2361	0.9767
ZJM661	97212752	97153016	13082996972	35.052	0.9758
ZJM662	89740612	89621044	12310250321	32.9816	0.9723
ZJM663	70247544	70206684	9617850302	25.7682	0.9757
ZJM664	80166864	80069288	10992345489	29.4507	0.9762
ZJM665	77173276	77093302	10634319093	28.4915	0.9779
ZJM666	75248894	75117300	10344127126	27.714	0.9766
ZJM667	101550454	101378538	13868880815	37.1575	0.9762
ZJM668	78897236	78811942	10715869750	28.71	0.9766
ZJM669	83759180	83661390	11359473279	30.4343	0.976
ZJM670	69829678	69748336	9410900387	25.2137	0.9751
ZJM671	100500482	100439432	13570306650	36.3576	0.9744
ZJM672	105151792	105034654	14455826509	38.7301	0.9877
ZJM673	75518506	75464538	10328807084	27.673	0.9848
ZJM674	65165388	65119062	8934647371	23.9377	0.9847
ZJM675	79687188	79644514	10966882344	29.3825	0.9746
ZJM676	73576524	73513120	10130918352	27.1428	0.9766
ZJM677	81535410	81485228	11226419782	30.0778	0.9759
ZJM678	88153950	88088994	12147959040	32.5468	0.9737
ZJM679	79480110	79415556	10950182071	29.3377	0.9767
ZJM680	102064554	101810648	13641010620	36.547	0.9742
ZJM681	89355504	89305038	12160468085	32.5803	0.9745
ZJM682	106145130	105980496	14258815450	38.2022	0.975
ZJM683	104502768	104241252	14229427653	38.1235	0.9791
ZJM684	110788950	110717812	15275245279	40.9255	0.9747
ZJM685	79926566	79876058	10973551333	29.4004	0.9716
ZJM686	82541414	82472248	11374513329	30.4746	0.9766
ZJM687	85511814	85448504	11779322359	31.5592	0.9756
ZJM688	77517714	77444060	10616520586	28.4438	0.9761
ZJM689	101728182	101664300	14117793616	37.8244	0.9774
ZJM690	194012256	193426408	24196811637	64.8281	0.968
ZJM691	90358686	90285466	12384600488	33.1808	0.9751
ZJM692	88252228	88130092	11929926503	31.9627	0.9884
ZJM693	80943568	80913588	11049191324	29.603	0.988
ZJM694	142891426	142072496	18525251631	49.6329	0.1556
ZJM695	76161766	76143582	10432703565	27.9513	0.9848
ZJM696	96660850	96614148	13337814901	35.7347	0.9878
ZJM697	104816142	104741928	14394959601	38.567	0.9859
ZJM698	78336126	78290764	10807403915	28.9552	0.9774
ZJM699	77318680	77275788	10657559453	28.5538	0.9759
ZJM700	87272464	87185644	11968058675	32.0648	0.9764
ZJM701	78606952	78564038	10871441486	29.1268	0.9791
ZJM702	79368094	79284582	10871309118	29.1264	0.9763
ZJM704	107759846	107398480	14415821389	38.6229	0.9648
ZJM705	82371928	82217386	11092491015	29.719	0.9751
ZJM706	99660632	99525584	13448416730	36.031	0.9666
ZJM707	89190546	89011064	12135911271	32.5146	0.9868
ZJM708	88390370	88331832	12154831977	32.5652	0.9855
ZJM709	99231260	99114886	13504001155	36.1799	0.9865
ZJM710	74546448	74480098	10206634772	27.3456	0.9905
ZJM711	75723704	75680040	10341674187	27.7074	0.9873
ZJM712	88000350	87932134	12073886052	32.3484	0.987
ZJM713	79559750	79488230	10967244003	29.3835	0.9883
ZJM714	63667436	63635752	8785318832	23.5376	0.9887
ZJM715	80478672	80394926	11079164895	29.6833	0.9873
ZJM716	76445738	76369780	10267179844	27.5078	0.9869
ZJM717	91838598	91734270	12300676578	32.956	0.9822
ZJM718	76314026	76272112	10345153082	27.7168	0.9854
ZJM719	94725230	94626046	12939580812	34.6677	0.9857
ZJM720	99051734	98975108	13545077671	36.29	0.979
ZJM721	93604830	93492018	12900617794	34.5634	0.9882
ZJM722	94378840	94317146	12970023008	34.7493	0.976
ZJM725	73768134	73740508	10154194018	27.2051	0.9774
ZJM726	79637868	79578638	10943536789	29.3199	0.9764
ZJM727	74101866	74056274	10218250503	27.3768	0.977
ZJM728	90691264	90615236	12375254932	33.1558	0.9761
ZJM729	92884622	92811266	12582865516	33.712	0.976
ZJM730	82251924	82148374	11066334866	29.6489	0.976
ZJM731	91592968	91530154	12574741024	33.6903	0.9776
ZJM732	86997188	86929506	11902329736	31.8887	0.9766
ZJM733	124681900	124614762	17252298949	46.2224	0.9637
ZJM734	97008114	96856756	13254303551	35.511	0.9773
ZJM736	88325704	88253478	12153890536	32.5627	0.9772
ZJM737	77951786	77909934	10675367023	28.6015	0.9773
ZJM738	71699176	71653142	9866427735	26.4341	0.9774
ZJM739	93607514	93545160	12933249317	34.6508	0.9781
ZJM740	105194730	105128970	14193622466	38.0276	0.9761
ZJM741	94644712	94604636	12195474776	32.6741	0.9681
ZJM742	91955326	91794564	12420233701	33.2763	0.9559
ZJM743	122814268	122633026	16794670612	44.9963	0.9745
ZJM744	103757552	103656114	14288777235	38.2825	0.9768
ZJM745	85681580	85541418	11744045875	31.4647	0.9652
ZJM746	87758574	87369566	11873075872	31.8104	0.9753
ZJM747	100078518	100049996	13759725098	36.8651	0.9763
ZJM748	94798228	94718054	12910473128	34.5898	0.9754
ZJM749	96059478	95936834	13198286781	35.3609	0.9767
ZJM750	82123050	82035024	11287337997	30.2411	0.9739
ZJM751	97665586	97598008	13468764524	36.0855	0.9782
ZJM752	114687886	114636196	15787000837	42.2966	0.967
ZJM753	81012078	80974906	11151168737	29.8762	0.9779
ZJM754	76514702	76473936	10438204444	27.9661	0.9773
ZJM756	74034226	73999110	10156359922	27.2109	0.9764
ZJM757	69459120	69422548	9328477870	24.9929	0.9753
ZJM758	87762274	87724000	12036729927	32.2488	0.9772
ZJM759	113407698	113337150	14828347924	39.7281	0.9627
ZJM760	79832784	79793910	10926385693	29.274	0.9766
ZJM762	64266166	64247896	8811201073	23.607	0.9768
ZJM763	126253374	126175082	17167738915	45.9958	0.9679
ZJM764	78619636	78573344	10823813643	28.9992	0.9777
ZJM765	133046190	132999582	18490579845	49.54	0.9777
ZJM766	68587810	68547740	9371341340	25.1077	0.9758
ZJM767	130624624	130563742	18036410800	48.3232	0.9768
ZJM768	106602620	106562006	14640700452	39.2254	0.9606
ZJM769	73450864	73415468	10034361584	26.8841	0.9779
ZJM770	90889460	90852750	12436290442	33.3193	0.9772
ZJM771	76006440	75978530	10430500764	27.9454	0.9772
ZJM772	68759252	68731380	9459021876	25.3426	0.9779
ZJM773	73423490	73402406	10068390879	26.9752	0.9771
ZJM774	73056422	73027752	10024618704	26.858	0.9777
ZJM775	62413192	62395156	8560898521	22.9364	0.977
ZJM776	112865038	112700990	15267146627	40.9038	0.9764
ZJM777	96020524	95942170	13192400629	35.3451	0.9414
ZJM778	80052912	79994184	10905046702	29.2168	0.9761
ZJM779	112738328	112690228	15520644187	41.5829	0.9633
ZJM780	96463434	96416428	13227417821	35.4389	0.9767
ZJM781	90406962	90359544	12391198472	33.1985	0.9774
ZJM782	94074420	94028476	12943318479	34.6778	0.9782
ZJM783	73473614	73434714	10091273534	27.0366	0.9781
ZJM784	110048274	109972644	15042534783	40.302	0.9762
ZJM785	81925220	81867210	11303417531	30.2841	0.9786
ZJM786	71011970	70963654	9685765816	25.9501	0.9765
ZJM787	84852302	84819314	11576507056	31.0158	0.9759
ZJM788	89699324	89601694	12263402517	32.8561	0.9768
ZJM789	82514782	82459060	11373678203	30.4724	0.9791
ZJM790	70089288	70056920	9578741812	25.6634	0.9772
ZJM791	87710124	87683302	11995702878	32.1389	0.9756
ZJM792	175515636	175440414	24112901041	64.6033	0.9715
ZJM793	90904194	90849716	12445401455	33.3437	0.97
ZJM794	77238368	77214194	10626243219	28.4698	0.9772
ZJM795	84735214	84677520	11613960938	31.1161	0.9766
ZJM796	75549742	75486062	10318875924	27.6463	0.977
ZJM797	76021100	75974242	10421496727	27.9213	0.9627
ZJM798	63556886	63528828	8665089068	23.2155	0.9777
ZJM799	63326688	63295932	8585508833	23.0023	0.9768
ZJM800	64237582	64200206	8790108355	23.5505	0.9778
ZJM801	78532770	78480544	10742763339	28.782	0.9753
ZJM802	77281036	77240098	10577322708	28.3388	0.9769
ZJM803	94795156	94766722	13023992365	34.8939	0.9737
ZJM804	75550280	75515044	10361789215	27.7613	0.974
ZJM805	95521386	95464910	12984287299	34.7875	0.9763
ZJM806	68037530	68013806	9294330449	24.9014	0.9751
ZJM807	79365464	79329050	10788658281	28.905	0.9761
ZJM808	63421604	63393180	8668261536	23.224	0.9767
ZJM809	88184140	88138632	12088732921	32.3882	0.9766
ZJM810	84191792	84142744	10801105723	28.9383	0.9776
ZJM811	81863598	81791838	10349384373	27.7281	0.9759
ZJM812	88133270	88071588	12008950117	32.1744	0.9752
ZJM813	125090866	125005056	17151766590	45.953	0.9759
ZJM814	67888460	67847740	9292621720	24.8968	0.977
ZJM815	89936490	89889212	12241950795	32.7987	0.9744
ZJM816	84821886	84781016	11572016908	31.0038	0.978
ZJM817	73156404	73095186	10026521896	26.8631	0.9766
ZJM818	75684550	75648936	10376259053	27.8001	0.9746
ZJM819	82282948	82206314	11262161026	30.1736	0.9757
ZJM820	82770452	82727524	11432805669	30.6308	0.9774
ZJM821	74913312	74840336	10194946340	27.3143	0.9777
ZJM822	78440432	78382106	10705056741	28.681	0.9756
ZJM823	72952786	72920906	9998430437	26.7878	0.978
ZJM824	97041832	96990646	13444358585	36.0201	0.9785
ZJM825	92925234	92864662	12750333671	34.1607	0.9778
ZJM826	76033110	75989568	10405912855	27.8795	0.978
ZJM827	78355396	78293938	10715611042	28.7093	0.9771
ZJM828	97283106	97225082	13282622951	35.5868	0.9733
ZJM829	90393562	90344402	12407873988	33.2432	0.9745
ZJM830	100140576	100094452	13685897616	36.6673	0.977
ZJM831	100536362	100479574	13754762088	36.8518	0.9756
ZJM832	89794022	89749138	12320470173	33.009	0.9769
ZJM833	91300488	91270182	12435089801	33.3161	0.9745
ZJM834	77281884	77237338	10567410548	28.3122	0.9774
ZJM835	64506476	64478404	8845497485	23.6989	0.975
ZJM836	99986206	99931126	13647520073	36.5645	0.9771
ZJM837	131923932	131900300	17382508214	46.5712	0.9695
ZJM838	86725698	86699126	11920061979	31.9362	0.976
ZJM839	83187510	83151044	11330782507	30.3575	0.9758
ZJM840	108288840	108242206	14878774617	39.8632	0.9779
ZJM841	90949260	90904756	12425817521	33.2913	0.9775
ZJM842	368590958	368345846	50346388820	134.888	0.9757
ZJM843	83965848	83944162	11488950618	30.7812	0.9773
ZJM844	84218778	84187516	11442692434	30.6573	0.9771
ZJM845	99069588	99022734	13546724291	36.2944	0.9755
ZJM846	92137358	92105872	12602343788	33.7642	0.9777
ZJM847	94734892	94686684	12950238028	34.6963	0.9767
ZJM848	120936436	120858642	16598753992	44.4714	0.9781
ZJM849	97245326	97199214	13349144935	35.7651	0.9773
ZJM850	103112710	102633098	13173335498	35.294	0.9722
ZJM851	112431590	112367250	15373480879	41.1887	0.9736
ZJM852	98131284	97975726	13363041779	35.8023	0.9374
ZJM853	99270324	99222720	13301144563	35.6364	0.9762
ZJM854	85309070	85061248	11011881012	29.503	0.9709
ZJM855	95208254	94857806	12121165073	32.475	0.9723
ZJM856	118041428	117057346	14868528321	39.8358	0.9049
ZJM857	78921454	78674114	10226369863	27.3985	0.9747
ZJM858	117366198	116816254	15267784792	40.9055	0.9761
ZJM860	81500800	81473052	11180274139	29.9542	0.9777
ZJM861	100477692	100409596	13767830943	36.8868	0.9769
ZJM862	90574008	90524442	12359119144	33.1126	0.9714
ZJM863	86877556	86838244	11837811461	31.7159	0.9762
ZJM864	118269544	118235242	16185211106	43.3634	0.9766
ZJM865	93017656	92977436	12656239649	33.9086	0.9689
ZJM866	62388750	62088258	7939694946	21.272	0.969
ZJM867	79291274	79022154	10215319455	27.3689	0.973
ZJM868	65441810	65223908	8432398322	22.5921	0.9702
ZJM869	100480288	100134742	13009697292	34.8556	0.9701
ZJM870	82875502	82685022	10763899586	28.8387	0.9739
ZJM871	69676658	69409114	8977509641	24.0526	0.9689
ZJM872	88957952	88917542	12078536341	32.3608	0.9758
ZJM873	101310222	101255502	13871873547	37.1655	0.9773
ZJM874	97835570	97788070	13261312753	35.5297	0.9756
ZJM875	97379098	97183220	12558296183	33.6462	0.9723
ZJM876	93749620	93710198	12819420445	34.3458	0.9765
ZJM877	97941912	97902262	13375373514	35.8353	0.9764
ZJM878	68215286	68055912	8828626407	23.6537	0.9715
ZJM879	62288008	62163796	8097959566	21.6961	0.9733
ZJM880	75783534	75573852	9740532223	26.0968	0.9722
ZJM881	76557632	76348106	10036511501	26.8898	0.975
ZJM882	63721138	63451704	8148735708	21.8321	0.9722
ZJM883	73688150	73424518	9464923832	25.3584	0.9729
ZJM884	109028940	108985516	14915951480	39.9628	0.9803
ZJM885	84564974	84541362	11634379077	31.1708	0.9776
ZJM886	74804508	74767382	10182073046	27.2798	0.9757
ZJM887	78754448	78723644	10732299802	28.754	0.9766
ZJM888	199450974	199283780	26397452666	70.7241	0.9732
ZJM889	85488726	85461606	11686597097	31.3107	0.9768
ZJM890	100236898	100019134	12332977830	33.0425	0.971
ZJM891	82374016	81962626	10576896887	28.3376	0.9685
ZJM892	73276224	73002714	9356255514	25.0673	0.9721
ZJM893	68026434	67715600	8804301625	23.5885	0.9742
ZJM894	73816396	73490326	9578032351	25.6615	0.9729
ZJM895	107752646	107514010	13779311492	36.9176	0.9744
ZJM896	92219162	92159606	12606772269	33.7761	0.9761
ZJM897	77947326	77912332	10646063088	28.5229	0.9581
ZJM898	85574774	85546792	11695465644	31.3345	0.9754
ZJM899	84267262	84225966	11474748760	30.7432	0.9768
ZJM900	76981360	76958672	10516159062	28.1749	0.9762
ZJM901	90780560	90734028	12300272787	32.9549	0.9747
ZJM902	94001870	93793714	12141328122	32.5291	0.9745
ZJM903	144350976	143592742	18245531188	48.8835	0.9591
ZJM904	109662460	109243920	13565357636	36.3443	0.9681
ZJM905	60856162	60531560	7798662507	20.8942	0.9683
ZJM908	98943882	98864024	13415854958	35.9438	0.9765
ZJM909	106818794	106770024	14493226475	38.8303	0.9776
ZJM910	84936454	84913176	11623345018	31.1413	0.9768
ZJM911	204624086	204519566	26767857997	71.7165	0.9695
ZJM912	97603572	97570624	13284148518	35.5909	0.9769
ZJM913	90542160	90487868	12409061012	33.2464	0.9389
ZJM914	65958710	65843560	8523097098	22.8351	0.9713
ZJM915	62832348	62566772	8064134904	21.6054	0.9719
ZJM916	62265928	62085706	8126099878	21.7715	0.9727
ZJM917	65331116	65065514	8391748915	22.4832	0.9732
ZJM918	79213806	78849858	10168000024	27.2421	0.9713
ZJM919	71953234	71695124	9312209555	24.9493	0.9739
ZJM920	81694040	81649330	11250142178	30.1414	0.9787
ZJM921	102695022	102645862	14044993476	37.6294	0.9508
ZJM923	116612208	116569676	15933749449	42.6897	0.9768
ZJM924	81064036	81038402	11027613886	29.5452	0.9772
ZJM925	101731586	101436998	13136114576	35.1943	0.9735
ZJM926	87169402	86905286	11162161886	29.9057	0.9734
ZJM927	69723548	69526044	8943657863	23.9619	0.9715
ZJM928	68319304	68118306	8795382068	23.5646	0.9728
ZJM929	95583674	95350342	12189006038	32.6568	0.9709
ZJM930	98474488	98212794	12004803991	32.1633	0.9717
ZJM931	64600636	64408332	8363264654	22.4069	0.9736
ZJM932	78709504	78654892	10702706527	28.6747	0.9729
ZJM933	104323128	104230626	13603719300	36.4471	0.9645
ZJM934	113730358	113575310	15538291089	41.6302	0.9754
ZJM935	109979842	109886626	14935336371	40.0148	0.976
ZJM936	116202622	116097976	15894349198	42.5842	0.9695
ZJM937	67390430	67112176	8594589833	23.0266	0.9704
ZJM938	83794374	83291022	10665487362	28.575	0.9701
ZJM939	91530026	90661222	11545277644	30.9321	0.9258
ZJM940	104601292	103747498	13219157618	35.4168	0.9727
ZJM941	98478294	97837560	12627076173	33.8305	0.9755
ZJM942	98169070	97751834	12715155342	34.0665	0.9744
ZJM943	90148892	89673054	11617682328	31.1261	0.967
ZJM945	84578368	84353170	10189742897	27.3004	0.9522
ZJM946	87081654	86878634	10749457184	28.8	0.9492
ZJM947	68974840	68836970	8450209675	22.6398	0.9432
ZJM948	67921604	67758998	8405123417	22.519	0.9575
ZJM949	74203642	74076802	8466588175	22.6837	0.9422
ZJM950	77431854	77256922	9217999834	24.6969	0.9497
ZJM951	62421344	62320734	7538556691	20.1973	0.9348
ZJM952	77888348	77730760	9488973246	25.4229	0.9294
ZJM953	69946500	69869436	8735673727	23.4046	0.9524
ZJM954	76122222	76096234	10258190826	27.4838	0.9709
ZJM955	85214504	85144524	10722693363	28.7283	0.957
ZJM956	84002678	83606320	9911561367	26.5551	0.9531
ZJM957	68159442	67987722	8531370496	22.8573	0.9634
ZJM958	66137160	65995838	8157780436	21.8563	0.9576
ZJM959	95596850	95323380	11954294622	32.028	0.9643
ZJM960	77098062	76896928	9654183442	25.8655	0.9665
ZJM961	68465378	68318980	8507081292	22.7922	0.958
ZJM962	72214578	72024198	8893716650	23.8281	0.9461
ZJM963	83450050	83232762	10410463706	27.8917	0.9651
ZJM964	56335196	56212476	6826954088	18.2908	0.9314
ZJM965	92227724	92195356	12413714491	33.2588	0.9739
ZJM966	65121106	65101106	8776504687	23.514	0.9758
ZJM967	68568808	68520946	9220902914	24.7047	0.9735
ZJM968	58395160	58090656	7393207999	19.8079	0.9659
ZJM969	92613338	92487878	11766148068	31.5239	0.9692
ZJM970	91977152	91843598	11491686179	30.7885	0.9588
ZJM971	60562594	60448334	7637365124	20.462	0.9679
ZJM972	66118656	66005634	8293237863	22.2193	0.9666
ZJM973	84398236	84239098	10621593625	28.4574	0.9637
ZJM974	78026864	77885894	9865237709	26.431	0.9676
ZJM975	88913720	88788454	11332547840	30.3622	0.9694
ZJM976	75582746	75488152	9487727869	25.4195	0.9675
ZJM977	112809602	112753266	15330401064	41.0732	0.9751
ZJM978	102587776	102566504	13800098569	36.9732	0.9745
ZJM979	85141372	85116840	11398932398	30.54	0.9712
ZJM980	56789686	56522018	7230269794	19.3714	0.969
ZJM981	68835056	68768964	8744581652	23.4285	0.9707
ZJM982	70765924	70596946	8770833844	23.4988	0.9625
ZJM983	74040938	73859906	9295034112	24.9033	0.9637
ZJM984	62295832	62191284	7818695903	20.9479	0.9675
ZJM985	88840930	88602898	11207115533	30.0261	0.9587
ZJM986	82254162	82167862	10231138416	27.4113	0.9651
ZJM987	62651242	62545318	7844036879	21.0158	0.9603
ZJM988	82924328	82774688	10528719490	28.2086	0.9701
ZJM989	111989974	111958346	15144074072	40.574	0.9744
ZJM990	74626454	74608266	10013579876	26.8284	0.9733
ZJM991	68645244	68629784	9109543164	24.4063	0.9732
ZJM992	77712034	77256230	9922907562	26.5855	0.9814
ZJM993	69564994	69429148	8664867365	23.2149	0.9662
ZJM994	70988200	70871194	8916847207	23.89	0.967
ZJM995	71399720	71322430	8921073807	23.9014	0.9671
ZJM996	78336114	78206558	9468026906	25.3668	0.9774
ZJM997	55487790	55389390	6764244054	18.1228	0.9649
ZJM998	82892520	82726018	10307349359	27.6155	0.9762
ZJM999	61221558	61117442	7540463459	20.2024	0.9639
ZJM1000	62785824	62669256	7791988224	20.8763	0.9572
ZJM1001	71198246	71156052	9577429808	25.6599	0.9663
ZJM1002	64688248	64669892	8702798640	23.3166	0.9742
ZJM1003	74008956	73988726	9975387087	26.7261	0.9746
ZJM1004	107360830	106984538	12685951353	33.9882	0.9675
ZJM1005	98557384	98299326	12298374987	32.9498	0.9675
ZJM1006	59534442	59421610	7463640755	19.9966	0.967
ZJM1007	70080790	69983032	8773965581	23.5072	0.9588
ZJM1008	61173840	61057664	7622612693	20.4225	0.9741
ZJM1009	67485652	67327108	8511668532	22.8045	0.9653
ZJM1010	71732048	71648880	8924773894	23.9113	0.966
ZJM1011	67342822	67206458	8361495825	22.4021	0.9585
ZJM1012	75726424	75537804	9604832239	25.7333	0.9342
ZJM1013	93231168	93193394	12540757775	33.5992	0.9739
ZJM1014	65322948	65294632	8741999763	23.4216	0.9724
ZJM1015	88052182	88029334	11885603369	31.8439	0.9753
ZJM1016	106938344	106630446	12886319693	34.525	0.9712
ZJM1017	73726016	73505758	9153948108	24.5253	0.9671
ZJM1018	93006690	92719308	11604546525	31.0909	0.9659
ZJM1019	82341806	82190016	10308976493	27.6198	0.9662
ZJM1020	93419164	93140932	11714073960	31.3844	0.9688
ZJM1021	102925612	102556014	12972531252	34.756	0.9478
ZJM1022	94633010	94329994	11765078967	31.521	0.9634
ZJM1023	61020456	60875392	7563617409	20.2645	0.9657
ZJM1024	70733932	70632146	8829030219	23.6548	0.9687
ZJM1025	90297050	90260792	12041685693	32.2621	0.9749
ZJM1026	73434480	73411640	9853776192	26.4003	0.9681
ZJM1027	68489916	68467612	9246090729	24.7721	0.9741
ZJM1028	56573976	56400534	7247872520	19.4185	0.9685
ZJM1029	77055606	76940816	8992349950	24.0923	0.947
ZJM1030	78960344	78783466	9924966344	26.591	0.9682
ZJM1031	84150674	83978400	10471439697	28.0551	0.9671
ZJM1032	76473130	76292134	9623376944	25.783	0.9655
ZJM1033	72210742	72106086	8854501699	23.723	0.9533
ZJM1034	85159680	84930704	9916528888	26.5684	0.9478
ZJM1035	83628434	83470872	9610230612	25.7477	0.9479
ZJM1036	63702838	63692170	8417286096	22.5516	0.9708
ZJM1037	56146228	56131468	7517607376	20.1412	0.9729
ZJM1038	88315782	88262698	10647215270	28.526	0.9515
ZJM1039	85801064	85734008	10649043370	28.5309	0.9601
ZJM1040	149607778	149598350	20125072573	53.9191	0.9624
ZJM1041	81890490	81885650	11025801613	29.5403	0.9744
ZJM1042	89173190	89167688	11886471403	31.8463	0.973
ZJM1043	59375148	59372076	7960517815	21.3278	0.9735
ZJM1044	61649936	61635198	7676608934	20.5672	0.9685
ZJM1045	83704620	83686078	9636027570	25.8169	0.9651
ZJM1046	87291442	87271666	10488081498	28.0997	0.9697
ZJM1047	67458710	67444572	7903776480	21.1758	0.9642
ZJM1048	59108458	59093718	7385428994	19.7871	0.9696
ZJM1049	84644874	84627642	10740931561	28.7771	0.9729
ZJM1050	66800856	66788752	8456886183	22.6577	0.9713
ZJM1051	93922314	93904964	11095628759	29.7274	0.9592
ZJM1052	120051796	120045392	16213081629	43.4381	0.9739
ZJM1053	76626478	76622326	10367836613	27.7775	0.9735
ZJM1054	105050128	105043400	14078664447	37.7196	0.9598
ZJM1055	66203422	66195836	8276350005	22.174	0.9659
ZJM1056	78384746	78361242	9321643794	24.9746	0.9675
ZJM1057	81649166	81628092	10096924310	27.0517	0.9473
ZJM1058	73578422	73562424	9115440354	24.4221	0.9666
ZJM1059	59598872	59584352	7466840335	20.0052	0.9703
ZJM1060	79437050	79413554	10129794947	27.1398	0.971
ZJM1061	80643034	80623782	10181354418	27.2779	0.9695
ZJM1062	114519652	114493750	14622533020	39.1767	0.9703
ZJM1063	56621708	56607882	7162558337	19.1899	0.9694
ZJM1064	101137710	101132542	13492500478	36.1491	0.9751
ZJM1065	95305062	95299990	12875437165	34.4959	0.9757
ZJM1066	80296038	80291524	10736501357	28.7653	0.9746
ZJM1067	77700322	77695706	10393120018	27.8453	0.9733
ZJM1068	67569546	67551664	8491074920	22.7493	0.9703
ZJM1069	84116816	84098204	10547729684	28.2595	0.9693
ZJM1070	67759006	67744666	8520508498	22.8282	0.9708
ZJM1071	65687884	65675340	8237301258	22.0694	0.9705
ZJM1072	62933120	62918530	7813732687	20.9346	0.9695
ZJM1073	55845238	55832016	7133108992	19.111	0.9721
ZJM1074	78536136	78516094	9842388358	26.3697	0.9717
ZJM1075	69474286	69448954	8715298406	23.35	0.9666
ZJM1076	96490242	96485048	12980012274	34.7761	0.976
ZJM1077	105079214	105073854	14255378416	38.193	0.9758
ZJM1078	92011546	92006660	12292874249	32.9351	0.9586
ZJM1079	88497054	88492250	11841533993	31.7259	0.975
ZJM1080	64438334	64425248	8040609767	21.5424	0.9695
ZJM1081	89217140	89193460	10388190009	27.8321	0.9655
ZJM1082	69524696	69505704	8711483524	23.3398	0.9708
ZJM1083	80631662	80609104	10126682682	27.1314	0.97
ZJM1084	86510890	86483448	10838743511	29.0392	0.9713
ZJM1085	86925516	86902668	10593670354	28.3826	0.9723
ZJM1086	64248388	64232646	8049827868	21.5671	0.9691
ZJM1087	69640954	69627136	8736272378	23.4062	0.9705
ZJM1088	83986042	83981708	11269024534	30.192	0.9724
ZJM1089	108606694	108601348	14589586951	39.0884	0.9831
ZJM1090	74532756	74529076	10014862012	26.8318	0.987
ZJM1091	59740856	59737746	7961819386	21.3313	0.9829
ZJM1092	81145950	81127950	9709994592	26.015	0.978
ZJM1093	78365328	78348930	9578345903	25.6623	0.9665
ZJM1094	81775522	81760156	10093484854	27.0425	0.9677
ZJM1095	64199252	64184354	7850441724	21.0329	0.965
ZJM1096	81467868	81449386	10238906692	27.4321	0.97
ZJM1097	85822712	85801770	10853511456	29.0787	0.9714
ZJM1098	65622592	65609092	8320577228	22.2925	0.9706
ZJM1099	86751474	86709828	11069748094	29.6581	0.9687
ZJM1100	59977326	59974280	7971031234	21.356	0.9711
ZJM1101	103439530	103434504	13760261398	36.8665	0.9727
ZJM1102	94383974	94378484	12706118710	34.0423	0.9489
ZJM1103	69786970	69777776	8614526695	23.0801	0.9618
ZJM1104	87874444	87858012	10797559382	28.9288	0.9654
ZJM1105	68170708	68159256	8516232541	22.8167	0.9673
ZJM1106	60380654	60368282	7445524512	19.9481	0.9662
ZJM1107	57777988	57764788	7198444007	19.2861	0.9686
ZJM1108	62564608	62551562	7885654120	21.1273	0.9687
ZJM1109	74352136	74339432	9293850022	24.9001	0.9697
ZJM1110	83789700	83775470	10107995527	27.0814	0.9711
ZJM1111	109542382	109527024	14058239254	37.6649	0.9712
ZJM1112	89816974	89811714	12197496075	32.6796	0.9663
ZJM1113	115123510	115117022	15480397960	41.4751	0.9743
ZJM1114	83619654	83615586	11192419283	29.9867	0.9748
ZJM1115	113418160	113385838	14410896695	38.6097	0.9596
ZJM1116	50587600	50576254	6232442103	16.698	0.968
ZJM1117	74029320	74012214	9247630898	24.7763	0.9687
ZJM1118	75998038	75983836	9368270499	25.0995	0.9676
ZJM1119	58956108	58941184	7164533885	19.1952	0.9684
ZJM1120	92340632	92314378	11654560456	31.2249	0.9713
ZJM1121	82052536	82028700	10282595076	27.5491	0.9711
ZJM1122	93371106	93343056	11228151036	30.0825	0.9666
ZJM1123	95562818	95539998	12257885793	32.8413	0.9717
ZJM1124	93832688	93824114	12541868980	33.6022	0.9751
ZJM1125	99609210	99604872	12538201396	33.5924	0.9649
ZJM1126	75675964	75672536	10150587599	27.1955	0.9617
ZJM1127	90483696	90459350	10971400258	29.3946	0.9661
ZJM1128	88118442	88097816	10852417571	29.0758	0.9668
ZJM1129	90356678	90337838	10944792174	29.3233	0.9608
ZJM1130	93490238	93472340	11312593966	30.3087	0.9643
ZJM1131	90565462	90544642	11022289614	29.5309	0.9667
ZJM1132	90751472	90726816	10998474021	29.4671	0.9668
ZJM1133	54163604	54152492	6841729884	18.3304	0.9721
ZJM1137	58629180	58607890	7295842818	19.547	0.9653
ZJM1138	109959070	109927238	13023233422	34.8919	0.9671
ZJM1139	63478970	63464658	7919132894	21.217	0.9674
ZJM1140	59330912	59313616	7336963232	19.6572	0.9492
ZJM1141	108148946	108119542	12744831325	34.146	0.9689
ZJM1142	64062132	64044984	7895174872	21.1528	0.9664
ZJM1143	72777126	72771782	10034402265	26.8842	0.9764
ZJM1144	64911438	64906768	8992534275	24.0928	0.9762
ZJM1145	69612732	69608144	9684603575	25.947	0.9412
ZJM1147	96795972	96786536	13368665040	35.8173	0.9771
ZJM1148	67304456	67284390	8499366724	22.7715	0.9706
ZJM1149	87855448	87826296	11131286283	29.823	0.9706
ZJM1151	67543282	67520622	8365163936	22.412	0.9674
ZJM1152	65309672	65287392	8118615200	21.7514	0.9595
ZJM1153	58448594	58430478	7212226888	19.323	0.9684
ZJM1154	62598786	62581470	7753223311	20.7724	0.9669
ZJM1155	76999906	76994630	10688649812	28.637	0.9681
ZJM1156	77372970	77367514	10768098580	28.8499	0.9782
ZJM1157	82433056	82427864	11467805413	30.7246	0.9777
ZJM1158	85094610	85088772	11829637352	31.694	0.9799
ZJM1159	73291656	73285878	10217084199	27.3736	0.978
ZJM1160	79104356	79079712	9825205472	26.3237	0.9688
ZJM1161	71468470	71443660	9017375814	24.1594	0.9743
ZJM1162	79947192	79917990	9873347877	26.4527	0.967
ZJM1163	68529876	68507064	8500711726	22.7751	0.9678
ZJM1164	68391398	68369478	8571751688	22.9655	0.9688
ZJM1165	66141938	66117994	8228657054	22.0462	0.9673
ZJM1166	68788424	68770372	8667553920	23.2221	0.9704
ZJM1167	55308666	55305072	7705473287	20.6445	0.978
ZJM1168	107057990	107050292	14774069309	39.5827	0.9772
ZJM1169	91893000	91886502	12864892176	34.4676	0.9788
ZJM1170	82385042	82379768	11435434635	30.6378	0.9761
ZJM1171	94084918	94077548	13015032664	34.8699	0.9778
ZJM1172	79472012	79449342	10005417195	26.8065	0.9695
ZJM1173	70722488	70698926	8970101203	24.0327	0.9717
ZJM1174	66663550	66642564	8304362529	22.2491	0.9664
ZJM1175	63205908	63188426	7811606344	20.9289	0.9585
ZJM1176	65935516	65914100	8233790811	22.06	0.9591
ZJM1177	77520942	77493012	9690919101	25.9639	0.9607
ZJM1178	67945320	67928008	8537002309	22.8724	0.9689
ZJM1179	91271210	91264548	12681296278	33.9757	0.9767
ZJM1180	62017058	62012748	8583618670	22.9972	0.9776
ZJM1181	73603200	73597454	10252086960	27.4674	0.9785
ZJM1182	86660876	86654350	12010666879	32.179	0.9774
ZJM1183	95611866	95604656	13167390919	35.2781	0.9768
ZJM1184	85670892	85644852	10829521961	29.0145	0.9705
ZJM1185	70410514	70385614	8832033057	23.6628	0.968
ZJM1186	70433974	70414320	8823581258	23.6402	0.969
ZJM1187	63099726	63083510	7795782551	20.8865	0.9672
ZJM1188	58332898	58305810	7241375268	19.4011	0.9435
ZJM1189	70076610	70049924	8585976745	23.0036	0.9693
ZJM1190	79007650	78988176	9882680175	26.4777	0.9566
ZJM1191	90346390	90339722	12426031837	33.2918	0.9774
ZJM1192	79387758	79381922	11003600652	29.4809	0.9781
ZJM1193	67973772	67969360	9457431686	25.3384	0.9772
ZJM1194	99914794	99908058	13930435513	37.3224	0.9672
ZJM1195	86474722	86466990	12045530384	32.2724	0.9683
ZJM1196	67795430	67775828	8513858373	22.8103	0.9604
ZJM1197	69685214	69661612	8584065435	22.9984	0.9594
ZJM1198	63747936	63731676	7993603257	21.4165	0.9697
ZJM1199	63419128	63394610	7835992347	20.9942	0.9603
ZJM1200	61810462	61792298	7644472162	20.4811	0.9698
ZJM1201	64208206	64188202	8082317232	21.6542	0.9702
ZJM1202	117314908	117306900	16282810332	43.6249	0.9707
ZJM1203	101464334	101457018	14097434746	37.7699	0.9778
ZJM1204	71167720	71162662	9949203728	26.6559	0.9789
ZJM1205	92318112	92310608	12822684499	34.3546	0.974
ZJM1206	94823002	94816058	13182883545	35.3196	0.977
ZJM1207	115339362	115328782	16072515516	43.0615	0.9725
ZJM1208	75466546	75442006	9665120658	25.8948	0.9713
ZJM1209	79390050	79358540	9976349819	26.7287	0.9677
ZJM1210	61905480	61888824	7700752199	20.6319	0.9692
ZJM1211	119338176	119302004	14875058681	39.8533	0.9692
ZJM1212	146278482	146238038	17640801022	47.2633	0.9673
ZJM1213	69689430	69673058	8701946098	23.3143	0.9689
ZJM1214	95500056	95494166	13206129734	35.3819	0.9707
ZJM1215	95515564	95507602	13184113668	35.3229	0.9766
ZJM1216	110621006	110613418	15352449722	41.1323	0.9778
ZJM1217	113150624	113139884	15633308139	41.8848	0.9757
ZJM1218	92602222	92595958	12875499841	34.4961	0.9775
ZJM1219	160557254	160537430	22350666863	59.8819	0.9691
ZJM1220	91366330	91336646	11532505357	30.8979	0.9714
ZJM1221	67515116	67497926	7862214258	21.0645	0.9534
ZJM1222	70184932	70168108	8817698265	23.6244	0.9707
ZJM1223	63296924	63277630	7845106627	21.0186	0.9405
ZJM1224	69085216	69064178	8719761075	23.362	0.9693
ZJM1225	78464402	78442202	9846127073	26.3798	0.967
ZJM1226	117346224	117338270	16274665809	43.6031	0.9716
ZJM1227	108437114	108428436	14993277982	40.17	0.9393
ZJM1228	88198272	88192146	12111385852	32.4488	0.9733
ZJM1229	132675488	132663352	18434166041	49.3888	0.9773
ZJM1230	76621610	76616064	10636224737	28.4966	0.9767
ZJM1231	94723396	94716734	13187797032	35.3328	0.9769
ZJM1232	54525930	54506700	6598828615	17.6796	0.9715
ZJM1233	49324282	49306344	5970220303	15.9954	0.971
ZJM1234	99519180	99464264	12711548245	34.0568	0.9747
ZJM1235	100502214	100479296	12872294769	34.4875	0.9728
ZJM1236	92691820	92663108	11886961866	31.8476	0.9712
ZJM1237	80970518	80937414	10277785251	27.5363	0.9755
ZJM1238	87191252	87164692	11199141241	30.0048	0.9715
ZJM1239	149559134	149480556	19010096730	50.9319	0.9742
ZJM1241	100809326	100765986	12987139066	34.7952	0.9723
ZJM1244	81720406	81703884	10793163472	28.9171	0.9731
ZJM1249	63419350	63403206	7821650347	20.9558	0.9678
ZJM1252	110874160	110829366	14012546247	37.5424	0.9697
ZJM1253	58149324	58131388	7386503745	19.7899	0.9724
ZJM1255	97980826	97948454	12500366427	33.491	0.9638
ZJM1256	73563900	73557088	10132562010	27.1472	0.9755
ZJM1257	44765030	44761742	6225245048	16.6787	0.9602
ZJM1258	69555110	69528704	8453495956	22.6486	0.9628
ZJM1259	88929818	88902952	11157847717	29.8941	0.9799
ZJM1260	56308988	56289598	6960649252	18.649	0.9633
ZJM1261	58861782	58844952	7253384607	19.4333	0.9648
ZJM1262	81419644	81398046	10232562794	27.4151	0.9793
ZJM1263	101084144	101054326	12363320975	33.1238	0.9668
ZJM1264	122951590	122902048	15269430419	40.9099	0.9656
ZJM1267	56836192	56821770	7148559368	19.1524	0.9722
ZJM1268	61720250	61715118	8570106767	22.961	0.9781
ZJM1269	62758386	62735510	8049302051	21.5657	0.9745
ZJM1270	97592540	97560280	12085644694	32.3799	0.9728
ZJM1272	87324354	87292994	10989493964	29.4431	0.9675
ZJM1273	66316372	66290988	8246895045	22.0951	0.9664
ZJM1275	83387874	83349454	10548599842	28.2618	0.9428
ZJM1276	107900702	107848886	13591449388	36.4142	0.971
ZJM1277	56084464	56059786	7127990092	19.0973	0.9721
ZJM1278	72950208	72904412	9066781444	24.2917	0.9687
ZJM1279	109922152	109882848	14113958877	37.8141	0.9739
ZJM1280	87789800	87768702	11713007209	31.3815	0.972
ZJM1281	71695980	71662746	8998227333	24.1081	0.9685
ZJM1282	61928476	61901500	7711472073	20.6606	0.9695
ZJM1283	74307990	74282334	9009782188	24.139	0.9667
ZJM1285	55707688	55673966	6742747114	18.0652	0.9623
ZJM1286	60128370	60108640	7478721462	20.037	0.9668
ZJM1287	92116246	92061892	10613408143	28.4355	0.9685
ZJM1288	63787718	63763536	7923493274	21.2286	0.8889
ZJM1289	70360250	70329382	8938746373	23.9487	0.9719
ZJM1290	74550078	74504126	9521807883	25.5108	0.9713
ZJM1291	137956998	137901814	17969804706	48.1447	0.974
ZJM1292	84540908	84532616	11684623986	31.3055	0.9761
ZJM1294	64788558	64766662	8155485807	21.8502	0.9708
ZJM1295	71756526	71725194	8894672171	23.8306	0.9676
ZJM1296	82307788	82277610	9437908522	25.2861	0.9683
ZJM1297	70300492	70265794	8837275549	23.6768	0.9694
ZJM1298	81561986	81518366	10177657388	27.268	0.9681
ZJM1299	127479246	127428612	15989216334	42.8383	0.9701
ZJM1302	82290672	82254910	10489688502	28.104	0.9764
ZJM1305	56540706	56525082	7174518582	19.222	0.9701
ZJM1306	94464088	94432746	10926079476	29.2732	0.9675
ZJM1307	74768262	74740166	8729211235	23.3873	0.9708
ZJM1308	79458936	79437622	9245938561	24.7717	0.9675
ZJM1310	81244446	81219028	9488140727	25.4206	0.9615
ZJM1311	55621852	55601316	6953550288	18.63	0.97
ZJM1312	80759150	80724786	10206034010	27.344	0.9695
ZJM1313	64525002	64499068	8077533506	21.6413	0.9689
ZJM1314	107447286	107383762	13692763480	36.6857	0.9717
ZJM1315	148390358	148325358	19447100564	52.1027	0.974
ZJM1316	80830542	80821106	11207482821	30.0271	0.9787
ZJM1317	83713116	83676992	9751545658	26.1264	0.9516
ZJM1318	81878896	81848308	10350370270	27.7307	0.9716
ZJM1319	55342584	55324084	6845066293	18.3393	0.9663
ZJM1320	91678150	91640144	10640241298	28.5074	0.967
ZJM1321	57249716	57226772	7155534225	19.1711	0.9686
ZJM1322	64169958	64148280	8004215603	21.4449	0.9637
ZJM1323	74288102	74265690	9324025085	24.9809	0.9698
ZJM1324	88674444	88634730	11022439156	29.5313	0.9696
ZJM1325	84422206	84389300	10736041600	28.764	0.9723
ZJM1326	62438408	62415870	7966447590	21.3437	0.9707
ZJM1327	169768408	169719268	22196205907	59.4681	0.9645
ZJM1328	106826728	106799074	13524914134	36.236	0.9694
ZJM1329	73012444	72990934	8444755362	22.6252	0.9667
ZJM1330	55736270	55720322	6788170033	18.1869	0.9609
ZJM1331	65218634	65200590	8086230746	21.6646	0.9655
ZJM1332	68590506	68573848	8520534557	22.8282	0.9662
ZJM1333	70692422	70672314	8682344012	23.2618	0.9644
ZJM1334	83686234	83665288	10517824281	28.1794	0.968
ZJM1335	57317880	57299378	7036596778	18.8525	0.966
ZJM1336	84334742	84311786	10005615718	26.8071	0.9725
ZJM1337	74615306	74594180	8725725430	23.378	0.9736
ZJM1338	71036224	71019536	9418920745	25.2352	0.9705
ZJM1339	76077858	76058932	9969023373	26.709	0.9712
ZJM1340	134275834	134197498	16788959477	44.981	0.9609
ZJM1341	92041044	92007950	11647146551	31.2051	0.969
ZJM1342	99771944	99743342	12319099636	33.0054	0.9656
ZJM1343	84402652	84377706	10450893134	28	0.9651
ZJM1344	86607180	86584236	10869112536	29.1205	0.9695
ZJM1345	62578412	62561442	7063165652	18.9236	0.9651
ZJM1346	75113406	75089444	8681420171	23.2593	0.966
ZJM1347	89040640	89011714	11026648279	29.5426	0.9667
ZJM1348	64097290	64080096	7503708310	20.1039	0.9734
ZJM1349	78491386	78474190	10366343728	27.7735	0.9716
ZJM1350	78934172	78913946	9425051848	25.2516	0.973
ZJM1351	83649922	83629798	10027507650	26.8657	0.9805
ZJM1352	72113276	72084756	8839562839	23.683	0.9569
ZJM1353	63046526	63025852	7802495235	20.9045	0.967
ZJM1354	74729692	74702036	8870273932	23.7653	0.9586
ZJM1355	94947950	94911832	11414330960	30.5813	0.9618
ZJM1356	75629772	75607368	9434150519	25.276	0.9489
ZJM1357	88970238	88939042	10198491171	27.3238	0.9662
ZJM1358	80950100	80922360	9267333798	24.8291	0.9679
ZJM1359	48379720	48351646	5795819792	15.5282	0.9641
ZJM1360	65935794	65914972	7399630918	19.8251	0.9713
ZJM1361	94481814	94454622	11003850471	29.4815	0.9743
ZJM1362	102727162	102690640	11263712160	30.1778	0.9715
ZJM1363	100741582	100706406	11685335734	31.3074	0.9717
ZJM1364	95650668	95618530	11945388277	32.0041	0.9702
ZJM1365	89519156	89491024	11251681041	30.1455	0.9695
ZJM1366	70466474	70442500	8660478793	23.2032	0.9637
ZJM1367	68187764	68164982	8378569686	22.4479	0.9448
ZJM1368	54372504	54357716	6031108756	16.1586	0.9611
ZJM1369	71848368	71827660	8970866456	24.0348	0.9663
ZJM1370	79510738	79486880	9025355220	24.1807	0.9688
ZJM1371	99020432	98993582	12473905514	33.4201	0.9677
ZJM1372	91523922	91497576	10393887536	27.8473	0.9708
ZJM1373	96330448	96301684	11344960375	30.3954	0.9718
ZJM1374	61826222	61814222	8132609097	21.7889	0.9722
ZJM1375	90637628	90611288	10725312009	28.7353	0.9729
ZJM1376	72138748	72114544	9048154618	24.2418	0.9678
ZJM1377	85070976	85040902	10728450709	28.7437	0.9679
ZJM1379	60934398	60917450	7448479558	19.956	0.9664
ZJM1380	85660772	85637098	9963617545	26.6945	0.9708
ZJM1381	75642832	75617730	9377866561	25.1252	0.9667
ZJM1382	60170256	60153596	7462166252	19.9926	0.9662
ZJM1383	81848414	81820936	9251004263	24.7853	0.9665
ZJM1384	97919440	97892596	11428481875	30.6192	0.9697
ZJM1385	102154418	102123466	11612506451	31.1122	0.9721
ZJM1386	88380962	88353726	10166081163	27.237	0.9758
ZJM1387	86862972	86840908	10969103374	29.3884	0.9685
ZJM1388	69466606	69438382	8738136502	23.4112	0.9676
ZJM1389	96485834	96443016	11951752582	32.0212	0.9604
ZJM1390	72610570	72590196	9166729530	24.5595	0.9666
ZJM1391	59898666	59877418	7473138819	20.022	0.9672
ZJM1392	71595776	71578266	9019618076	24.1654	0.9688
ZJM1393	71130008	71108666	9078207898	24.3223	0.9697
ZJM1394	66823832	66804674	8459543670	22.6648	0.9675
ZJM1395	63413108	63395148	7350368572	19.6931	0.9731
ZJM1396	55650294	55639816	7438951496	19.9305	0.9737
ZJM1397	151747538	151676388	17743887710	47.5395	0.9688
ZJM1398	79948128	79921234	9766562032	26.1666	0.9469
ZJM1399	57956798	57946222	7677452181	20.5694	0.9721
ZJM1400	66029692	66011828	8544505897	22.8925	0.9742
ZJM1401	139016896	138924740	17877526764	47.8975	0.9707
ZJM1402	124573824	124535772	15496334215	41.5178	0.9667
ZJM1403	68604956	68586666	8632864599	23.1292	0.9625
ZJM1404	81219650	81198012	9272481497	24.8428	0.9669
ZJM1405	84587252	84566222	10671500254	28.5911	0.9701
ZJM1406	74596934	74574134	9354545284	25.0627	0.9689
ZJM1407	61854280	61842684	8128612069	21.7782	0.9714
ZJM1408	86618260	86598570	10346788159	27.7211	0.971
ZJM1409	125828980	125784648	13561060797	36.3328	0.9667
ZJM1410	124493700	124450204	13897749831	37.2349	0.9697
ZJM1411	82371444	82355486	10937141017	29.3028	0.9707
ZJM1412	103398324	103349938	13188732386	35.3353	0.9733
ZJM1413	69844760	69821542	7680181209	20.5768	0.9486
ZJM1414	88048316	88018578	11112000449	29.7713	0.9702
ZJM1415	79508162	79483472	9869734145	26.443	0.9678
ZJM1416	64875512	64854440	7536959786	20.193	0.9694
ZJM1417	77964418	77942550	9200389098	24.6497	0.9671
ZJM1418	93434572	93402142	11723491446	31.4096	0.9642
ZJM1419	105533590	105513920	13837331538	37.073	0.9705
ZJM1420	88120210	88101434	11458564058	30.6998	0.969
ZJM1421	90564126	90539040	10850903944	29.0718	0.9729
ZJM1422	108986650	108962908	14392508068	38.5604	0.9729
ZJM1423	89602368	89585048	11831373144	31.6986	0.9732
ZJM1424	112366588	112141092	14908835493	39.9438	0.9758
ZJM1425	203312618	203059810	27033018829	72.4269	0.9752
ZJM1426	221666150	221171370	29093953183	77.9486	0.9743
ZJM1427	166289810	165630108	21782288129	58.3591	0.8802
ZJM1428	94032918	93830098	12312226021	32.9869	0.9735
ZJM1429	121390562	121084416	15483773132	41.4842	0.9734
ZJM1430	126291646	126113696	16553349135	44.3498	0.9748
ZJM1431	142784742	142505908	18516250226	49.6088	0.9736
ZJM1432	168523852	168047796	21939812307	58.7812	0.9715
ZJM1433	74102090	73873732	9718938041	26.039	0.9746
ZJM1434	112188918	111933456	14742008303	39.4968	0.9724
ZJM1435	99419220	99029860	12874002624	34.492	0.9725
ZJM1436	126806350	126707200	16845848329	45.1334	0.975
ZJM1437	190242950	189951006	25210190119	67.5432	0.9751
ZJM1438	175057908	174859716	23017456273	61.6684	0.9734
ZJM1439	213027364	212780202	28033714288	75.108	0.9745
ZJM1440	175924946	175659030	23032133109	61.7077	0.9744
ZJM1441	62385728	62274560	8054409937	21.5794	0.9711
ZJM1442	111251840	111123082	14480299320	38.7956	0.9682
ZJM1443	84394698	84227100	11009762212	29.4974	0.9719
ZJM1444	91472392	91332618	12011729821	32.1818	0.9753
ZJM1445	100645590	100416260	13180687354	35.3137	0.9743
ZJM1446	67715754	67546132	8855944970	23.7269	0.975
ZJM1447	103833942	103669076	13659945536	36.5977	0.974
ZJM1449	168640606	168383306	22309734015	59.7723	0.9721
ZJM1450	148457784	147923014	19291899702	51.6869	0.9716
ZJM1451	193196280	192801370	25310270694	67.8113	0.9727
ZJM1452	89731444	89635420	11745885065	31.4696	0.9729
ZJM1453	154589098	154411338	20095176254	53.839	0.9719
ZJM1454	90411210	90337916	11891913926	31.8608	0.974
ZJM1455	113219238	113089204	14873548657	39.8492	0.9723
ZJM1456	114862008	114529736	14840248221	39.76	0.9727
ZJM1457	101114262	100908134	13413134878	35.9365	0.9745
ZJM1458	97670676	97471292	12728008163	34.1009	0.9734
ZJM1459	125757578	125495616	16326896773	43.743	0.9744
ZJM1460	99959718	99876338	13197577232	35.359	0.9733
ZJM1461	224782154	224559628	29957591941	80.2624	0.9744
ZJM1462	198391978	198140608	26024850548	69.7258	0.9754
ZJM1463	117338318	117280222	15250051777	40.858	0.9741
ZJM1464	93869070	93781622	12329931590	33.0344	0.9734
ZJM1465	89818782	89703140	11705964565	31.3626	0.9714
ZJM1466	85174350	85096754	11177687603	29.9473	0.9695
ZJM1467	105842326	105721608	13889390412	37.2125	0.9726
ZJM1468	129131710	128870060	16824879314	45.0772	0.9726
ZJM1469	78850256	78761158	10445723646	27.9862	0.9745
ZJM1470	113473424	113390934	14811204036	39.6822	0.9726
ZJM1471	158938946	158811362	22197629937	59.4719	0.9655
ZJM1472	96708566	96647402	12785316031	34.2544	0.9729
ZJM1473	209414978	209220768	27637345114	74.046	0.9726
ZJM1474	140068186	139918704	18477091722	49.5039	0.9745
ZJM1475	84978052	84913968	11004505881	29.4833	0.9671
ZJM1476	165439704	165315452	21440489219	57.4434	0.9738
ZJM1477	109726028	109614674	14128287886	37.8525	0.9716
ZJM1478	84855364	84819132	11034472451	29.5636	0.9733
ZJM1479	79198798	79112642	10224322695	27.393	0.9714
ZJM1480	86831022	86755614	11352536718	30.4157	0.9679
ZJM1481	118721434	118565752	15599552034	41.7943	0.9754
ZJM1482	83120866	83038044	10971147101	29.3939	0.9751
ZJM1483	214353212	214230340	30177898283	80.8527	0.98
ZJM1484	69077076	69022292	8604707176	23.0537	0.9652
ZJM1485	131148456	131043798	17126339677	45.8849	0.9726
ZJM1486	71532888	71419282	9451524378	25.3225	0.9817
ZJM1487	83599442	83517524	10163535674	27.2302	0.9714
ZJM1488	97909772	97813206	12705663874	34.041	0.9724
ZJM1489	77769170	77687824	10220083435	27.3817	0.9737
ZJM1490	91842772	91791874	12011926336	32.1824	0.9737
ZJM1491	132174386	132112102	17334208238	46.4418	0.9623
ZJM1492	129067998	128952196	17125144526	45.8817	0.9751
ZJM1493	78537024	78464804	10277444715	27.5353	0.974
ZJM1494	91910130	91847364	12065346354	32.3255	0.9732
ZJM1495	215614528	215531716	30397945442	81.4422	0.9794
ZJM1496	91663990	91618238	12268674444	32.8703	0.9758
ZJM1497	121330238	121230552	16082845641	43.0892	0.9727
ZJM1498	114434642	114328540	15028695126	40.2649	0.9723
ZJM1499	110085760	110023598	14378032014	38.5216	0.9725
ZJM1500	75716506	75671452	9829789845	26.336	0.9721
ZJM1501	84346594	84311192	11057631852	29.6256	0.9692
ZJM1502	76254224	76209038	9924937952	26.5909	0.9726
ZJM1503	90869158	90810934	11844777096	31.7345	0.9731
ZJM1504	72818064	72758234	9544613132	25.5719	0.9763
ZJN1	105244528	105074122	13613547743	36.4734	0.9708
ZJN2	102607202	102545994	13476181703	36.1054	0.9721
ZJN3	174457604	174390256	24599342902	65.9066	0.9794
ZJN7	85000712	84944374	11008718490	29.4946	0.972
ZJN8	95856730	95717280	12553288137	33.6328	0.973
ZJN10	84417696	84360170	11032192335	29.5575	0.9734
ZJN11	124857424	124732760	16232223616	43.4894	0.9726
ZJN12	106543422	106388306	13696697997	36.6962	0.9715
ZJN13	80496300	80369770	10534688813	28.2246	0.9741
ZJN14	91224138	91203866	11962759073	32.0506	0.9712
ZJN15	168571522	168514588	23756384389	63.6481	0.9792
ZJN16	149800730	149758242	21043972518	56.381	0.9781
ZJN17	131779130	131743688	18485620354	49.5267	0.9776
ZJN19	125016816	124985488	17495041678	46.8727	0.9763
ZJN22	139212282	139149524	19465498762	52.152	0.9734
ZJN23	167575606	167527086	23368119307	62.6079	0.9767
ZJN24	109637924	109609244	15399592175	41.2586	0.9696
ZJN25	138340084	138297220	19589489715	52.4842	0.9767
ZJN26	87709082	87686264	12412650548	33.256	0.9768
ZJN27	151243722	151199472	21391048977	57.3109	0.9796
ZJN28	119625080	119570284	16704789227	44.7555	0.9744
ZJN29	105752772	105715282	14729068855	39.4621	0.9397
ZJN30	104643958	104608642	14557576933	39.0027	0.9751
ZJN31	63948716	63927174	8879334664	23.7895	0.9752
ZJN32	70803208	70765314	9856252984	26.4069	0.9765
ZJN33	104366478	104328788	14455265700	38.7286	0.9716
ZJN35	91639558	91602664	12742946358	34.1409	0.9736
ZJN39	73654572	73638556	10383975137	27.8208	0.9741
ZJN40	120706184	120661504	16710798154	44.7716	0.9746
ZJN41	57372194	57344656	7963944428	21.337	0.9728
ZJN44	113113066	113074114	15713424023	42.0994	0.9707
ZJN48	70678312	70645606	9828457535	26.3324	0.9681
ZJN49	75581758	75557604	10665366490	28.5747	0.9743
ZJN50	55597906	55584112	7814095662	20.9355	0.9747
ZJN51	63929170	63916612	8986500863	24.0766	0.9754
ZJN52	97137946	97104140	13512877858	36.2037	0.9789
ZJN53	100006356	99959518	13026157693	34.8997	0.9657
ZJN56	66615604	66592202	9257288574	24.8021	0.9744
ZJN57	82998110	82970376	11523248954	30.8731	0.976
ZJN58	88030942	87991862	11545957056	30.9339	0.9711
ZJN59	84450152	84416500	11079424405	29.684	0.9698
ZJN60	65171128	65156358	9138482312	24.4838	0.9727
ZJN61	101016912	100983406	13434365568	35.9934	0.9743
ZJN64	68366870	68344962	9496953512	25.4443	0.9758
ZJN65	70622128	70598556	9807832339	26.2772	0.976
ZJN66	79880800	79857122	11108245803	29.7612	0.9694
ZJN67	81703920	81677718	10719320580	28.7192	0.9719
ZJN68	62944992	62920720	8731082306	23.3923	0.975
ZJN69	81172778	81099712	9918773398	26.5744	0.9761
ZJN70	65394220	65373216	9068915370	24.2975	0.9763
ZJN71	66615580	66594022	9170494319	24.5696	0.9744
ZJN72	120005402	119969684	16909544483	45.3041	0.9765
ZJN75	105298236	105258208	14870885161	39.8421	0.9763
ZJN76	68639942	68622428	9496020242	25.4418	0.9774
ZJN78	79862630	79800960	10040205918	26.8997	0.9755
ZJN79	67002100	66987542	9302691167	24.9238	0.9776
ZJN80	67168554	67152558	9305734120	24.9319	0.9762
ZJN81	78462448	78420020	9991334229	26.7688	0.974
ZJN82	126667310	126336570	16543995006	44.3247	0.9694
ZJN83	113499158	113468580	15819012645	42.3823	0.9769
ZJN84	139423566	139391956	19780706547	52.9965	0.9779
ZJN85	64369008	64353542	8711778820	23.3406	0.9699
ZJN86	87163512	87086640	10669112498	28.5847	0.9773
ZJN87	60447290	60431696	8542357550	22.8867	0.976
ZJN88	89123082	89099572	12512796494	33.5243	0.9791
ZJN89	62895060	62880128	8746569797	23.4338	0.977
ZJN90	60874316	60849036	7872843197	21.0929	0.9749
ZJN91	96426696	96402726	13440588860	36.01	0.9757
ZJN92	58042892	58029752	8034022664	21.5248	0.9767
ZJN93	65362968	65347046	9094101091	24.3649	0.9771
ZJN94	57349842	57337800	7976953752	21.3719	0.9787
ZJN95	76556192	76540260	10624350803	28.4648	0.7757
ZJN96	61346498	61337960	8676911664	23.2472	0.9751
ZJN97	37570806	37565644	5279299238	14.1443	0.9755
ZJN98	41432032	41423064	5471046721	14.658	0.9712
ZJN100	86351794	86331648	11974467332	32.082	0.9772
ZJN101	101049138	101021288	13306578906	35.651	0.9732
ZJN102	66684758	66667696	9309288739	24.9415	0.9791
ZJN103	95637846	95543836	11738847755	31.4507	0.9705
ZJN104	104052248	104021096	14551626946	38.9867	0.9771
ZJN105	91893812	91872182	12803172571	34.3023	0.9787
ZJN106	81551476	81528172	11373932984	30.4731	0.9766
ZJN107	100106190	100080970	13918504410	37.2905	0.9786
ZJN108	107249974	107223226	15059154786	40.3465	0.9774
ZJN109	116325062	116299264	16472061897	44.132	0.9802
ZJN110	61447144	61435340	8679231146	23.2534	0.9786
ZJN111	62808706	62788598	8884904391	23.8045	0.9786
ZJN112	153078786	153057082	21694010394	58.1226	0.977
ZJN113	110012718	109995792	15595976381	41.7848	0.9737
ZJN114	90096860	90082614	12712879182	34.0604	0.9772
ZJN115	131820478	131797956	18647265714	49.9598	0.967
ZJN116	86307144	86294364	12206113549	32.7026	0.9779
ZJN117	107658066	107644416	14252280360	38.1847	0.9726
ZJN118	141558112	141532320	19049959833	51.0387	0.9724
ZJN119	113225784	113209486	15145511206	40.5779	0.9709
ZJN120	170592400	170553248	22963338805	61.5234	0.9643
ZJN121	86980194	86953332	10599249889	28.3975	0.9749
ZJN122	99034762	99020826	13409010858	35.9254	0.9751
ZJN123	114494302	114476456	15381972620	41.2114	0.972
ZJN124	112881194	112858512	15999673069	42.8664	0.9785
ZJN125	106766644	106748922	15127933324	40.5308	0.9772
ZJN126	103741818	103725744	14649876836	39.25	0.978
ZJN127	84978044	84965396	11992489455	32.1303	0.9784
ZJN132	122674586	122652708	16565048978	44.3811	0.9725
ZJN134	93845932	93817694	11317764840	30.3226	0.9733
ZJN136	113206924	113186622	15923873531	42.6633	0.9772
ZJN139	104483684	104465020	14728535200	39.4607	0.9784
ZJN140	113251608	113233930	15244111601	40.842	0.9725
ZJN141	140730254	140707298	18921687143	50.695	0.9725
ZJN144	107573166	107556206	14446659969	38.7055	0.9742
ZJN145	94179706	94167238	12803823392	34.304	0.9748
ZJN146	120088632	120050932	15023810689	40.2518	0.9737
ZJN147	84476774	84460112	11324522164	30.3407	0.9712
ZJN148	89536832	89520190	12633564878	33.8479	0.9774
ZJN149	69790884	69779866	9877289874	26.4633	0.9783
ZJN150	101821486	101804194	14333801745	38.4031	0.9765
ZJN151	61284502	61275282	8624559357	23.1069	0.9778
ZJN152	89063542	89050788	12002243650	32.1564	0.9744
ZJN153	82542980	82529204	11092232751	29.7183	0.9738
ZJN154	135110906	135078572	16511713091	44.2382	0.9723
ZJN155	139649978	139607506	16957131416	45.4316	0.974
ZJN156	119881864	119791330	15356531812	41.1432	0.965
ZJN157	104195788	104127258	12955006946	34.7091	0.9664
ZJN158	133028976	132981150	15670852001	41.9854	0.9714
ZJN159	109256584	109212710	14546144332	38.9721	0.9611
ZJN160	120304216	120281912	16970344544	45.467	0.9768
ZJN161	90871006	90856530	12835022894	34.3876	0.9777
ZJN162	77073986	77064584	10893217901	29.1851	0.9777
ZJN163	92414276	92401310	12988575618	34.799	0.9778
ZJN164	112808190	112793228	15181503043	40.6743	0.9737
ZJN166	130101704	130078884	17439041187	46.7227	0.9732
ZJN170	80007576	79992560	10826272651	29.0058	0.9749
ZJN171	118558280	118527662	14966149657	40.0973	0.9754
ZJN173	111867088	111846676	15714312637	42.1018	0.9776
ZJN174	113426422	113406456	16041205070	42.9776	0.9772
ZJN178	104062562	104049562	13980192242	37.4558	0.9735
ZJN179	100024780	100011280	13486675150	36.1335	0.9749
ZJN180	88768076	88754464	12056168950	32.3009	0.9757
ZJN181	109914856	109897106	14783048679	39.6068	0.9741
ZJN182	117932708	117891012	14867480536	39.833	0.973
ZJN183	116967668	116949036	15797605702	42.325	0.9745
ZJN184	222440164	222402316	31628657692	84.7396	0.9776
ZJN185	148259388	148232550	20967564920	56.1763	0.9787
ZJN186	195999332	195970108	27700986115	74.2165	0.9786
ZJN187	172158802	172126648	24351165184	65.2417	0.9789
ZJN188	124237426	124214954	16630511597	44.5565	0.9735
ZJN189	146206898	146182288	19692400522	52.7599	0.9747
ZJN190	113004132	112986718	15132089080	40.5419	0.9738
ZJN191	94272002	94256234	12636020448	33.8544	0.9744
ZJN192	119895268	119875382	16179176037	43.3473	0.9754
ZJN194	196334582	196297172	26497251141	70.9915	0.9744
ZJN195	190606852	190574324	25798816178	69.1202	0.9751
ZJN196	174677532	174640184	24639360901	66.0138	0.9784
ZJN198	160329362	160295346	22681367473	60.768	0.9794
ZJN199	88729816	88710454	12460756297	33.3849	0.9783
ZJN201	137657578	137637752	18453127153	49.4396	0.9734
ZJN203	155715766	155688462	20893592056	55.9781	0.9744
ZJN206	104076342	104055540	14028298332	37.5846	0.9751
ZJN208	187632674	187438154	25427631175	68.1258	0.9757
ZJN209	120411006	120313346	15672428012	41.9896	0.9742
ZJN211	109415886	109346262	14080397478	37.7242	0.974
ZJN213	151362760	151279704	19202377993	51.447	0.9732
ZJN214	114791496	114753292	14819077827	39.7033	0.9737
ZJN215	124325048	124276942	15873068614	42.5272	0.9724
ZJN217	125271846	125225542	16283057530	43.6256	0.9749
ZJN218	114382404	114310612	16249969294	43.5369	0.9788
ZJN219	112254776	112013524	14034734004	37.6019	0.9668
ZJN220	113294648	113250560	15331884170	41.0772	0.9749
ZJN222	68837444	68802626	8840934138	23.6866	0.9716
ZJN223	109758070	109730736	14087328466	37.7428	0.9715
ZJN224	79748386	79718278	10317320627	27.6422	0.9732
ZJN225	112440932	112396984	14356389380	38.4637	0.9714
ZJN226	119163156	119088792	15261396021	40.8884	0.9723
ZJN228	111743056	111660358	14474715795	38.7807	0.9728
ZJN230	101371804	101307948	14392802219	38.5612	0.9792
ZJN231	68472876	68384510	8556230562	22.9239	0.9727
ZJN232	123622248	123564258	16552112117	44.3464	0.9743
ZJN233	103075512	103031404	13363926482	35.8047	0.9732
ZJN234	104218656	104097150	13260190102	35.5267	0.9723
ZJN236	138623994	138588914	17899440963	47.9562	0.9726
ZJN239	73284570	73271946	9527648921	25.5265	0.9745
ZJN240	135934724	135881982	17434553718	46.7107	0.9729
ZJN241	128255318	128205592	16844783732	45.1306	0.9747
ZJN244	110772848	110709384	14940780626	40.0294	0.9755
ZJN245	135222246	135155076	17648564330	47.2841	0.975
ZJN246	68855310	68803562	8939987714	23.952	0.9729
ZJN247	166437304	166393074	21436462780	57.4326	0.9741
ZJN248	128256866	128217226	16633529780	44.5646	0.9739
ZJN249	147953072	147920606	19067903091	51.0868	0.9728
ZJN250	190184388	190074860	24537012690	65.7396	0.9746
ZJN251	60815984	60796248	7878440143	21.1079	0.9738
ZJN253	119320034	119280684	15591794226	41.7736	0.9738
ZJN258	63066526	63049784	8128021758	21.7766	0.9732
ZJN259	130420932	130375006	16661957092	44.6407	0.9692
ZJN260	79614644	79581928	10279653211	27.5413	0.9724
ZJN261	117891514	117863944	15002461427	40.1946	0.9721
ZJN262	64762708	64737632	8315125200	22.2779	0.9743
ZJN263	97243724	97191504	12387545448	33.1887	0.9728
ZJN264	96195490	96149604	12423958856	33.2863	0.974
ZJN265	95739114	95693768	13600858297	36.4394	0.9784
ZJN266	73685414	73626090	10455896933	28.0135	0.9658
ZJN267	133859106	133767146	18999009892	50.9022	0.98
ZJN268	46563782	46532910	5951409551	15.945	0.9727
ZJN269	56228160	56210304	7131873018	19.1077	0.9709
ZJN270	61670978	61648850	7971702756	21.3578	0.9745
ZJN271	139426560	139382886	17816313659	47.7335	0.9713
ZJN272	119176988	119138846	15256845493	40.8762	0.971
ZJN273	81036078	81008620	10530378940	28.213	0.9747
ZJN274	122598676	122563258	15789920180	42.3044	0.9641
ZJN275	90578504	90553760	11711248023	31.3768	0.9705
ZJN276	116882892	116833944	15297029958	40.9838	0.9741
ZJN277	86206654	86181584	12256382924	32.8373	0.9753
ZJN280	76805810	76764286	10046018096	26.9153	0.9758
ZJN281	215232970	215056232	27670246375	74.1342	0.9666
ZJN282	58054838	58021364	7437006560	19.9252	0.9738
ZJN283	134873502	134834830	17356747670	46.5022	0.9732
ZJN284	63823892	63783116	8177936987	21.9103	0.9732
ZJN285	90737998	90691046	11738536822	31.4499	0.9735
ZJN286	69276930	69242402	8864796445	23.7506	0.9735
ZJN287	72412550	72383086	9339187335	25.0216	0.9716
ZJN288	77907466	77859868	10075598103	26.9946	0.9739
ZJN290	98517822	98488964	13790473540	36.9475	0.978
ZJN291	70692816	70657972	10079367755	27.0047	0.9801
ZJN292	237201116	236801382	30461110302	81.6115	0.975
ZJN293	160701536	160595200	19674186985	52.7111	0.967
ZJN299	149826656	149542704	19149208138	51.3046	0.972
ZJN301	112893988	112790402	16037860115	42.9687	0.9784
ZJN302	159688540	159359550	20434195533	54.7473	0.9751
ZJN303	139488550	139371444	19841662596	53.1598	0.9795
ZJN304	136324262	136229518	19339130804	51.8134	0.9793
ZJN305	89336522	89305658	12684156323	33.9834	0.9769
ZJN306	90263144	90237440	12697081425	34.018	0.9703
ZJN307	80846668	80786736	11341731430	30.3868	0.966
ZJN308	106541172	106513344	14323030671	38.3743	0.9734
ZJN309	69747110	69730638	9664623568	25.8935	0.9752
ZJN310	73681830	73656000	10439322599	27.9691	0.9753
ZJN311	102345074	102312586	14443054749	38.6959	0.9763
ZJN312	59404288	59392248	8267899091	22.1514	0.9684
ZJN313	65149896	65136200	9157038891	24.5336	0.9768
ZJN314	64052624	64033306	8990534551	24.0875	0.9764
ZJN315	66754452	66713606	9340606746	25.0254	0.9781
ZJN316	106658006	106618762	15185563706	40.6852	0.9794
ZJN317	131275828	131226138	18669714405	50.0199	0.9777
ZJN318	99848720	99804826	14142502312	37.8906	0.9772
ZJN319	106969926	106946306	15163639083	40.6264	0.9777
ZJN321	94907190	94860500	13388390887	35.8702	0.9747
ZJN322	107590194	107547834	15230925788	40.8067	0.9751
ZJN323	96874148	96845156	13754362945	36.8507	0.9767
ZJN324	95482058	95462806	13366105847	35.8105	0.9727
ZJN325	82634766	82619784	11617466434	31.1255	0.9776
ZJN326	79756750	79741448	11210178691	30.0343	0.9786
ZJN328	98283390	98251396	13880545593	37.1888	0.977
ZJN329	129353816	129316572	18424691529	49.3635	0.9788
ZJN330	98413294	98363156	13869048076	37.158	0.9741
ZJN331	86706006	86679176	12269467695	32.8724	0.9767
ZJN332	77602824	77586136	10440511217	27.9722	0.9735
ZJN333	102240044	102207524	14469473064	38.7666	0.9755
ZJN334	123570712	123539472	17589326700	47.1254	0.9778
ZJN335	98109578	98086404	13962663170	37.4088	0.9789
ZJN336	102500540	102478198	14305349483	38.3269	0.9758
ZJN337	94334422	94317954	13337775625	35.7346	0.9845
ZJN338	87467950	87450396	12283396981	32.9097	0.978
ZJN339	121925740	121907576	17105611264	45.8294	0.9785
ZJN340	95716160	95688728	13605534480	36.452	0.9787
ZJN341	98793374	98772696	14073090522	37.7046	0.9781
ZJN342	58820598	58800522	8324500205	22.303	0.9771
ZJN343	123997366	123973320	17581590252	47.1046	0.9659
ZJN344	182863630	182841526	24747426369	66.3033	0.9746
ZJN345	96211018	96195370	13682108220	36.6571	0.9784
ZJN346	112259314	112233156	15977706669	42.8075	0.9773
ZJN347	108933566	108911450	15506602128	41.5453	0.9778
ZJN348	90617822	90600764	12707496903	34.0459	0.9778
ZJN349	71604530	71589176	10094656667	27.0456	0.9792
ZJN350	92770722	92749860	13021289259	34.8867	0.9771
ZJN351	99137702	99110852	13840475668	37.0814	0.9777
ZJN352	95763046	95738386	13596130979	36.4268	0.9757
ZJN353	96828372	96807042	13763199985	36.8744	0.9796
ZJN354	92205176	92187946	13110425026	35.1255	0.9651
ZJN355	72781018	72767694	10272536179	27.5222	0.9769
ZJN356	57824720	57820706	8035516791	21.5288	0.9757
ZJN357	78188482	78176100	11048196834	29.6003	0.9794
ZJN358	73961802	73947990	10492946801	28.1127	0.9798
ZJN359	72998452	72987532	10175065477	27.2611	0.9773
ZJN360	73139406	73127806	10252833405	27.4694	0.9776
ZJN361	63285104	63275726	8893164926	23.8266	0.977
ZJN362	77744298	77732760	10957707574	29.3579	0.9778
ZJN363	66634186	66626390	9382018562	25.1363	0.9782
ZJN364	96212330	96185726	13635078519	36.5311	0.9762
ZJN365	105005622	104974808	14841837367	39.7643	0.9763
ZJN366	92330878	92310140	13146086452	35.221	0.9786
ZJN367	109318142	109296640	15492935049	41.5087	0.9774
ZJN368	78392308	78378576	10824068579	28.9999	0.9751
ZJN369	96402696	96380382	13736927392	36.804	0.9764
ZJN370	113374912	113350418	16124545730	43.2009	0.9774
ZJN371	97266154	97242982	13659208552	36.5958	0.9775
ZJN372	121366546	121344984	17159018799	45.9725	0.9785
ZJN373	61924164	61914056	8704123228	23.3201	0.9784
ZJN374	85813190	85774816	11574257413	31.0098	0.9775
ZJN375	71518654	71506354	10074004499	26.9903	0.9783
ZJN376	93301400	93268290	13295390641	35.621	0.9427
ZJN377	95986718	95956188	13647967301	36.5657	0.9776
ZJN378	79592862	79564632	11000268281	29.4719	0.9782
ZJN379	106991240	106957416	15168687775	40.64	0.9773
ZJN380	64098246	64088692	8844563839	23.6964	0.9776
ZJN381	120526524	120500798	17170730514	46.0038	0.9785
ZJN382	94583864	94564400	13417062247	35.947	0.9793
ZJN383	78448272	78434632	10977868534	29.4119	0.9773
ZJN384	93633670	93610028	13167791248	35.2792	0.9792
ZJN385	86413826	86398494	12076812261	32.3562	0.9761
ZJN386	67324296	67312372	9469502692	25.3707	0.9784
ZJN387	82454940	82440576	11621811467	31.1372	0.9798
ZJN388	101101752	101078110	14332687532	38.4002	0.9788
ZJN389	75798256	75784392	10399521016	27.8624	0.976
ZJN390	137195474	137166142	19512696793	52.2784	0.9797
ZJN391	127285792	127275202	16982034668	45.4983	0.975
ZJN392	89865352	89855004	12509816160	33.5163	0.9766
ZJN393	81567030	81551920	11554506702	30.9569	0.9781
ZJN394	87020266	87003156	12342789272	33.0688	0.9761
ZJN395	86578898	86567460	12126373135	32.489	0.9787
ZJN396	85982690	85961834	11628498381	31.1551	0.9767
ZJN397	76310940	76301734	10723271434	28.7298	0.978
ZJN398	68565682	68554918	9618583414	25.7701	0.9777
ZJN399	78060224	78048616	10979842874	29.4172	0.9785
ZJN400	113214834	113191048	15884885864	42.5588	0.9786
ZJN401	78530174	78504290	10559286634	28.2905	0.9774
ZJN402	80969702	80958378	11289708960	30.2474	0.9768
ZJN403	63360534	63350094	8856123741	23.7273	0.9765
ZJN404	65568754	65559776	9157014560	24.5335	0.978
ZJN405	81450730	81432534	10776755041	28.8731	0.9725
ZJN406	65441516	65433026	9123638114	24.4441	0.9765
ZJN407	61946426	61939116	8593521843	23.0238	0.9731
ZJN408	92023236	91989304	12377509563	33.1618	0.9777
ZJN409	86333926	86303432	11616523050	31.123	0.978
ZJN410	82460068	82434294	11036118130	29.568	0.9758
ZJN411	80981420	80956062	10718712389	28.7176	0.9726
ZJN412	60676058	60664232	8514644441	22.8124	0.9775
ZJN413	93969548	93951530	13208606977	35.3885	0.9636
ZJN414	78636166	78608470	10429806541	27.9436	0.9391
ZJN415	65910762	65899688	9206120201	24.6651	0.7737
ZJN416	111904328	111887704	15663166938	41.9648	0.977
ZJN417	77387948	77365992	10263505278	27.498	0.9653
ZJN418	90340696	90325526	12611410667	33.7885	0.9766
ZJN419	135518774	135499600	18959525557	50.7964	0.9557
ZJN420	87313270	87266330	11492508091	30.7907	0.9766
ZJN421	109099392	109082054	15277648621	40.9319	0.977
ZJN422	61760836	61751260	8640978855	23.1509	0.9777
ZJN423	56300992	56293172	7883862376	21.1225	0.9781
ZJN424	118697704	118673754	16572882562	44.4021	0.9767
ZJN425	99824578	99807492	14032004772	37.5946	0.9773
ZJN426	117982138	117944174	16423408378	44.0016	0.9783
ZJN427	125469090	125443864	17513967142	46.9234	0.9774
ZJN428	79224404	79213124	11079373728	29.6839	0.9769
ZJN429	86873118	86854456	12114262586	32.4566	0.9776
ZJN430	74405516	74395278	10427008575	27.9361	0.9776
ZJN431	78535138	78524374	11009491004	29.4966	0.9802
ZJN432	116051512	116028224	16128423504	43.2113	0.9778
ZJN433	69506962	69494126	9779281652	26.2007	0.9788
ZJN434	84629120	84615990	11819636732	31.6672	0.9773
ZJN435	94156678	94140332	13130413745	35.179	0.9792
ZJN436	87152574	87136396	12211056249	32.7159	0.9786
ZJN437	87255444	87238522	12252903444	32.828	0.979
ZJN438	127822484	127797448	17878123019	47.8991	0.9777
ZJN439	91993816	91980268	12837347503	34.3938	0.9749
ZJN440	89289850	89278100	12525165658	33.5574	0.9775
ZJN441	117854782	117834062	16465382539	44.1141	0.9783
ZJN442	93265668	93252234	13064281480	35.0018	0.9777
ZJN443	100241380	100225532	14058230953	37.6648	0.9784
ZJN444	139369932	139337420	19449750417	52.1098	0.9769
ZJN445	118514808	118495178	16643127141	44.5903	0.9782
ZJN446	74227982	74215114	10366188027	27.7731	0.9774
ZJN447	101947062	101929612	14167228362	37.9569	0.9786
ZJN448	141019136	140984788	19816063593	53.0912	0.9777
ZJN449	153562152	153530162	21555700523	57.7521	0.9778
ZJN450	133551836	133525068	18757439693	50.255	0.9788
ZJN451	181015312	180980814	25293881465	67.7674	0.9765
ZJN452	127219038	127192584	17801271550	47.6932	0.977
ZJN453	109853578	109834626	15252092007	40.8634	0.9775
ZJN454	98753340	98736992	13766633173	36.8836	0.977
ZJN455	84381986	84362518	11718877796	31.3972	0.9778
ZJN456	94493228	94478018	13218600941	35.4153	0.9777
ZJN457	127859194	127831986	17920223249	48.0119	0.957
ZJN458	82567862	82555660	11587831065	31.0461	0.9787
ZJN459	72451922	72442232	10146530250	27.1846	0.9765
ZJN461	109447104	109425908	15218405775	40.7732	0.9763
ZJN462	142660194	142632284	20035569422	53.6793	0.9794
ZJN463	258689186	258642078	36183936633	96.9441	0.9778
ZJN464	102765116	102746820	14272064142	38.2377	0.9774
ZJN465	70911620	70894640	9924765087	26.5904	0.9747
ZJN466	152762398	152737252	21390115883	57.3084	0.9782
ZJN467	97112904	97091220	13591293973	36.4138	0.9785
ZJN468	66295532	66284068	9310293350	24.9442	0.9768
ZJN469	146685210	146661628	20522965460	54.9852	0.9778
ZJN470	61244290	61234044	8573353251	22.9697	0.9766
ZJN471	71870144	71859974	10082161098	27.0121	0.9779
ZJN472	115472842	115456462	16290741957	43.6462	0.978
ZJN473	173554990	173522180	24370768409	65.2942	0.9773
ZJN474	122872632	122845886	17193087809	46.0637	0.978
ZJN475	203808218	203775588	28507317600	76.3769	0.978
ZJN476	121096792	121075812	16869776866	45.1975	0.9762
ZJN477	130553756	130524390	18292685648	49.0098	0.9742
ZJN478	118630476	118605302	16532316027	44.2934	0.968
ZJN479	86466464	86452344	12057708044	32.305	0.9775
ZJN480	124470108	124450094	17438141989	46.7203	0.9556
ZJN481	136643802	136616082	19045245416	51.0261	0.9769
ZJN482	84797624	84787718	11899889702	31.8822	0.9782
ZJN483	164359276	164335378	23185249588	62.118	0.9776
ZJN484	150573714	150545258	21077505476	56.4709	0.9712
ZJN485	140410198	140387438	18983188777	50.8598	0.9742
ZJN486	167864928	167833744	23579861824	63.1752	0.9777
ZJN487	122069926	122054104	17029560271	45.6256	0.9749
ZJN488	150263348	150241010	21066202070	56.4406	0.976
ZJN489	138254534	138235644	19316192820	51.752	0.9772
ZJN490	138871452	138853282	19412888784	52.011	0.9767
ZJN491	109685718	109666728	15303205809	41.0004	0.9776
ZJN492	106265660	106249976	14748188057	39.5134	0.9771
ZJN494	97584876	97568828	13658294297	36.5933	0.9777
ZJN495	190279846	190253384	26874292316	72.0016	0.9741
ZJN496	213896172	213860788	30154760707	80.7907	0.9786
ZJN497	248974874	248889394	35081176461	93.9895	0.9784
ZJN498	143480992	143461640	20166198640	54.0293	0.9069
ZJN499	175314178	175293572	24672465604	66.1025	0.9779
ZJN500	156620128	156563422	21898996759	58.6718	0.9724
ZJN501	221249246	221162258	30711806625	82.2831	0.9763
ZJN502	187873594	187825806	26302122146	70.4687	0.975
ZJN503	196980348	196940588	27463586011	73.5805	0.9739
ZJN504	213371880	213318862	29705646420	79.5874	0.9705
ZJN508	211411368	211356370	29674110647	79.5029	0.9744
ZJN510	128122812	128106426	17979236706	48.17	0.9768
ZJN511	178615498	178555022	25094203777	67.2324	0.9784
ZJN512	179854766	179812230	25342731964	67.8983	0.976
ZJN513	183068330	183010058	25499766222	68.319	0.9766
ZJN514	178872606	178828200	25034385392	67.0722	0.9768
ZJN515	225274662	225208872	31511988431	84.427	0.9772
ZJN516	178001720	177927134	24838513461	66.5474	0.9757
ZJN521	188920180	188838070	26605120469	71.2805	0.9789
ZJN522	129672076	129656546	18135331675	48.5882	0.9765
ZJN523	147643886	147579782	20634683053	55.2845	0.9731
ZJN524	158966574	158901156	22219509228	59.5305	0.9766
ZJN525	213595156	213521432	29900449436	80.1093	0.9774
ZJN526	202314706	202224566	28323192218	75.8835	0.9775
ZJN527	151415920	151383592	21248827656	56.9299	0.9777
ZJN528	215230012	215153622	30140717244	80.7531	0.9773
ZJN532	207424248	207369006	29207202949	78.252	0.9671
ZJN534	162946100	162926310	22858348235	61.2421	0.9763
ZJN536	212255140	212200552	29817596046	79.8874	0.9774
ZJN537	181858530	181806590	25046610493	67.1049	0.9756
ZJN538	206911568	206845530	28994427632	77.6819	0.9777
ZJN539	151612058	151553158	21184192413	56.7567	0.9773
ZJN540	143842138	143802030	19975369446	53.518	0.9755
ZJN544	241401314	241332444	33973229624	91.0211	0.9764
ZJN545	264662852	264504624	37210519211	99.6945	0.9757
ZJN546	175771480	175750038	24643441509	66.0247	0.9792
ZJN548	186668482	186589640	26184041591	70.1523	0.9748
ZJN550	187637040	187594290	26313094512	70.4981	0.9773
ZJN551	209271752	209217468	29226817422	78.3045	0.976
ZJN556	179592174	179546328	25234214748	67.6075	0.9768
ZJN557	205985604	205833970	28823772855	77.2247	0.977
ZJN558	137363164	137344934	19326640457	51.78	0.9727
ZJN559	228994454	228904788	31911549753	85.4975	0.9752
ZJN561	205986950	205941454	28895754905	77.4176	0.9766
ZJN562	154447236	154398788	21684126789	58.0961	0.9778
ZJN563	235340450	235263350	32951180466	88.2829	0.9738
ZJN568	213055602	213009000	30082756365	80.5978	0.978
ZJN569	252430494	252200276	35415640274	94.8856	0.979
ZJN570	132847168	132831244	18684607831	50.0598	0.9777
ZJN571	182510648	182383016	25506694228	68.3376	0.9768
ZJN572	234841790	234776890	32831886523	87.9632	0.9755
ZJN573	152747832	152682230	21358594263	57.224	0.9745
ZJN574	206847410	206793302	28946063908	77.5523	0.9767
ZJN575	135415848	135372248	18882366241	50.5897	0.9727
ZJN580	190852912	190760400	26781298180	71.7525	0.9777
ZJN581	184983616	184822196	25371256056	67.9747	0.9737
ZJN582	221690548	221651778	31290229908	83.8328	0.9764
ZJN583	237687794	237621048	33274214535	89.1483	0.9715
ZJN584	190461232	190408022	26770911953	71.7247	0.9766
ZJN585	216284444	216195104	30061101416	80.5398	0.9707
ZJN586	232032860	231967164	32479486451	87.0191	0.9775
ZJN587	184140868	184083006	25684327006	68.8135	0.9745
ZJN598	59546488	59510092	8255214864	22.1174	0.9639
ZJN599	62740744	62701808	8679339420	23.2537	0.9673
ZJN600	86955644	86868946	11939445883	31.9882	0.956
ZJN601	86233296	86164804	12057801623	32.3053	0.9734
ZJN602	82608564	82543464	11600387876	31.0798	0.9784
ZJN603	85131270	85071046	11904933934	31.8957	0.9779
ZJN609	100770892	100614374	12905415768	34.5762	0.9378
ZJN610	71767856	71686808	9890687405	26.4991	0.9649
ZJN611	59667508	59618368	8307777156	22.2582	0.9716
ZJN612	83255416	83203432	11625556668	31.1472	0.9726
ZJN613	62424322	62374858	8755628733	23.4581	0.9764
ZJN614	103239302	103133672	14421347794	38.6377	0.9713
ZJN615	78072902	77983796	10936928481	29.3022	0.9607
ZJN621	109890996	109853068	15372316916	41.1855	0.9739
ZJN622	88834220	88799472	12462283170	33.389	0.9744
ZJN623	85761898	85700232	11996390002	32.1407	0.9733
ZJN624	74668666	74642460	10384262480	27.8215	0.974
ZJN625	89593020	89487240	12586299178	33.7212	0.9748
ZJN626	83006884	82954550	11572946975	31.0063	0.9743
ZJN627	87113930	87064224	12190867885	32.6618	0.9777
ZJN633	106098538	106034150	14795795312	39.6409	0.9725
ZJN634	129994596	129939808	18217777433	48.8091	0.9741
ZJN635	105549338	105513142	14751644758	39.5226	0.9718
ZJN636	122727442	122678508	17178461041	46.0246	0.9747
ZJN637	124084530	124000956	17389633244	46.5903	0.9748
ZJN638	103906652	103857904	14545910862	38.9714	0.9763
ZJN639	73932554	73860334	10267080533	27.5076	0.9778
ZJN645	86966038	86938428	12122768879	32.4793	0.976
ZJN646	81952498	81919488	11455032185	30.6903	0.976
ZJN647	68703114	68679772	9580405983	25.6678	0.976
ZJN648	78369034	78328918	10962636781	29.3711	0.9772
ZJN649	115009708	114963594	16122102130	43.1944	0.9758
ZJN650	127270730	127228068	17911763275	47.9892	0.9775
ZJN651	118286014	118217248	16623089037	44.5366	0.9637
ZJN657	67660774	67627464	9480791703	25.401	0.9737
ZJN658	114326886	114284784	15968271171	42.7822	0.9719
ZJN659	78639176	78601960	10995471221	29.4591	0.9761
ZJN660	101531076	101488760	14316693384	38.3573	0.9773
ZJN661	105266494	105200422	14729087780	39.4622	0.9733
ZJN662	151632666	151573540	21325149154	57.1344	0.9771
ZJN663	78223176	78199102	11006264236	29.488	0.9774
ZJN669	101785804	101699240	14235808272	38.1406	0.8273
ZJN670	82083796	82026376	11454366449	30.6886	0.9727
ZJN671	112959264	112901610	15761954092	42.2295	0.9696
ZJN672	120570644	120491538	16892426414	45.2582	0.972
ZJN673	95019276	94961948	13262171404	35.532	0.9761
ZJN674	82001294	81922336	11456379611	30.694	0.9763
ZJN681	103496646	103402194	14450954203	38.717	0.9768
ZJN682	105187240	105111894	14694160845	39.3686	0.9706
ZJN683	78094778	78053870	10901864633	29.2083	0.9771
ZJN684	62470784	62437452	8675638085	23.2438	0.9764
ZJN685	70458738	70431332	9916018331	26.567	0.9765
ZJN686	65014880	64970166	9083513361	24.3366	0.9758
ZJN687	78893178	78834722	11053372308	29.6142	0.9787
ZJN688	109567178	109530074	15431904268	41.3452	0.9784
ZJN689	81646892	81598550	11468567862	30.7266	0.9795
ZJN690	73666524	73652202	10282551023	27.549	0.9523
ZJN691	87321244	87277254	12197544773	32.6797	0.9768
ZJN693	88474028	88455054	12131598356	32.503	0.9774
ZJN694	80334592	80302600	11245015763	30.1277	0.9737
ZJN695	70580178	70548170	9814218455	26.2943	0.9776
ZJN696	73880972	73841016	10292355196	27.5753	0.9769
ZJN697	182109900	182014364	25470248922	68.2399	0.9769
ZJN698	83588262	83555424	11706356152	31.3637	0.978
ZJN699	121224970	121184228	17164966485	45.9884	0.9791
ZJN700	83924284	83870112	11783831400	31.5713	0.9783
ZJN701	73562440	73526516	10331977035	27.6814	0.9773
ZJN703	90379814	90341866	12598116239	33.7529	0.9768
ZJN704	104642690	104599434	14623902867	39.1804	0.9791
ZJN705	80262490	80230206	11162096331	29.9055	0.9774
ZJN706	77904252	77867144	10857503166	29.0894	0.9795
ZJN709	76567128	76531896	10725357096	28.7354	0.9792
ZJN710	67883580	67856792	9487058140	25.4177	0.9779
ZJN711	113460788	113428130	16141893018	43.2474	0.9796
ZJN715	89361736	89328948	12441218905	33.3325	0.9769
ZJN716	94286090	94251164	13201571485	35.3697	0.978
ZJN717	87741644	87703392	12257433061	32.8401	0.9781
ZJN718	84230770	84206328	11839167021	31.7195	0.979
ZJN719	85945618	85899146	12022233823	32.21	0.9784
ZJN720	128107180	127987242	17797080353	47.682	0.1376
ZJN721	143649752	143500412	20107890891	53.8731	0.147
ZJN722	68241442	68218880	9532061056	25.5383	0.9765
ZJN723	145673142	145636888	20673895552	55.3895	0.9782
ZJN724	116372166	116315412	16324043949	43.7354	0.9784
ZJN726	78637110	78602654	10940226069	29.3111	0.9775
ZJN729	91356242	91329964	12786359514	34.2572	0.9767
ZJN730	80977792	80944154	11352649714	30.416	0.9768
ZJN731	103544182	103497652	14505479024	38.8631	0.9769
ZJN732	96232440	96168764	13452114182	36.0409	0.9772
ZJN733	99399712	99349264	13955710058	37.3902	0.9787
ZJN734	102045392	102010522	14479432750	38.7933	0.9684
ZJN735	127120140	127077678	17976161619	48.1618	0.9784
ZJN736	122562294	122495154	17199542021	46.081	0.9779
ZJN737	93532766	93489516	13118532306	35.1472	0.978
ZJN738	87777002	87739834	12282428109	32.9071	0.9778
ZJN739	82505914	82473328	11479519079	30.7559	0.9776
ZJN740	91358930	91319204	12788233010	34.2623	0.9761
ZJN741	87986490	87947140	12220064962	32.74	0.9767
ZJN742	108003674	107959878	15065076655	40.3624	0.9766
ZJN743	97001870	96932698	13467228981	36.0814	0.977
ZJN744	90859084	90817506	12703947680	34.0364	0.9773
ZJN745	95006182	94951520	13294268888	35.618	0.979
ZJN746	118230264	118190892	16843524993	45.1272	0.9794
ZJN747	130016378	129978792	18491337171	49.542	0.9794
ZJN748	156409446	156304120	21799810556	58.4061	0.9763
ZJN749	121246540	121199100	16886579950	45.2426	0.9786
ZJN750	93496008	93445440	13096741797	35.0888	0.9787
ZJN751	105311832	105273162	14707701684	39.4049	0.9783
ZJN752	105676770	105636384	14737750214	39.4854	0.9775
ZJN753	88501180	88470626	12422955167	33.2836	0.9789
ZJN754	117115760	117053002	16384991918	43.8987	0.9611
ZJN755	282592452	282449558	39533907372	105.919	0.9785
ZJN756	103300676	103262434	14559580683	39.0081	0.9792
ZJN757	97046098	96996314	13572441254	36.3633	0.9781
ZJN758	120878904	120839980	17205566688	46.0972	0.9791
ZJN759	107034606	107005024	15249448675	40.8563	0.9785
ZJN760	131091610	131034060	18530076154	49.6458	0.9791
ZJN761	106044366	106005556	14838844030	39.7563	0.983
ZJN762	91082604	91052920	12731950739	34.1115	0.9792
ZJN763	87878422	87832924	12274235824	32.8852	0.9777
ZJN764	80425760	80390300	11200151385	30.0075	0.9765
ZJN765	97837370	97809272	13706412062	36.7222	0.9777
ZJN766	95098398	95060030	13300081422	35.6336	0.9789
ZJN767	91691226	91658912	12803590336	34.3034	0.9783
ZJN768	100270890	100225300	14050200872	37.6433	0.977
ZJN769	85949758	85906010	11968054197	32.0648	0.9767
ZJN770	102689022	102665930	14606948147	39.135	0.9787
ZJN771	103814648	103787778	14801090001	39.6551	0.9786
ZJN772	179250712	179170782	25073739646	67.1776	0.9787
ZJN773	93918866	93884194	12593998876	33.7419	0.9726
ZJN774	75786724	75756664	10601834953	28.4045	0.9788
ZJN775	77937696	77905174	10855925452	29.0852	0.978
ZJN776	81686566	81650242	11453229424	30.6855	0.9781
ZJN777	75084130	75061672	10492046758	28.1103	0.9761
ZJN778	108231720	108187562	15142646521	40.5702	0.9766
ZJN779	94803312	94774958	13239744329	35.4719	0.9782
ZJN780	96745658	96702438	13425220991	35.9689	0.9591
ZJN781	113063146	113027318	15851447222	42.4692	0.9777
ZJN782	122027868	121994424	17307896760	46.3713	0.978
ZJN783	131282732	131243566	18677165110	50.0399	0.9785
ZJN784	142737552	142583488	20258881769	54.2776	0.9784
ZJN785	90088036	89965804	12760760930	34.1887	0.9791
ZJN786	90030292	89907660	12702315057	34.0321	0.9789
ZJN787	128930030	128859352	18305523272	49.0442	0.9779
ZJN788	103252112	103132666	14594214062	39.1008	0.9779
ZJN789	97173650	97099446	13493555057	36.152	0.9778
ZJN790	111365906	111271980	15778578199	42.274	0.9786
ZJN791	117863764	117753194	16083245106	43.0903	0.9746
ZJN792	145828212	145521152	19900381834	53.3171	0.9758
ZJN793	104013514	103907216	14304818542	38.3255	0.975
ZJN794	98618160	98514084	13570831709	36.359	0.9762
ZJN795	114431984	114300926	15663788220	41.9664	0.9768
ZJN796	82417626	82325676	11687562617	31.3133	0.9745
ZJN797	85494800	85379694	12107489679	32.4384	0.979
ZJN798	73439610	73340140	10363834771	27.7668	0.9792
ZJN799	104637978	104515976	14759792632	39.5445	0.9791
ZJN800	82629720	82551916	11694286253	31.3314	0.9799
ZJN801	90566362	90470782	12760552726	34.1881	0.9784
ZJN802	82451184	82335466	11595770362	31.0674	0.972
ZJN803	82652536	82578008	11342551181	30.389	0.9768
ZJN804	77971604	77923332	10724454039	28.733	0.9769
ZJN805	82986094	82912178	11409947995	30.5696	0.9685
ZJN806	83901024	83811900	11511336590	30.8412	0.9775
ZJN807	74252342	74193358	10218110137	27.3764	0.9766
ZJN808	97724302	97624586	13774066668	36.9035	0.9789
ZJN809	89462426	89352866	12653546353	33.9014	0.9548
ZJN810	85731840	85610460	12073959044	32.3486	0.9794
ZJN811	104809160	104742882	14809886118	39.6787	0.9773
ZJN812	82925816	82868816	11744437917	31.4657	0.9696
[truncated: 842 more rows]

## Sheet: Supplementary Table 3
Supplementary Table 3 | Estimation of SNP capture rate and calling accuracy for re-sequencing data with graded depth
Depth (╳)	Capture rate (%)a	Match rate (%)b
		All	Homozygous loci	Heterozygous loci
5	0.867222	0.797596	0.846363	0.704526
10	0.923327	0.89615	0.907603	0.885115
15	0.939647	0.919696	0.926565	0.916619
20	0.949371	0.931597	0.93765	0.928697
25	0.956567	0.940028	0.94591	0.936383
30	0.962328	0.946544	0.952425	0.942083
35	0.967016	0.952086	0.957859	0.947174
40	0.971003	0.956923	0.96249	0.951802
45	0.974691	0.961394	0.966778	0.956085
50	0.977951	0.965449	0.970561	0.960309
55	0.980914	0.969283	0.974189	0.964063
60	0.983554	0.972839	0.977469	0.967787
65	0.986062	0.976382	0.980613	0.971709
70	0.988353	0.979683	0.983581	0.975263
75	0.990477	0.982949	0.986439	0.978874
80	0.992414	0.986027	0.989014	0.982481
85	0.994269	0.989056	0.991535	0.986075
90	0.996099	0.992225	0.994139	0.989938
95	0.998022	0.995768	0.996946	0.994403
100	1	1	1	1
a: Capture rate was defined as the proportion of SNPs, that could be called by both 100× and a subset of sequencing data, out of all SNPs identified by the 100× sequencing data;
b: Match rate was defined as the proportion of SNPs, that were identified as the same genotype by both 100× and a subset of sequencing data, out of all SNPs identified by the 100× sequencing data.

## Sheet: Supplementary Table 4
Supplementary Table 4 | Phenotype of 2,839 rice hybrids
	Physiological_feature	Morphological_characteristics				Grain_yield_related_traits						Grain_cooking_and_appearance_quality
ID	Heading_date/days	Plant_height/cm	Leaf_length/cm	Leaf_width/cm	Tiller_angle/°	Full_grain_number_per_plant	Valid_panicle_number	Full_grain_number_per_panicle	Kilo-grain_weight/g	Seed_setting_rate (%)	Yield_per_plant/g	Amylose_content	Gel_consistency	Chalkiness	Chalky_grain_percentage	Grain_shape(Length_to_width_ratio_of_polished_grain)	Grain_translucency_level
ZJM1	84	NA	NA	NA	NA	1612	8.5	192.56	25.18	0.9	37.61	24.85	75	12.82	51.64	2.479	3
ZJM2	127	NA	NA	NA	NA	NA	NA	NA	NA	NA	NA	23.7	36	7.48	38.06	2.498	1
ZJM3	95	NA	NA	NA	NA	1199	8.33	145.05	25.47	0.69	26.86	22.8	67	2.72	10.1	3.282	1
ZJM4	98	NA	NA	NA	NA	1345	7	186.23	25.32	0.74	29.68	22.7	55	2.63	9.84	3.339	1
ZJM5	76	NA	NA	NA	NA	1227	8	153.7	27.09	0.75	31.16	21.1	71	3.16	13.82	3.232	2
ZJM6	89	NA	NA	NA	NA	1300	10.33	122.81	26.88	0.64	32.18	17.85	90	3.17	11.03	3.434	2
ZJM7	121	NA	NA	NA	NA	NA	NA	NA	NA	NA	NA	23.95	62.5	6.37	29.41	2.3	1
ZJM8	60	NA	NA	NA	NA	787	7	108.79	26.53	0.86	NA	NA	NA	NA	NA	NA	NA
ZJM9	123	NA	NA	NA	NA	1573	9	173.24	26.57	0.89	38.13	23.2	60	4.97	24.6	2.47	1
ZJM10	81	NA	NA	NA	NA	1399	8.75	158.83	28.19	0.78	NA	22.8	80	12.67	45.21	3.026	3
ZJM11	95	NA	NA	NA	NA	1447	7.67	184.58	27.35	0.76	35.2	22.6	71.5	6.92	20.97	3.231	2
ZJM12	85	NA	NA	NA	NA	1194	8.67	137.97	24.17	0.62	26.22	23.4	86.5	6.11	23.19	3.149	2
ZJM13	136	NA	NA	NA	NA	738	8	96.45	NA	0.39	NA	NA	NA	NA	NA	NA	NA
ZJM14	135	NA	NA	NA	NA	871	6.67	133.04	NA	0.7	NA	23.4	39	4.67	21.84	2.666	2
ZJM15	84	NA	NA	NA	NA	NA	NA	NA	NA	NA	NA	NA	NA	NA	NA	NA	NA
ZJM16	NA	NA	NA	NA	NA	NA	NA	NA	NA	NA	NA	NA	NA	NA	NA	NA	NA
ZJM17	84	NA	NA	NA	NA	NA	7.33	195.6	23.56	NA	32.79	23.25	51	7.25	24.46	2.65	3
ZJM18	90	NA	NA	NA	NA	1427	11	196.09	26.1	0.48	50.24	22.8	82	15.58	58.97	2.187	2
ZJM19	104	NA	NA	NA	NA	1093	9.33	116.05	NA	0.75	NA	23.5	76.5	4.01	21.78	2.634	2
ZJM20	86	NA	NA	NA	NA	1093	8	175.95	26.27	0.61	NA	17.05	95	5.22	17.22	3.29	2
ZJM21	89	NA	NA	NA	NA	1380	NA	NA	NA	NA	NA	NA	NA	NA	NA	NA	NA
ZJM22	81	NA	NA	NA	NA	1654	9.33	185.52	25.93	0.8	40.32	22.7	52	13.27	46.22	2.545	3
ZJM23	82	NA	NA	NA	NA	1588	6	263.95	24.71	0.79	NA	26.2	69	12.1	43.6	2.549	3
ZJM24	85	NA	NA	NA	NA	1707	9.33	182.23	24.5	0.79	38.9	23.9	72	8.9	26.63	2.626	2
ZJM25	89	NA	NA	NA	NA	1404	8	175.41	26.13	0.66	34.05	25.95	65	16.23	56.68	2.421	1
ZJM26	127	NA	NA	NA	NA	1421	9	157.46	25.64	0.84	33.57	26	43	19.66	79.49	2.217	3
ZJM27	123	NA	NA	NA	NA	2206	11	197.21	27.13	0.83	54.29	23.4	70	10.37	49.26	2.295	1
ZJM28	88	NA	NA	NA	NA	1401	8.33	170.74	22.97	0.68	29.78	23.85	66.5	6.82	22.04	2.644	2
ZJM29	86	NA	NA	NA	NA	2130	12	177.62	20.92	0.74	NA	27.85	61	7.42	27.74	2.672	3
ZJM30	93	NA	NA	NA	NA	2685	13	210.53	26.01	0.84	61.95	24.5	71	5.76	19.14	2.558	2
ZJM31	89	NA	NA	NA	NA	987	12	81.37	23.16	0.34	21.51	24.05	35	7.23	26.05	2.679	2
ZJM32	86	NA	NA	NA	NA	1568	9.5	165.36	21.88	0.65	32.14	25.65	76.5	5.2	18.06	3.21	2
ZJM33	85	NA	NA	NA	NA	1759	8.33	204.69	22.4	0.75	36.17	25.95	80	5.7	18.35	3.144	2
ZJM34	94	NA	NA	NA	NA	1745	10.67	164.27	23.59	0.82	36.78	25.1	50	4.66	21.1	2.613	2
ZJM35	86	NA	NA	NA	NA	1802	14	128.94	21.88	0.79	37.22	24.45	40	5.43	21.98	2.79	2
ZJM36	86	NA	NA	NA	NA	1469	7.67	192.25	22	0.61	29.24	24.35	78	4.86	13.5	3.514	2
ZJM37	86	NA	NA	NA	NA	1570	8.33	189.4	23.06	0.63	33.44	25.2	85	4.61	16.21	3.381	2
ZJM38	86	NA	NA	NA	NA	1868	11.67	160.91	21.23	0.53	37.03	25.75	85	3.95	16.63	3.401	2
ZJM39	86	NA	NA	NA	NA	1572	9	176.84	19.46	0.58	28.73	26.4	59	2.79	11.36	2.942	2
ZJM40	88	NA	NA	NA	NA	2253	10.33	213.2	21.49	0.74	40.65	24.55	87.5	3.94	14.32	3.405	1
ZJM41	89	NA	NA	NA	NA	1711	9.33	182.08	23.78	0.7	36.31	24.75	80	4.52	19.61	3.161	2
ZJM42	133	NA	NA	NA	NA	2272	11.67	192.4	NA	0.77	NA	25.25	36	3.29	13.27	2.689	2
ZJM44	86	NA	NA	NA	NA	1855	16.67	112	21.33	0.76	37	22.1	41	4.22	14.93	2.911	2
ZJM45	91	NA	NA	NA	NA	1027	NA	NA	24.75	0.85	NA	NA	NA	NA	NA	NA	NA
ZJM46	98	NA	NA	NA	NA	1064	NA	NA	26.98	0.77	NA	22.85	62.5	1.92	7.24	3.129	1
ZJM47	95	NA	NA	NA	NA	1612	NA	NA	20.53	0.75	NA	24.05	85	2.77	11.04	3.064	1
ZJM48	92	NA	NA	NA	NA	1993	NA	NA	21	0.86	NA	25.8	80	6.34	24.3	2.629	2
ZJM49	92	NA	NA	NA	NA	1844	NA	NA	19.56	0.79	NA	23.75	79	3.01	8	3.084	2
ZJM50	98	NA	NA	NA	NA	2161	NA	NA	24.41	0.83	NA	23.3	75	2	9.01	3.389	1
ZJM51	NA	NA	NA	NA	NA	889	NA	NA	NA	0.47	NA	NA	NA	NA	NA	NA	NA
ZJM52	97	NA	NA	NA	NA	1969	NA	NA	25.54	0.91	NA	23.5	53.5	4.39	16.48	2.639	2
ZJM53	98	NA	NA	NA	NA	1315	NA	NA	27.42	0.69	NA	NA	NA	NA	NA	NA	NA
ZJM54	98	NA	NA	NA	NA	1347	NA	NA	25.99	0.68	NA	18.15	86	2.85	9.49	3.519	1
ZJM55	98	NA	NA	NA	NA	1457	NA	NA	24.56	0.79	NA	22.75	57.5	2.99	10.46	2.711	2
ZJM56	94	NA	NA	NA	NA	471	NA	NA	29.3	0.68	NA	23.3	85.5	4.4	13.81	3.208	2
ZJM57	98	NA	NA	NA	NA	1043	NA	NA	27.3	0.72	NA	NA	NA	NA	NA	NA	NA
ZJM58	91	NA	NA	NA	NA	1585	NA	NA	28.64	0.67	NA	25	90	4.2	14.55	3.212	2
ZJM59	NA	NA	NA	NA	NA	450	NA	NA	NA	0.3	NA	23	48	8.6	39.38	2.914	2
ZJM60	92	NA	NA	NA	NA	1803	NA	NA	26.14	0.78	NA	22.55	52	3.36	12.38	3.201	2
ZJM61	93	NA	NA	NA	NA	862	NA	NA	26.35	0.69	NA	21.05	51	4.6	17.24	3.143	2
ZJM62	92	NA	NA	NA	NA	963	NA	NA	24.03	0.65	NA	21.75	53.5	2.61	11.38	3.18	2
ZJM63	92	NA	NA	NA	NA	803	NA	NA	29.08	0.74	NA	22.55	60	7.54	28.33	3.052	2
ZJM64	92	NA	NA	NA	NA	1644	NA	NA	27.97	0.79	NA	21.7	57.5	5.63	19.23	3.224	2
ZJM65	93	NA	NA	NA	NA	1883	NA	NA	24.9	0.82	NA	21.6	51	1.39	7	2.72	2
ZJM66	92	NA	NA	NA	NA	1835	NA	NA	27.67	0.73	NA	21.35	41	1.68	8.33	3.291	2
ZJM67	95	NA	NA	NA	NA	1502	NA	NA	31.06	0.86	NA	22.1	50	2.91	12.88	3.347	2
ZJM69	93	NA	NA	NA	NA	542	NA	NA	NA	0.26	NA	NA	NA	NA	NA	NA	NA
ZJM70	93	NA	NA	NA	NA	1917	NA	NA	27.23	0.76	NA	22.05	50	3.12	14.49	3.092	2
ZJM71	85	NA	NA	NA	NA	1065	NA	NA	27.17	0.74	NA	20.45	44	4.12	15.3	3.15	2
ZJM72	NA	NA	NA	NA	NA	696	NA	NA	NA	0.31	NA	21.2	40	30.62	93.53	2.245	3
ZJM73	NA	NA	NA	NA	NA	167	NA	NA	NA	0.12	NA	NA	NA	NA	NA	NA	NA
ZJM74	NA	NA	NA	NA	NA	629	NA	NA	NA	0.34	NA	24.35	30	12.52	44.69	2.521	3
ZJM75	86	NA	NA	NA	NA	821	NA	NA	20.96	0.76	NA	23.75	32	3.69	13.18	2.843	2
ZJM76	94	NA	NA	NA	NA	1794	NA	NA	20.18	0.75	NA	23.4	35	1.97	7.2	2.835	2
ZJM77	90	NA	NA	NA	NA	1716	NA	NA	22.68	0.84	NA	21	46	4.81	17.45	2.803	2
ZJM79	89	NA	NA	NA	NA	2108	NA	NA	23.98	0.76	NA	21.05	68	5.74	23.57	2.783	2
ZJM80	89	116.33	35.47	1.93	82	1652	10.67	156.32	25.06	0.65	35.46	22.95	65	6.31	21.89	3.229	2
ZJM81	88	111.33	34.87	1.7	83	1496	11	137.07	21.98	0.6	30.99	23	82.5	4.1	14.38	3.206	2
ZJM82	91	122	31.43	2.03	82.3	2058	12.5	171.4	23.54	0.7	43.14	23.55	45	5.1	18.44	2.826	2
ZJM83	90	115	36.23	1.8	83.7	2244	11.67	195.11	21.65	0.77	44.2	21.95	55.5	6.01	17.16	2.856	2
ZJM84	91	118.67	37.73	1.83	77.7	1521	10	147.37	22.96	0.83	30.57	23.4	85	5.93	17.89	3.429	1
ZJM85	90	115	35.17	1.8	78.3	1795	10.33	173.43	23.46	0.77	38.14	23.45	44	6.58	18	3.365	2
ZJM86	91	116.67	35.73	1.87	78.3	2287	12.67	179.77	22.38	0.8	48.38	24.45	47.5	2.73	11.16	2.804	2
ZJM87	93	121.33	46.55	1.77	77	2491	11.33	217.71	21.78	0.77	50.08	24.15	80	3.5	10	3.489	1
ZJM88	95	116.33	34.27	1.7	84.7	1737	11.33	149.02	25.4	0.67	40.95	23	48	3.38	12.93	3.241	1
ZJM89	94	117.33	37.63	1.77	78.3	2120	11.67	177.58	25.69	0.81	47.91	21.6	52	2.99	9.38	3.277	1
ZJM90	96	116.67	49.57	1.63	85.3	NA	22.5	180.43	28.6	0.89	109.91	NA	NA	NA	NA	NA	NA
ZJM91	98	103	37.6	2.05	75	1537	9	165.58	21.54	0.67	31.19	NA	NA	NA	NA	NA	NA
ZJM92	93	121.67	44.33	1.97	82.7	3408	13	265.78	23.18	0.75	68.59	NA	NA	NA	NA	NA	NA
ZJM93	89	119	37.57	1.63	79	1924	12	154.29	19.88	0.61	34.69	NA	NA	NA	NA	NA	NA
ZJM94	138	106.33	35.43	1.73	80	691	9.67	72.8	NA	0.35	NA	NA	NA	NA	NA	NA	NA
ZJM95	95	116.67	38.13	2.1	75.7	1959	10.67	185.13	23.78	0.74	41.48	22.8	56	4.97	16.58	3.315	2
ZJM96	85	115.67	31.03	1.83	81.7	1009	9.33	110.44	25.71	0.67	23.84	21	87.5	9.61	34.94	3.14	2
ZJM97	NA	NA	NA	NA	NA	NA	NA	NA	NA	NA	NA	NA	NA	NA	NA	NA	NA
ZJM98	92	117.67	30.07	1.67	79.7	2031	12	169.51	27.31	0.68	50.64	23.1	74	5.43	21.85	3.15	2
ZJM100	90	123.33	29.4	1.53	82	2279	16	141.67	21.06	0.7	46.08	21.05	49	1.91	8.8	3.001	2
ZJM101	NA	NA	NA	NA	NA	NA	NA	NA	NA	NA	NA	NA	NA	NA	NA	NA	NA
ZJM102	92	122.67	43.8	1.9	78.3	2814	NA	NA	NA	0.74	NA	21.85	74.5	3.09	12.23	3.356	2
ZJM103	97	128.67	45.53	1.77	82.7	1578	9.33	172.79	30.38	0.78	42.91	18.05	90	2.63	10.93	2.94	2
ZJM104	135	119	30.95	1.95	85	1138	10	112.6	NA	0.58	NA	19.55	50	6.78	28.33	2.673	3
ZJM105	93	124.67	30.6	1.73	79.3	1831	11	167.19	26.72	0.74	45.2	NA	NA	NA	NA	NA	NA
ZJM106	134	119.33	37.23	2.13	83.5	779	10	77.87	NA	0.45	NA	19.4	52	4.19	18.6	2.781	2
ZJM107	72	97.33	25.3	1.53	77.7	1132	9.67	115.52	24.57	0.77	NA	NA	NA	NA	NA	NA	NA
ZJM108	128	116	39.4	2.2	85	1674	8.5	195.24	24.03	0.83	36.22	NA	NA	NA	NA	NA	NA
ZJM109	86	128	42.37	1.97	83	998	5.67	175.99	29.45	0.76	27.58	18.3	57.5	14.98	56.92	2.434	2
ZJM110	88	136	47.2	1.8	79.7	1364	7.67	173.11	26.65	0.75	34.26	16.35	82.5	3.08	12.01	3.404	2
ZJM111	121	121.33	42.4	2.07	82.5	2184	11.33	196.49	22.1	0.87	44.57	20.65	61	1.08	6.11	2.674	2
ZJM112	123	122.33	59.13	2.1	75	2525	12.33	201.36	23.43	0.83	55.3	21.75	47.5	1.36	7.89	2.629	2
ZJM113	NA	NA	NA	NA	NA	NA	NA	NA	NA	NA	NA	NA	NA	NA	NA	NA	NA
ZJM114	82	115	41.13	1.77	81.3	1550	8.67	177.6	23.21	0.62	33.77	20.15	74.5	5.22	23.78	3.135	2
ZJM115	82	115.33	37.97	1.77	77.7	1378	9	152.25	25.19	0.74	NA	21.05	52	3.7	14.1	3.357	2
ZJM116	133	130	35.6	1.77	75.5	1140	8	142.54	NA	0.69	NA	22.35	41	2.82	14.88	2.584	2
ZJM117	130	117	36.33	1.83	83.5	2034	12.5	160.62	NA	0.87	NA	21.65	70	13.98	51.1	2.537	3
ZJM118	141	108	32.63	1.83	77.5	643	14.33	45.81	NA	0.24	NA	NA	NA	NA	NA	NA	NA
ZJM119	84	118.33	25.75	1.93	82.3	1638	8.33	195.29	26.94	0.8	39.1	19.25	54	4.77	22.49	2.997	2
ZJM120	133	119.33	36.9	1.83	80.5	1626	12	135.53	NA	0.72	NA	22.75	48.5	5.36	26.41	2.426	1
ZJM121	87	133	36.7	1.6	78.7	2800	14	199.57	19.11	0.7	50.53	NA	NA	NA	NA	NA	NA
ZJM122	131	117	34.67	1.9	75	NA	NA	NA	NA	NA	NA	22.9	70	16.18	66.88	2.664	3
ZJM123	86	126.33	41.53	1.9	80.3	1140	6	190.68	30.64	0.85	33.18	21.25	65	5.58	21.76	3.132	2
ZJM124	86	119.67	33.77	1.8	85.7	1479	9.33	156.66	24.57	0.66	33.63	23.3	68	20.69	71.09	2.203	2
ZJM125	96	111.33	44.17	1.9	85	1846	9.33	198.39	27.2	0.89	46.34	21.6	75	12.76	46.24	2.607	3
ZJM126	82	105.67	46.8	1.77	82	1813	10	181.46	NA	0.87	NA	20.45	55	16.79	60.92	2.709	3
ZJM128	121	106	48.77	2.17	73.5	NA	NA	NA	NA	NA	NA	22.55	83.5	7.72	24.18	2.653	3
ZJM129	83	103	33.27	1.6	73.7	1806	9.67	188.29	21.08	0.89	35.49	23.55	75	7.98	22.84	2.855	3
ZJM130	78	97.67	47.4	1.5	76.3	1622	9.67	168.72	20	0.87	NA	24.45	51.5	3.79	17.8	2.482	1
ZJM131	128	116	39.9	2.1	74	NA	NA	NA	NA	NA	NA	27.3	63	11.97	33.02	2.83	3
ZJM132	78	100.67	43.37	1.57	80	1727	11.33	153.4	21.15	0.91	NA	25.3	64	34.86	78.67	2.483	5
ZJM133	89	125	36.7	2.03	81.7	1246	6.33	197.45	25.92	0.77	30.1	2.45	100	11.61	42.08	2.544	2
ZJM134	90	137.33	47.33	2.47	81	1219	6	200.81	27.98	0.68	30.91	23.65	86	9.51	34.29	2.71	3
ZJM135	86	121.67	36.1	1.93	82.7	1233	10	126.02	28.1	0.8	32.08	24.3	56	14.72	63.33	2.546	3
ZJM136	85	121.33	42.87	1.97	82	1375	8.33	157.68	28.62	0.84	36.91	24.05	70	14.04	55.31	2.271	3
ZJM137	84	123.67	42.63	1.73	84.7	1516	9	167.31	28.86	0.8	40.58	25.15	66	20.74	87.5	2.539	3
ZJM138	85	129.33	39.9	1.93	83.7	1751	10	177.76	29.03	0.8	47.72	24.95	75	9.18	42.06	2.57	2
ZJM139	90	130	42.93	1.97	80.7	1212	7	171.68	27.35	0.64	30.93	25	79	12.7	50.73	2.525	2
ZJM140	94	132.67	46.5	1.9	83.7	1394	7.67	183.18	29.07	0.78	37.87	25.15	76	9	35.4	2.648	2
ZJM141	NA	NA	NA	NA	NA	NA	NA	NA	NA	NA	NA	NA	NA	NA	NA	NA	NA
ZJM142	90	137.33	43	1.83	81.7	1672	9	183.94	30.13	0.83	44.78	24.65	76	10.79	42.19	3.114	2
ZJM143	93	138.33	40.4	1.8	80.7	2114	8.33	250.26	27.86	0.85	51.52	25.7	74	19.83	71.35	2.552	3
ZJM144	83	130.33	57.07	2.03	82	2170	11.67	184.94	29.33	0.89	57.64	23.15	54.5	8.98	32.21	2.641	3
ZJM145	89	140	42.87	2.07	80.3	1261	6.33	201.22	27.73	0.76	32.64	25.3	68	5.19	21.2	3.154	2
ZJM146	83	117	53.03	1.6	81.7	1327	9.67	136.83	25.62	0.7	30.65	24.35	65	10.59	38.57	2.606	3
ZJM147	89	139.67	35.7	1.97	80	1171	6.5	180.21	28.04	0.77	30.39	25	85	7.85	28.94	2.595	2
ZJM148	89	133.67	37.93	1.93	81	1847	9	208.44	25.68	0.74	43.76	24.4	60	7.98	30.63	3.109	2
ZJM149	91	123.67	46.23	2.03	77	1794	10	180.59	28.69	0.73	46.31	18.2	93	1.93	9.89	2.538	2
ZJM150	NA	121.33	52.57	1.97	82	1677	9.67	172.97	26.49	0.66	40.11	26	74	11.37	31.37	2.614	3
ZJM151	79	106.33	25.25	1.67	85.3	1258	11.5	110.24	NA	0.64	NA	25.4	39	5.3	25.26	3.093	2
ZJM152	89	139.67	40.8	1.97	77	1090	7	155.67	30.69	0.62	31.34	17	95	11.65	42.54	2.458	1
ZJM153	97	126	49.5	2.2	83.7	1535	6.67	228.06	28.34	0.89	39.88	24.95	86	11.14	44.5	2.659	3
ZJM154	86	133	33.93	1.93	85	1756	9.33	185.86	28.25	0.89	44.32	24.5	86.5	6.67	27.55	3.009	2
ZJM155	85	135	38.23	1.87	78	1277	9	141.5	31.49	0.76	36.34	19.5	90	9.41	40.41	2.835	2
ZJM156	91	132.33	39.9	2.07	80.7	1904	9	212.33	31.22	0.84	52.32	25.35	82	13.56	58.38	2.611	3
ZJM157	85	132.33	36.6	2.1	82.7	1727	9.67	182.63	29.45	0.84	45.36	23.4	55	4.49	16.47	3.105	2
ZJM158	88	138.67	35.73	2.1	82.7	1409	8	176.12	30.51	0.86	39.18	17.1	89	6.06	22.81	3.388	2
ZJM159	85	128.67	42.2	1.77	75.3	1911	12	159.5	26.67	0.79	47.94	16.4	90	11.45	34.38	2.592	2
ZJM160	85	121.33	43.5	1.9	83.3	1259	7	180.76	24.74	0.68	29.01	23.8	49.5	5.87	23.13	3.438	2
ZJM161	85	125.67	40.07	1.8	84	1494	9	168.43	27.81	0.77	38.65	17.8	98	7.18	30	2.67	2
ZJM162	85	122.67	39.15	1.8	81.7	1163	9.33	119.5	28.98	0.68	31.15	24.45	60	9.69	36.13	3.114	2
ZJM163	90	131.67	40.9	1.87	81.7	1014	5.33	190.16	28.71	0.83	26.07	23.6	87	9.66	35.12	2.619	3
ZJM164	91	131.67	46.97	2	83.7	1919	9	210.21	28.08	0.71	50.17	23.25	81.5	17.76	59.78	2.397	2
ZJM165	92	132.33	36.67	1.9	79.3	1476	11	135.53	31.33	0.8	40.7	24.4	84	12.83	54.55	2.533	2
ZJM166	92	132.33	41.47	1.93	84.3	1242	7.67	164.94	32.19	0.89	37.17	22.85	78	11	42.22	2.471	1
ZJM167	90	140.33	41.83	2.03	84	1663	7.67	214.29	28	0.82	42.78	27.1	65	18.28	81.22	2.49	2
ZJM168	90	132.67	46.2	1.9	84.3	1408	10.67	133.24	30.76	0.67	40.43	24.15	73.5	14.9	56.3	2.495	2
ZJM169	92	133	43	2	83	1430	9.33	151.44	31.37	0.79	40.58	22.65	61	9.76	40.59	3.016	3
ZJM170	90	136.33	37.97	1.9	82.3	981	8	123.84	31.17	0.78	28.12	23.95	72.5	11.68	46.81	2.739	3
ZJM171	79	113.33	47.45	1.67	80.3	1593	14	111.98	26.53	0.81	39.03	26.3	85	3.91	15.68	3.209	2
ZJM172	90	130	34.1	1.67	76.3	1934	14	135.91	28.36	0.91	51.05	15.55	90	7.93	25.61	3.091	2
ZJM173	90	121	41.77	1.93	77.3	1643	10	164.78	28.86	0.86	43.24	17.15	85	12.59	45.38	2.71	3
ZJM174	78	112	40	1.73	84	1509	11.33	133.21	26.4	0.81	36.97	26.1	79	17.3	68.21	2.444	2
ZJM175	86	115.33	34.17	1.93	83.7	1244	8.33	150.92	29.12	0.77	33.8	22.75	53.5	15.21	60.58	2.48	2
ZJM176	89	111.67	34.17	1.97	84	1323	9.67	138.4	29.1	0.75	35.89	22.7	57	9.56	34.65	2.476	1
ZJM177	98	NA	NA	NA	NA	1675	NA	NA	29.03	0.9	NA	23.15	84	6.98	29.87	2.788	2
ZJM178	85	NA	NA	NA	NA	1430	NA	NA	29.98	0.9	NA	24.55	52	8.33	34.46	2.629	2
ZJM179	94	NA	NA	NA	NA	1842	NA	NA	28.96	0.85	NA	24.4	81	8.67	34.23	2.621	2
ZJM180	93	NA	NA	NA	NA	1246	NA	NA	28.75	0.86	NA	24.8	81	10.44	34.78	2.641	2
ZJM181	92	NA	NA	NA	NA	1693	NA	NA	26.26	0.93	NA	23.55	51	14.04	42.59	3.069	3
ZJM182	89	NA	NA	NA	NA	1322	NA	NA	33.28	0.74	NA	23.15	79	8.2	24.48	3.433	2
ZJM183	83	NA	NA	NA	NA	961	NA	NA	28.38	0.71	NA	22.95	46	7.04	22.99	2.558	3
ZJM185	85	NA	NA	NA	NA	879	NA	NA	28.15	0.73	NA	23.15	58	9.09	24.41	2.795	3
ZJM186	73	NA	NA	NA	NA	1112	NA	NA	25.18	0.75	NA	22.2	43	11.21	46.71	2.478	1
ZJM187	94	135	41.3	2.27	79.7	1542	9	174.51	29.89	0.81	41.52	25.25	79	7.11	25.48	3.055	2
ZJM188	88	123.33	27	2.03	81.3	1282	10.67	119.62	35.22	0.88	42.07	17.35	89	17.75	67.11	2.935	3
ZJM189	89	122.67	38.47	2.07	80.3	922	7	131.29	32.59	0.62	27.62	25.1	85	12.86	50.34	2.613	3
ZJM190	86	116.67	36.33	2.23	80.3	1434	10.33	139.21	27.09	0.75	34.68	23.5	46	10.75	40.76	2.612	2
ZJM191	90	130.33	39.47	1.97	82.7	997	5.67	173.13	27.97	0.88	25.42	25.15	59.5	10.2	43.64	3.219	2
ZJM192	90	121	35.57	1.7	83.3	1211	8.33	144.81	34.94	0.8	37.87	25.15	75	5.19	23.17	2.99	2
ZJM193	90	128.67	36.07	1.9	78.3	1186	9.5	125.6	27.49	0.8	29.05	24	75.5	8.4	28.57	3.226	2
ZJM194	89	134.67	35.7	2.03	79	1134	9.5	119.02	30.15	0.63	31.78	17.6	95	1.67	5.19	2.729	1
ZJM195	107	116.33	41.37	2.13	81	NA	NA	NA	NA	NA	NA	18.7	90	10.76	40.45	2.55	2
ZJM196	127	119	31.5	2.2	80	226	10	26.7	25.57	0.11	5.27	NA	NA	NA	NA	NA	NA
ZJM197	89	132.67	34.37	1.93	81	1218	8.33	149.02	29.15	0.85	32.4	25.55	74	16.09	67.32	2.558	3
ZJM198	86	130.67	39.23	2.1	82.7	1292	8	157.24	30.64	0.79	36.96	23.55	65	5.56	19.91	3.347	2
ZJM199	94	134.67	32.9	1.83	79	1105	6.33	176.9	29.54	0.91	30.19	25.75	85	1.8	8.75	2.319	1
ZJM200	86	123.5	31.25	1.9	80	1365	10	135.81	30.73	0.76	36.66	19.5	91.5	13.55	46.99	2.906	3
ZJM201	107	116.33	37.67	2.4	79.3	973	10	97.72	29.18	0.62	25.48	NA	NA	NA	NA	NA	NA
ZJM202	78	103	41.8	1.6	79.7	1418	12.33	111.29	NA	0.8	NA	25.25	50	7.75	26.05	2.815	2
ZJM203	78	107	47.4	1.5	76	1517	12	126.38	NA	0.78	NA	23.15	42	5.91	24.4	3.12	2
ZJM204	89	136.33	45.1	1.77	79.3	941	5.67	162.28	27.54	0.75	23.04	23.65	95	10.67	46.25	2.774	2
ZJM205	88	137	39.5	2.07	84	1402	7.33	189.87	28.01	0.7	35.38	26.65	85	10.18	41.55	3.216	2
ZJM206	90	126	37.3	1.73	78.7	1162	7.33	160.97	30.62	0.79	32.39	24.65	77	11.73	46.6	2.548	2
ZJM207	82	109	50.57	2.03	81.7	1084	6.5	174.99	27.45	0.82	27.29	23.55	45	10.02	35.87	2.916	2
ZJM208	94	136.33	45.67	2.03	82.7	1182	6.67	176.79	36.94	0.85	38.74	24.65	79	15.66	51.08	2.517	3
ZJM209	71	98	43.83	1.67	80	946	7	131.01	25.54	0.78	22.05	15.2	83	6.18	21.2	3.174	2
ZJM210	80	111	42.37	1.6	76.7	1153	9.5	115.72	NA	0.71	NA	24.55	57.5	9.45	36.23	2.968	2
ZJM211	78	100.67	46.7	1.63	80.3	1168	8.33	145.68	NA	0.82	NA	24.05	40	8.88	22.6	2.953	2
ZJM212	79	107.33	47.13	1.87	80.7	1794	12.5	142.56	NA	0.85	NA	23.1	68	12.24	50.85	2.534	3
ZJM213	85	118	42.07	1.87	78.3	1100	7.33	151.21	28.94	0.84	29.04	22.9	73.5	9.14	40.35	2.569	2
ZJM214	88	127.67	32.67	1.77	82.7	1232	7.75	154.12	27.19	0.63	30.77	23.85	66	9.37	32.02	2.773	2
ZJM215	77	106	49.17	1.73	82	1128	7	162.28	23.88	0.78	NA	23.05	50	16.52	68.49	2.501	3
ZJM216	83	118	38.67	2	81	1418	7.33	196.98	26.83	0.89	NA	23.3	71	5.79	19.93	3.298	2
ZJM217	57	115.67	31.7	1.77	81	1142	8	144.99	26.1	0.7	26.75	24.65	74	13.06	51.11	2.259	1
ZJM218	93	127.33	40.23	1.97	83.3	1258	7.33	174.19	30.79	0.83	34.38	23.85	83	12.08	44.19	2.439	1
ZJM219	79	100.33	57.15	1.47	80.7	1651	10	172.42	NA	0.75	NA	24.1	72	4.63	29.11	2.429	1
ZJM220	130	118.67	43.23	2.2	78.3	2103	10.67	200.05	26.4	0.83	48.93	26.65	77.5	13.94	48.05	2.465	1
ZJM221	84	122	40.53	2.07	79.3	983	4.33	225.68	27.27	0.78	24.85	22.95	48	12.25	48.54	2.533	2
ZJM222	86	137.5	40.13	1.87	79.3	1664	8.67	197.53	28.74	0.75	45.19	23.2	45	9.52	31.33	3.134	2
ZJM223	79	113.33	47.87	1.67	80	1145	8	148.66	27.08	0.81	29.11	23.95	51	9.62	36.09	2.463	1
ZJM224	85	128.67	36.5	2.1	83	1553	9.33	167.37	27.28	0.73	40.09	23.55	56	12.29	38.95	3.065	3
ZJM225	75	109	45.37	1.73	82.3	1723	12	140.67	28.87	0.82	47.64	23.55	55	10.31	37.5	2.777	3
ZJM226	78	117.67	38.8	1.7	79.7	770	5	151.04	24.08	0.85	17.63	23.25	50	11.93	37.13	2.817	3
ZJM227	75	108.67	45.5	1.77	81.7	1062	9	117.09	25.92	0.81	25.51	23.15	45	5.57	33.11	2.437	1
ZJM228	85	95.33	34.73	1.77	80.7	1801	15.5	115.85	26.29	0.78	45.14	NA	NA	NA	NA	NA	NA
ZJM229	130	118	41.5	2.23	79.7	1641	9.33	179.04	26.9	0.83	39.39	27.15	80	11.11	40.32	2.604	2
ZJM231	90	135.33	30	1.73	82	1188	6.67	186.16	28.21	0.82	31.04	25.05	86	13.5	44.76	2.884	3
ZJM232	90	128.33	40.3	1.93	82.7	1029	6.67	153.68	29.96	0.78	28.08	24.15	70	7.03	27.48	2.571	2
ZJM233	89	126.33	37.9	2.1	85	1168	6.67	172.66	29.08	0.72	30.89	NA	NA	NA	NA	NA	NA
ZJM234	82	109.67	48.07	1.67	79.3	1331	7.33	175.43	24.03	0.86	NA	26	43.5	11.03	38.71	2.59	2
ZJM235	91	135.67	40.4	1.77	81.3	960	4.67	206.92	29.63	0.82	25.9	23.65	67.5	8.28	35.11	3.249	2
ZJM236	82	119.33	39.83	1.9	81	1459	7	208.32	29.87	0.88	41.37	24.65	48	15.44	62.04	2.832	2
ZJM237	89	135.5	35.17	1.9	79.3	1400	7.67	185.47	28.68	0.79	36.5	24.55	62	11.22	43.16	2.914	2
ZJM238	94	128.33	47.5	1.8	81.7	1294	6.33	201.38	27.58	0.83	31.3	24.9	70.5	6.8	20.15	3.238	2
ZJM239	83	119.33	39.73	2.07	83.3	1345	7	193.61	29.19	0.84	36.96	23.55	56.5	17.22	68.16	2.416	3
ZJM241	82	120.67	36.03	1.93	81.7	1339	8.33	159.71	27.63	0.9	NA	24.2	42	21.26	68.97	2.411	3
ZJM242	83	129	42.97	2.07	81	1055	6.5	162.15	31.4	0.76	NA	25.25	88.5	16.04	59.04	2.462	2
ZJM243	91	133	43.6	2	75	990	5.33	185.29	28.33	0.79	26.05	24.55	64	8.06	35.79	2.534	2
ZJM244	78	114	46.1	1.57	73.3	758	5.67	NA	26.55	0.65	NA	15.7	82.5	8.69	27.39	2.932	3
ZJM245	86	120.67	38.47	1.77	81.7	663	6.67	102.84	29.23	0.47	NA	20.3	85	12.77	51.55	1.827	2
ZJM246	82	116.67	40.03	2.07	78	1090	8	150.24	25.29	0.72	NA	16.7	84	11.76	36.72	2.9	3
ZJM247	82	123	39.93	1.83	82.3	1012	6	168.18	27.88	0.9	26.06	24.95	67	11.05	38.89	3.078	3
ZJM248	85	126.67	40.93	1.97	82	1330	7.67	172.13	31.81	0.8	38.71	25.1	66.5	9.07	36.22	2.939	2
ZJM249	86	128.33	34.03	1.67	79.3	1030	5.33	184.48	24.93	0.77	23.45	26.9	51	6.15	24.76	2.449	1
ZJM250	91	126.33	41.4	1.63	83	1320	9	147.52	29.08	0.68	35	25.5	80	5.32	23.66	3.415	2
ZJM251	90	138.67	36	2	81	1767	7.67	230.7	25.58	0.76	41.87	27.45	55	7.48	27.71	2.42	3
ZJM252	86	136.33	43.8	1.93	81.7	1566	8	196.94	30.26	0.65	44.54	27.2	74	8.13	31.21	2.984	3
ZJM253	82	108	38.33	1.7	76.7	1365	7	197.98	22.24	0.77	27.94	18.75	90	4.98	15.63	3.518	2
ZJM254	92	136.33	45.77	2.07	84.3	1524	7.33	208.79	28.41	0.86	38.66	24.95	90	10.62	42.64	2.532	3
ZJM255	91	138.33	44.27	2.17	83.7	1967	9	218.52	28.36	0.85	50.05	24.3	82.5	13.22	49.04	2.439	3
ZJM256	85	132.33	45	2.07	81.7	1227	6.33	193.25	33.58	0.82	37.39	24.35	71	11	44.23	2.707	3
ZJM257	89	136.67	38.4	2.1	82	1801	8.33	216.13	30.58	0.82	50.07	23.45	74	7.08	27.89	2.84	2
ZJM258	88	135	44.63	2.07	79.3	1555	6	259.88	29.23	0.83	42.64	24.6	74	10.67	44.51	2.675	2
ZJM259	83	117.33	45.83	1.83	81.3	1157	5.33	216.23	30	0.84	32.07	24.4	74	10.55	43.51	3.102	2
ZJM260	86	130	41.13	1.87	76.3	1117	8	137.89	32.73	0.81	33.63	24.75	73	11.39	40	3.184	2
ZJM261	85	127	42.3	1.77	82	1155	7.33	166.81	30.05	0.77	32.42	24	50	9.01	37.6	2.762	3
ZJM262	85	128	33.73	1.87	78.7	1142	5.67	202.02	28.47	0.84	29.59	24.35	72	7.03	27.02	3.238	2
ZJM263	91	134.33	41.6	2.07	82	1211	6	206.61	29.87	0.9	33.31	24.9	52	14.82	57.94	2.258	3
ZJM264	84	129.33	42.6	1.77	82	1551	8	193.88	30.06	0.79	42.43	24.7	73.5	14.85	54.24	3.137	3
ZJM265	86	122.67	28.8	1.83	80.7	1162	7	164.97	29.91	0.88	32.41	22.45	39	21.74	82.23	2.201	3
ZJM266	89	127.33	36.57	1.93	79.7	1223	6.33	194.45	28.53	0.82	32.49	24.7	61	9.21	31.56	2.505	3
ZJM267	88	128.67	41.07	2.33	82	1565	7.67	201.05	28.72	0.66	42.7	25.95	61	12.32	47.34	2.434	1
ZJM268	86	121.33	34.5	1.6	83	1296	9	147.49	28.01	0.83	34.23	23.2	56	14.33	57.2	2.441	1
ZJM269	78	107.67	31.67	1.63	78.3	1913	12	159.38	27.24	0.88	NA	15.8	87	7.24	24.07	3.216	2
ZJM270	91	124	43.97	1.53	80	1361	7.67	180.77	31.53	0.86	38.15	26	47	6.8	29.02	3.413	2
ZJM271	86	127.33	44.23	1.57	81	1544	8.67	180.28	27.99	0.87	39.47	24.6	80	3.65	15.38	3.439	3
ZJM272	86	130.33	35.7	1.97	83.7	1043	6.67	160.77	27.45	0.61	26.84	25.1	50	11.26	43.48	2.505	3
ZJM273	89	109.33	36.83	1.87	84.7	1560	9	175.32	28.33	0.68	38.85	25.8	49	11.1	45.97	2.337	1
ZJM274	89	128.33	39.07	1.93	81	1342	7	191.59	30.36	0.76	36.86	26.65	77.5	12.82	54.8	2.982	3
ZJM275	92	136.33	43.3	2.4	79.7	1071	5.67	187.66	29.87	0.75	29.16	26.05	72	13.06	49.38	2.329	2
ZJM276	85	125.33	36.67	2	74.7	1094	8	135.44	32.71	0.66	33.7	27.25	61.5	12.71	50.89	3.025	3
ZJM277	91	132.33	37.23	1.97	78.7	1017	6	168.65	31.41	0.85	29.49	24.7	55	10.9	38.07	2.358	1
ZJM278	84	126.33	31.3	1.9	80.3	831	6.67	125.42	35.11	0.76	27.51	16.8	89	4.23	14.47	3.002	2
ZJM279	85	124.33	42.03	1.77	83.3	1109	6.33	175.03	28.63	0.78	30.05	24.75	47	10.58	51.22	2.629	2
ZJM280	93	135.33	47.33	2.33	83.3	1781	7.67	231.88	27.72	0.84	45.26	23.05	48	7.46	29.05	2.446	1
ZJM281	93	124.67	42.33	1.97	84.3	1266	7.67	163.56	28.22	0.81	32.14	23.05	62	7.74	27.12	2.557	2
ZJM282	89	119.67	33.2	1.67	76.7	1022	8.33	120.27	33.21	0.69	31.89	23.85	51	9.59	32.78	2.9	2
ZJM283	92	125	42.57	1.87	79.3	1494	8	188.87	29.87	0.82	40.09	23.35	52	7.93	33.64	3.202	2
ZJM284	91	125.33	38.2	1.9	82.3	1369	8.33	166.83	33.68	0.83	42.1	22.35	62	15.57	53.95	2.834	3
ZJM285	91	126.67	38.63	1.87	83	1890	11.5	164.17	33.86	0.83	59.24	17.8	85	2.27	11.24	3.078	1
ZJM286	90	125.67	39.37	1.97	83	1145	7.33	157.82	32.29	0.84	32.59	23.35	55.5	8.04	31.02	3.056	2
ZJM287	90	132.33	42.93	1.93	78.3	1436	7.33	195.65	27.04	0.85	34.83	22.55	73	6.89	26.33	2.678	2
ZJM288	94	120.67	43	1.83	78.3	1466	8	184.71	29.3	0.79	38.21	23.35	50	9.39	33.21	3.026	2
ZJM289	94	120.33	41.57	1.93	81	1247	7	174.24	28.64	0.69	33.02	23.05	58	7.19	26.51	3.125	2
ZJM290	94	130	39.03	2.07	82	1123	7.67	145.43	29.38	0.74	30.44	23.1	65.5	9.77	43.7	2.58	2
ZJM291	93	124.67	40.9	2.13	82	1055	5.67	187.62	29.59	0.75	25.73	23	68.5	12.03	44.1	2.574	3
ZJM292	89	120.33	33.53	1.8	78.3	864	7	123.38	31.59	0.89	24.99	24.4	70	12.1	49.18	3.246	3
ZJM294	90	127.33	40.47	1.93	81.7	1921	9.67	200.51	27.69	0.9	47.98	24.5	80	5.23	24.23	2.656	2
ZJM295	91	131.33	37.5	1.83	76	999	6	166.56	28.88	0.9	24.5	16.7	86	4.9	17.76	3.152	2
ZJM296	89	119.67	32.77	1.77	74.3	1017	7.33	137.58	30.37	0.89	27.58	24.05	72	5.89	22.73	3.265	2
ZJM297	85	119.67	35.77	1.93	83.3	1089	8.67	124.33	31.42	0.7	31.61	18	82	4.61	18.23	3.242	2
ZJM298	89	122.67	36.37	2	81.3	1851	12	154.28	32.84	0.87	55.33	17.4	90	3.82	16.06	3.264	2
ZJM299	91	133.67	36.67	1.93	80.7	1036	6.5	159.02	30.08	0.91	28.98	22.4	48	6.13	23.74	2.56	2
ZJM300	85	124.67	32.53	1.9	84	1298	10	130.17	32.67	0.77	39.57	14.95	87	NA	NA	NA	NA
ZJM301	91	125	34.8	2.03	81.3	NA	NA	NA	NA	NA	NA	16.6	90	3.23	13.69	3.151	2
ZJM302	90	121	36.57	2	82	1122	7.67	149.16	29.47	0.88	30.31	16	85	1.92	7.49	3.308	2
ZJM303	88	120.67	36.63	2	83.3	1179	9.67	118.76	34.11	0.82	35.47	16	85	4.48	21.43	3.068	3
ZJM304	90	125.33	34.6	2.07	80	1256	7.33	170.56	31.86	0.91	35.84	16.7	90	2.71	11.31	3.291	3
ZJM306	91	131	39.9	1.67	77.7	1219	7	158.55	29.87	0.89	33.18	23.6	67.5	3.13	14.63	3.425	2
ZJM307	91	123	39.73	1.8	77	1241	8	156.15	32.23	0.86	34	22.7	67	12.31	45.95	3.205	2
ZJM308	92	120.67	34.23	1.65	80.3	1536	11	139.98	30.4	0.86	40.22	23.45	60	6.97	32.31	2.96	2
ZJM309	90	120.67	35.5	1.87	83.3	1476	10	147.79	32.25	0.92	43.34	22.5	55.5	8.02	29.61	2.506	2
ZJM310	90	114	30.87	1.83	80	1665	10.67	153.66	31.05	0.82	45.39	23.4	76	6.55	31.67	2.828	2
ZJM311	92	121.67	39.9	2.17	81	1341	9	149	34.83	0.78	44.62	23.6	73.5	8.49	43.43	2.728	2
ZJM312	86	120.33	40.6	1.7	77.7	1324	8	165.5	33.06	0.86	39.58	21.85	80.5	8.21	34.98	3.052	2
ZJM313	89	122.33	32.27	1.77	82.7	1265	10	127.02	33.84	0.87	37.89	22.5	80	15.87	50.72	3.03	3
ZJM314	83	103.33	30.97	1.73	75	1396	11	122.9	28.02	0.77	36.26	22.85	56.5	12.77	46.78	2.989	3
ZJM315	90	124.67	35.87	1.9	79	1150	8.33	137.31	33.3	0.9	34.37	22.6	50	8.7	33.97	2.498	1
ZJM316	92	124	39.07	1.8	79	1465	10	144.48	29.31	0.84	39	21	81	3.47	12.81	3.149	2
ZJM317	90	120	33.87	1.9	81	1211	7.33	164.46	32.14	0.94	35.93	21.1	42.5	9.24	33.16	2.494	1
ZJM318	80	103.67	27.83	1.77	83	1423	13.67	104.02	30.58	0.82	39.39	23.9	83.5	13.68	50.34	3.043	3
ZJM319	90	123	36.13	1.9	83.7	941	7	133.44	36.03	0.82	29.77	22.35	94	15.88	54	3.228	3
ZJM320	89	130.33	33.97	1.83	82.3	1689	10.67	154.78	30.31	0.77	44.34	15.8	92.5	3.33	16.17	3.238	2
ZJM321	93	134.33	38.37	1.9	81.3	1160	7.67	152.52	33.4	0.8	35.17	22.5	70.5	8.91	37.96	2.897	2
ZJM322	89	121	40.67	1.93	85.3	1451	9.33	157.1	34.33	0.81	44.97	22.1	72.5	10.14	40.97	3.206	3
ZJM323	90	128.67	35.33	1.77	80.3	1411	9	158	33.08	0.77	42.51	16.85	90	7.46	31.1	3.283	2
ZJM324	91	129.33	39.27	1.93	81.7	1514	8.67	174.22	30.9	0.83	39.38	21.75	83.5	5.8	20	3.163	2
ZJM325	88	122.67	35.37	2	85.3	1878	8.67	220.41	26.45	0.83	44.56	23.4	60	4.71	21.98	2.554	2
ZJM326	89	122.33	40.83	1.97	82	1343	8.33	161	32	0.86	36.49	22.75	76	17.03	59.06	3.146	3
ZJM327	92	121.67	39	1.9	81.7	1229	6.67	186.25	28.69	0.88	31.75	22.5	76	6.29	26.94	2.514	2
ZJM328	93	122	39.53	1.83	77.7	1635	10	163.46	29.03	0.89	42.07	22.75	70	6.26	24.6	3.085	2
ZJM329	90	121	34.67	1.7	85.7	1936	10	194.04	28.57	0.84	49.35	17.9	71	3.92	16.56	3.03	2
ZJM331	85	129	32.13	1.93	79.7	1459	8.67	169.76	33.9	0.79	44.73	22	53.5	12.1	42.42	2.859	3
ZJM332	80	99	34.9	1.63	81.7	1259	9.33	134.37	27.18	0.85	31.66	22.55	55	8.14	31.5	3.344	3
ZJM333	91	125	38.83	1.93	80	1917	9.67	198.41	30.91	0.87	53.26	22.65	91	6.61	28.07	3.006	2
ZJM334	85	120.67	36.3	1.9	81.3	2108	12.67	166.62	30.91	0.8	57.39	22.45	71	8.25	29.29	3.084	2
ZJM335	82	112.33	32.43	1.83	78.3	1775	11.33	157.23	33.83	0.86	56.41	22.05	64	8.13	33.33	3.174	3
ZJM336	90	123.33	45.57	2.03	82.7	2510	10.33	242.35	27.37	0.88	64.81	21.6	84	NA	NA	NA	NA
ZJM337	86	117	31.33	1.57	82.5	1213	7	172.13	27.94	0.88	30.97	22.25	49	6.46	26.43	3.109	2
ZJM338	91	124	38.07	2.07	81.3	1437	7.33	194.87	30.67	0.85	40.35	21.65	64	5.55	21.81	2.956	2
ZJM339	85	110.33	36.93	1.9	80.7	1138	7.67	147.58	29.63	0.79	31.18	22.7	50	7.56	32.35	3.004	2
ZJM340	89	124	36.13	1.97	83	1574	10.33	151.47	29.63	0.72	43.09	22.85	70	7.06	21.08	2.98	2
ZJM341	91	127.33	39.87	1.53	82.7	1339	9	148.79	30.68	0.79	37.59	22.05	70.5	8.2	31.11	3.264	2
ZJM342	89	122.33	43.63	2.07	82	1382	7.33	196.39	30.28	0.72	38.89	22.45	82.5	9.77	41.23	2.69	3
ZJM343	90	124.67	32.57	1.67	82.3	1560	9	175.51	25.08	0.81	34.03	24.05	75	5.65	25	2.984	2
ZJM344	89	122.33	39.07	1.7	80.3	1101	7	163.45	32.1	0.76	32.03	22.6	66	7.55	29.68	3.444	3
ZJM345	89	131.33	39.4	1.93	80.3	1346	8.5	158.33	30.14	0.84	37.31	23.15	60	9.44	37.63	2.807	2
ZJM346	90	116.33	36.97	1.7	76.3	1434	9.67	146.51	33.21	0.82	44.9	22.55	91.5	8.14	30	3.315	2
ZJM347	90	114.67	36.57	1.5	77	1870	11.5	159.72	27.19	0.75	47.41	22.1	69	NA	NA	NA	NA
ZJM348	85	120	43.17	1.67	80.7	1385	7	199.77	30.76	0.83	39.46	22	62.5	11.81	44.79	3.149	3
ZJM349	89	123.67	37.8	2	82.7	1237	6.67	188.2	30.99	0.8	35.76	21.75	68	8.53	28.72	2.552	3
ZJM350	90	125	35.4	1.6	78.3	1041	6.33	163.75	30.48	0.88	28.36	23.15	85	9.16	38.42	3.18	2
ZJM351	91	123	45.87	2.03	82.7	1435	7	205	28.11	0.84	37.05	17	85	4.33	16.44	2.844	2
ZJM352	85	125	38.03	1.93	81	1022	6	169.64	29.34	0.76	27.66	21.95	55	12.46	42.86	2.518	3
ZJM353	89	124.67	38.07	1.87	82	1259	6.67	191.57	29.85	0.9	34.44	21.65	56	10.02	36.67	2.564	3
ZJM354	81	120	32.77	2	83.7	827	4.67	178.51	27.55	0.91	NA	21.75	39	19	55.34	2.526	4
ZJM355	90	137.67	44.67	2.53	77.7	1329	6.33	216.81	28.08	0.77	35.11	21.6	45	NA	NA	NA	NA
ZJM356	91	133.67	42.23	2.1	82.3	1078	5.67	190.84	27.58	0.82	26.39	22.55	83	10.1	40.25	2.661	2
ZJM357	91	138	41.33	1.97	81	1208	6	197.94	28.02	0.85	30.93	22.15	75	10.4	37.5	3.09	2
ZJM358	84	121.33	44.1	2	77.7	1247	6.67	190.71	31.58	0.92	37.32	20.95	55	16.76	64.14	2.686	3
ZJM359	85	116.33	41.63	1.9	79.7	1349	7	192.64	30.68	0.83	38.01	21.75	60	9.78	29.66	2.875	3
ZJM360	83	118.33	35.9	1.93	79	1040	6	171.81	27.41	0.83	25.99	28	56	15.41	47.22	3.098	3
ZJM361	90	128.67	43.47	1.93	76	958	6.33	149.36	34.3	0.84	30.57	21	78	12.65	49.36	3	3
ZJM362	86	124.33	37.2	1.8	79	1207	6.33	191.48	30.23	0.81	33.13	22.25	65.5	8.44	33.33	3.307	3
ZJM363	82	119.33	45.63	1.87	79	1265	6	218.4	27.65	0.93	32.54	22.6	58	12.64	39.88	3.125	3
ZJM365	85	120.33	42.8	1.87	81.7	1051	6.33	164.6	31.66	0.77	31.45	21.5	54.5	18.22	64.29	2.704	3
ZJM366	89	134	41.73	2.1	82.7	1375	5.33	259.6	26.67	0.87	32.97	22.65	84.5	10	37.2	3.018	3
ZJM367	90	131	42.5	2.03	80	1296	5.67	227.23	25.68	0.86	30.57	25	79	7.56	31.9	3.278	2
ZJM464	66	95	38.07	1.7	75.3	792	5.67	139.48	24.76	0.77	18.87	21.5	46	15.41	34.92	2.914	3
ZJM465	86	124.67	38.77	2	80	1811	8	235.84	27.66	0.8	46.12	20.75	58.5	10.03	38.96	2.465	3
ZJM466	62	80.67	31	1.5	70.7	654	8.67	74.15	28.58	0.73	NA	21.75	40	7.96	21.08	3.136	2
ZJM467	61	82.67	26.33	1.5	73.3	637	8.33	76.47	29.52	0.8	NA	23.75	55	9.64	21.85	3.284	2
ZJM469	84	126.67	51.55	1.7	78	1581	7	225.86	25.91	0.75	38.15	22.25	49	8.87	30.88	3.193	2
ZJM470	90	139	34.83	1.83	86	1506	7.33	206.76	29.52	0.82	41.49	24.9	90	9.92	35.37	3.028	2
ZJM471	72	98	29.07	1.7	77.3	926	8.25	113.01	25.52	0.9	21.72	21.2	36	25.38	53.25	3.098	4
ZJM472	67	101.67	26.97	1.7	82	1147	6.67	171.13	27.68	0.93	29.77	22.6	37	16.38	36.67	3.366	3
ZJM473	86	121.67	38.73	1.47	77	1049	5.67	190.06	29.38	0.84	29.31	23.5	65	10.26	36.87	3.077	3
ZJM474	61	85	31.9	1.63	78.3	771	8	110.06	25.06	0.8	NA	22.7	48.5	10.41	31.11	3.202	3
ZJM475	81	111.67	49.7	1.83	84.3	1012	6	173.53	27.49	0.84	26.53	22.1	65	12.31	37.76	3.223	3
ZJM476	82	104.67	52.5	1.57	74.7	1420	10	142.88	26.14	0.69	33.9	22.2	65.5	13.38	44.56	3.052	3
ZJM477	82	107	44.83	1.53	81.3	799	5.67	140.66	29.83	0.77	22.55	22.3	70	11.59	44.44	3.163	3
ZJM478	NA	88.33	23.53	1.55	72.3	849	8	107.57	26.02	0.83	20.13	NA	NA	NA	NA	NA	NA
ZJM479	84	116.33	42.9	1.6	77	1155	7	164.5	31.41	0.84	33.57	22.7	70	9.57	37.19	3.23	3
ZJM480	83	106	43.07	1.93	80.3	1056	6	177.04	28.54	0.81	28.8	22.1	60	13.24	46.99	2.573	3
ZJM481	84	111.33	35.47	1.63	79.3	1044	7.67	137.45	28.39	0.85	27.64	23.65	71.5	6.59	25.11	3.297	2
ZJM482	61	80	26	1.43	76.7	786	8.67	91.04	26.98	0.88	19.03	NA	NA	NA	NA	NA	NA
ZJM483	66	88	30.87	1.6	77.7	1091	9.67	119.38	25.38	0.87	24.31	NA	NA	NA	NA	NA	NA
ZJM484	83	115	50.2	1.53	84.3	1267	7.33	176.35	27.83	0.86	33.28	23.25	70	5.36	23.68	3.236	2
ZJM485	91	122.67	37.5	1.7	85.7	1047	7.33	142.56	29.05	0.87	29.27	22.65	55	3.85	19.89	3.309	2
ZJM486	91	125.67	40.33	1.7	78.3	1494	9	165.06	31.48	0.88	43.4	22.55	75	4.68	24.08	3.395	2
ZJM487	89	120	34.67	1.5	77.7	948	7.67	123.33	31.07	0.79	27.65	22.35	83.5	4.54	21.74	3.406	2
ZJM488	70	92.33	38.37	1.47	77.7	1003	9	111.86	25.93	0.88	23.14	22.3	47.5	22.21	58.89	3.172	4
ZJM489	63	82.67	29.33	1.43	76.7	1137	9	127.31	24.68	0.85	25.65	23.5	52	12.77	34.19	2.9	4
ZJM490	67	83.67	32.3	1.33	77.7	1302	12.67	102.89	26.93	0.79	32.52	23.05	45	12.28	31.72	3.271	2
ZJM491	81	101	38.43	1.57	68.7	1236	9.33	133.31	24.73	0.79	29.15	23.05	64	10.53	31.79	2.995	2
ZJM492	84	109	30.13	1.43	84	1252	9.67	123.84	24.74	0.83	27.95	23.25	75	10.69	37.5	2.721	3
ZJM493	81	93	40.37	1.27	78	808	8.67	93.2	25.35	0.75	19.64	17.2	92	5.18	18.12	3.095	3
ZJM494	78	97.67	54.25	1.3	74	1463	12	120.38	24.8	0.78	32.66	21.3	78.5	4.29	15.27	3.38	3
ZJM496	85	114	37.6	1.3	81.7	790	7.67	103.82	29.79	0.68	22.14	22.9	70	13.12	51.78	2.533	3
ZJM497	83	107.67	56.8	1.53	79.7	1281	7.33	181.1	25.74	0.88	31.23	23.45	78	4.16	16.24	3.197	3
ZJM498	89	124	35.9	1.73	82	1464	9.67	151.3	31.55	0.83	42.98	24.4	68	4.2	17.59	3.125	2
ZJM499	79	103.33	38.57	1.53	78.7	1070	8.33	127.4	25.93	0.75	26.4	25.3	62	16.95	54.3	2.806	3
ZJM500	91	126.33	40.23	1.87	80.7	1071	6.67	147.96	31.57	0.92	31.77	24.1	80	4.51	20.61	3.36	2
ZJM501	83	111.33	38.2	1.67	80	1186	7.67	154.72	29.72	0.75	32.71	24.2	75	6.75	26.09	3.003	2
ZJM502	89	120.33	40.3	1.63	74.7	690	5.67	120.96	29.55	0.79	18.69	27.1	55	9.89	38.59	2.761	3
ZJM503	85	116	45.53	1.43	80	1494	8.33	178.2	25.57	0.81	35.68	26.15	54.5	4.98	20.33	3.138	3
ZJM504	84	111.33	42.63	1.47	86.7	1227	6.67	184.35	25.19	0.91	28.54	26.65	46	3.73	12.26	3.231	3
ZJM505	84	119.67	53.13	1.6	81	1086	6	180.94	30.15	0.76	30.67	26.85	50	7.9	28.43	3.402	3
ZJM506	95	122.33	44.33	1.9	82	1038	6	175.58	24.75	0.71	23.15	21.85	93	4.6	15.22	3.138	2
ZJM507	90	119	42.2	1.73	81	1298	6	212.8	22.52	0.77	26.33	25.1	46	4.35	13.81	3.074	2
ZJM508	93	129.33	43.43	1.63	83.3	1405	7.67	185.38	27.01	0.86	34.22	21.7	86	2.85	9.89	3.238	2
ZJM509	86	122.33	44.2	1.53	80	1242	6.67	194.22	29.43	0.7	34.36	27.15	65	9.17	32.64	3.399	3
ZJM510	78	107.67	47.6	1.7	84	1182	6.5	183.98	27.1	0.8	30.71	17.35	90	4.21	17.84	3.028	3
ZJM511	84	106.33	50.07	1.7	79.3	1093	6.5	172.64	29.18	0.67	29.63	17.35	95	5.07	19.91	3.442	3
ZJM512	89	125.67	46.7	2	79.3	945	5	192.37	29.43	0.78	25.45	28.7	66.5	14.94	52.86	2.538	3
ZJM513	89	128	39.33	1.77	80.3	1196	7.5	166.35	28.23	0.76	32.18	27.85	48	10.28	32.91	2.422	1
ZJM514	90	120.33	39.3	1.7	81	1188	7.67	154.15	31.8	0.81	35.21	25.15	62.5	9.48	35.14	3.077	3
ZJM515	90	132.67	46	1.63	82	883	6	146.41	28.18	0.62	23.05	26.35	93	5.97	18.97	3.247	3
ZJM516	89	133	47.03	1.9	79.7	1188	5.33	247.3	29.8	0.71	31.66	26.6	55	8.87	30.49	3.008	3
ZJM517	84	119.33	54.43	1.73	86	1334	5.67	238	25.36	0.84	31.21	19.1	88.5	3.14	14.29	3.054	2
ZJM518	90	130	39.77	1.9	80.7	1339	6.67	198.92	28.13	0.79	34.08	21.2	90	3.57	14.8	3.117	2
ZJM519	90	134.67	43.97	1.8	79	1273	6	209.61	27.76	0.81	32	26	49	9.14	41.41	2.64	3
ZJM520	88	116	37.9	1.77	73.3	886	4.67	191.67	28.35	0.77	22.67	17.25	95	4.06	16	3.179	3
ZJM521	75	111.33	44.87	1.87	75.7	1400	6.33	220.74	23.5	0.89	NA	27.65	30	8.67	22.89	3.111	3
ZJM522	83	109.33	45.93	1.77	73.3	1378	6.33	219.23	28.11	0.92	35.21	19.2	85	2.15	8.43	3.068	2
ZJM523	83	116	46.93	1.63	77.7	1347	6.67	205.26	27.41	0.87	33.43	18.3	78	2.65	10.3	3.103	2
ZJM524	83	115.33	45.7	1.57	76.3	1097	6.67	162.53	29.59	0.78	30.64	26.05	41	6.61	22.97	3.168	2
ZJM525	90	127	48.1	2.2	86	1186	4.67	262.07	27.83	0.78	30.17	25.7	50	11.79	47.67	2.594	3
ZJM526	90	123.67	46.63	1.77	82.7	2018	9	225.21	28.04	0.86	50.53	25.15	65	8.2	31.6	3.003	2
ZJM527	84	118.33	45.1	1.9	83.7	1678	7.67	218.73	28.29	0.81	43.58	27	40	6.43	23.76	3.192	3
ZJM528	84	130.67	48.67	2.17	84	1678	6.67	252.56	26.97	0.82	42.13	26.55	45.5	7.13	29.33	2.587	3
ZJM529	86	122.67	48.77	1.67	78	1289	6.33	209.39	27.57	0.87	33.19	24.2	65	14.44	52.51	2.813	3
ZJM530	88	120	37.4	1.77	80.3	1312	7.67	169.14	31.65	0.91	37	25.7	75	12.48	47.33	3.111	3
ZJM531	85	133.67	46.03	2.13	85	1465	6	245.84	27.52	0.85	38.38	26.4	45	14.97	51.99	2.46	3
ZJM532	83	107.67	43.13	1.63	80.7	1319	7.33	183.59	25.83	0.71	31.28	26.45	44.5	7.66	32.41	3.119	3
ZJM533	89	126.33	46.3	1.57	83.3	1208	6	205.38	26.08	0.83	28.09	26.55	56	4.55	16.16	3.204	2
ZJM534	91	130.33	35	1.83	80.7	901	6	153.83	24.72	0.68	19.23	20.7	57.5	24.12	69.26	1.875	3
ZJM535	86	121.67	42.53	2.07	84.7	987	6	164.5	30.33	0.7	25.89	22	59.5	16.06	58.78	3.075	3
ZJM536	98	129	37.83	1.77	81.3	1367	7.33	184.67	26.23	0.87	31.25	20.45	90	1.93	7.51	2.043	1
ZJM537	81	121	49.07	1.8	77	1701	6.67	256.46	31.33	0.93	47.81	28.75	43.5	22.76	78.98	2.658	4
ZJM538	92	124.67	33.43	2	81	1125	7.67	149.87	31.96	0.92	33.77	25.05	61	8.95	40	3.124	3
ZJM539	89	122.33	36.07	1.97	81	1894	9.33	201.32	24.56	0.86	41.91	25.4	42.5	4.2	15.71	3.106	2
ZJM540	89	129.33	40.9	1.83	75	1535	8.67	183.08	32.42	0.86	44.66	27.55	52	15.04	53.66	2.947	3
ZJM542	91	124	37.03	1.93	80.3	1209	8.67	140.16	31.52	0.86	34.48	23.8	66	7.73	35.45	3.147	2
ZJM543	87	129.33	40.4	2.13	79.7	1759	9	193.36	29.14	0.86	45.4	28.5	45	13.95	56.29	2.972	3
ZJM544	89	119.33	43.47	2.2	81	1544	7.33	216.24	25.06	0.74	34.86	24.95	54.5	6.89	28.95	2.877	3
ZJM545	57	81	34.87	1.5	82.3	480	6.33	77.58	25.07	0.83	10.33	16.6	70	3.61	11.04	3.178	3
ZJM546	90	129.67	40.47	2	81	936	5.67	165.43	29.32	0.81	25.78	19.3	81	8.39	41.29	1.97	1
ZJM547	86	105	33.17	1.67	83.3	947	7.67	120.81	24.1	0.73	20.93	19.7	78	3.35	12.84	2.001	1
ZJM548	81	117.33	39.4	1.97	76	2403	7	343.29	23.84	0.85	NA	24.3	35	9.9	38.01	2.757	3
ZJM549	91	115.67	43.6	2.2	78.7	1539	7	219.48	24.68	0.86	32.71	24.6	37	3.36	13.08	3.048	2
ZJM550	76	108.67	30.67	1.7	75	2070	12.5	166.82	29.68	0.87	NA	20.1	75	14.21	50.89	2.374	3
ZJM551	86	135.67	46.6	2.07	77.3	2091	7.33	285.79	27.39	0.81	51.88	25.9	45	3.95	18.85	3.303	2
ZJM553	78	102	54.1	1.57	75.7	896	5.67	157.23	24.88	0.91	20.86	24.35	45	2.9	9.54	3.349	2
ZJM554	90	130.67	47.03	1.8	82	1251	7	179.23	28.37	0.74	31.23	18.8	87.5	3.16	15.42	3.128	1
ZJM555	84	123	49.53	1.7	81.7	1575	6	268.53	27.04	0.87	39.21	17.2	82.5	1.75	8.96	3.028	2
ZJM556	83	114.67	52.37	1.9	79	1631	7.67	210.37	30.27	0.81	45.06	19.65	84	6.68	26.32	2.983	2
ZJM557	75	102.33	43.17	1.77	75	1514	8	189.92	27.1	0.92	NA	15.05	85	8.64	30.2	3.025	3
ZJM558	90	129	48.03	2.3	82.3	1338	6	221.94	29.43	0.76	35.48	25.3	56	5.69	24.6	3.197	2
ZJM559	86	116.33	49.93	1.9	76.7	1305	8	163.13	34.71	0.89	42.36	24.85	70	10.35	37.29	2.967	3
ZJM560	77	93.33	46	1.67	77	1270	10.5	122.04	28.61	0.9	34.11	24.3	45	5.51	19.44	3.224	2
ZJM561	90	136.67	34.93	2.17	84	1434	6.33	226.7	29.23	0.93	38.5	24.7	73.5	12.19	44.14	2.59	3
ZJM562	84	118	33.13	1.63	83	832	4.5	172.25	26.8	0.83	20.49	14.8	89	5.84	20.37	3.333	3
ZJM563	84	120.67	44.3	2.07	74.3	1435	6.33	227.01	27.9	0.85	35.64	17.75	81	3.19	13.84	3.085	2
ZJM565	65	94.33	32.77	1.53	74.3	769	6.33	125.72	28.27	0.82	20.74	NA	NA	NA	NA	NA	NA
ZJM566	86	124.67	40.5	2.23	82.7	1448	7.67	181.91	28.14	0.62	37.11	22.5	55	10.02	35.05	3.002	2
ZJM567	82	131.33	41.47	2	84	1474	7.33	201.58	32.06	0.94	44.38	17.6	80	7.47	27	3.182	3
ZJM569	64	97.33	28.7	1.47	79.7	822	6	135.4	27.38	0.84	21.36	25.2	40	8.79	20.77	2.686	2
ZJM570	63	89.67	31.57	1.47	76.3	855	6.67	128.8	29.34	0.84	23.89	16.85	68	10.77	22.75	3.297	2
ZJM571	79	124.33	42.3	1.93	80.7	1242	8	152.79	31.2	0.9	36.42	15.7	80	13.66	36.36	3.036	3
ZJM572	78	114.33	58.5	1.83	80.3	1640	8.33	195.99	26.95	0.96	41.35	23.1	43	9.9	32.86	3.09	3
ZJM573	62	100.67	36.07	1.5	80.3	977	5	197.73	27.47	0.89	24.25	21.75	52	10.9	35.53	3.133	3
ZJM574	65	99	36.47	1.37	80.7	953	7	135.79	30.73	0.89	27.99	25.85	50	14.36	29.6	3.174	3
ZJM575	64	105	34.37	1.37	81.3	967	6.33	156.06	28.28	0.92	25.46	22.65	60	7.26	19.59	3.225	2
ZJM576	83	116.5	46	1.9	NA	2260	8	277.28	27.23	0.85	56.83	NA	NA	NA	NA	NA	NA
ZJM577	84	125.33	49.27	1.93	80	1608	6.33	265.12	25.7	0.89	39.09	25.7	41	7.78	31	2.692	3
ZJM578	66	102.67	32.13	1.63	77	1224	7.67	153.21	27.73	0.85	31.32	22.4	40	25.33	61.31	3.043	4
ZJM579	62	99	28.27	1.6	80.7	1528	8.67	177.05	25.31	0.82	36.03	24.6	40	NA	NA	NA	NA
ZJM580	84	124	43.77	1.73	84	1777	8.33	222.4	23.58	0.78	39.04	24.95	35	9.88	33.69	2.705	3
ZJM581	85	123.33	53.53	1.6	80.7	1211	5.67	216.37	25.35	0.87	28.48	22.4	49	4.68	21.09	2.863	3
ZJM582	81	115.33	42.13	1.77	80.7	1708	11.33	155.34	28.2	0.89	45.48	24.8	79	14.2	48.15	2.993	3
ZJM583	82	113.33	41.93	2.07	82	1463	7.33	199.14	28.15	0.94	40.01	23.65	43	21.47	69.87	2.564	4
ZJM584	63	102.67	34.6	2	79	960	6.67	155.69	27.46	0.86	25	23.3	55	33.02	55.93	2.465	4
ZJM585	64	102.67	35.5	1.37	70.7	1193	8	149.94	28.88	0.88	31.5	22.65	45	27.73	59.49	3.144	4
ZJM586	69	97	34.23	1.43	76	1902	14	139.54	27.33	0.82	46.44	22.6	50	19.77	52.99	2.905	3
ZJM587	NA	NA	NA	NA	NA	NA	NA	NA	NA	NA	NA	NA	NA	NA	NA	NA	NA
ZJM588	62	83	30.77	1.4	82.7	896	8.33	104.6	25.91	0.87	22.4	15.3	74	14.41	29.32	3.361	3
ZJM589	81	114.33	40.03	1.8	84	1242	6.33	195.64	27.23	0.89	29.83	15.6	90	6.41	23.91	3.059	2
ZJM590	64	94.67	28.57	1.43	72.7	780	6.67	118.43	28.98	0.72	21.07	22.75	45	14.4	32.21	3.153	3
ZJM591	66	108.33	39.1	1.6	78	1184	8.33	146.15	27.43	0.85	30.5	25.45	46	32.11	61.83	2.55	3
ZJM592	81	111.67	45.3	1.67	80.7	1340	7	191.48	24.64	0.73	NA	23.75	53	13.53	42.97	2.814	3
ZJM593	84	114.33	48.27	1.83	77	939	5	185.9	25.43	0.89	22.58	21.6	48	10.5	39.44	2.816	3
ZJM594	66	98.67	33.3	1.6	76	1059	7.33	144.39	27.03	0.92	27.78	20.5	44	10.99	26.6	3.15	3
ZJM595	95	131.33	56.17	1.97	83.7	1299	6	216.96	25.29	0.89	28.99	22.35	47	4.42	17.38	2.993	2
ZJM596	85	118	47.97	1.77	78.7	1408	6.67	217.1	25.12	0.85	32.55	20.7	55	5.93	23.33	2.787	3
ZJM597	86	122.33	40.43	2	81.7	1093	5.33	204.01	24.78	0.75	24.26	22.85	71.5	6.97	23.45	3.046	3
ZJM598	79	107	49.23	1.77	84.7	1835	8.67	208.48	22.12	0.83	37.35	23.5	73	3.76	17.32	3.095	2
ZJM599	83	106.67	39.57	1.57	81.7	1245	6.67	180.08	23.78	0.79	NA	24.75	59	7.19	24.32	3.154	3
ZJM600	NA	NA	NA	NA	NA	NA	NA	NA	NA	NA	NA	NA	NA	NA	NA	NA	NA
ZJM601	82	112.67	44.9	1.73	80.3	1185	5	236.74	23.14	0.84	25.24	23.2	45.5	5.11	18.42	3.196	3
ZJM602	64	94.33	30.8	1.5	76.3	737	6	122.23	28.62	0.8	NA	22.55	39.5	16.16	35.06	3.148	3
ZJM603	67	95	28.43	1.4	81.3	1397	10.33	135.26	26.64	0.87	34.2	22.6	36	16.49	46.73	3.204	4
ZJM604	56	89.33	27.47	1.8	81	1000	10	100.99	29.65	0.85	27.4	14.95	73	15.98	31.09	2.961	3
ZJM605	66	92.33	31.57	1.47	75	1191	9.33	129.68	28.12	0.82	NA	22.8	40	31.53	66.67	2.935	4
ZJM606	86	122.67	48.1	1.53	80.7	1848	7.67	250.38	25.18	0.84	43.31	21.95	89	4.79	19.65	3.24	3
ZJM607	86	123.33	48.5	1.77	79	1342	6.33	215.17	29.23	0.8	36.86	23.85	65	9.02	36.36	3.323	3
ZJM608	57	92.67	28.23	1.53	82.3	633	5	127.25	26.82	0.8	NA	22.1	40	9.35	21.12	3.098	2
ZJM609	85	120	39.23	1.9	81.7	1128	7	158.27	29.98	0.85	31.93	22.55	49	12.56	53.15	2.488	3
ZJM610	88	124.67	39.4	2	85.7	1315	7	187.99	29.04	0.85	35.38	22.35	48	7.76	30.52	2.443	3
ZJM611	67	91	31.27	1.37	79.7	1191	10.67	112.78	26.74	0.83	NA	26.05	50	12.69	41.14	3.21	3
ZJM612	77	102.33	51.87	1.5	83.3	1710	9	188.23	21.93	0.92	36.08	23.1	44	8.39	25.83	2.761	3
ZJM613	69	93.67	36.33	1.53	82.3	906	8.67	104.02	27.23	0.91	22.69	22.55	59	10.58	35.94	3.232	3
ZJM614	64	103.33	32.43	1.73	83.3	765	6	134.44	26.8	0.83	19.72	25	43	17.11	36.63	2.716	3
ZJM615	78	119.33	50.9	1.6	79.3	1366	6	228.75	23.61	0.92	30.28	26.9	80	82.61	99.65	3.08	3
ZJM616	89	127	31.43	1.87	78.3	1072	5.33	202.22	28.03	0.91	28.53	21.65	54	4.1	16.53	3.218	3
ZJM617	83	114	43.4	1.8	76.7	1182	5.67	207.92	30.65	0.9	33.82	24.5	50	10.43	37.93	3.053	3
ZJM618	79	115.67	44.53	1.93	83	1355	7	194.7	24.89	0.84	31.36	24.15	45	7.95	26.67	3.15	3
ZJM619	83	112.67	42.03	1.77	83.7	830	5.33	157.5	26.88	0.76	21.3	22.1	40	10.54	41.28	3.074	3
ZJM620	98	129.33	44.63	1.93	84	1452	6.33	234.6	25.16	0.93	32.47	23.5	70	4.45	15.65	2.589	2
ZJM621	66	101.67	29.37	1.5	78	818	6.33	127.8	28.63	0.86	21.21	NA	NA	NA	NA	NA	NA
ZJM622	63	98.33	28.77	1.57	72.3	1008	7.67	136.65	29.15	0.87	27.09	22	35	22.86	53.76	3.324	3
ZJM623	95	133	50.23	2.03	83.3	1236	5	246.82	28.56	0.76	32.62	23.1	55	2.81	13.81	2.709	2
ZJM624	63	99.67	36.63	1.6	73.3	787	5.67	141.91	28.72	0.78	20.88	NA	NA	NA	NA	NA	NA
ZJM625	66	91.33	34.07	1.67	81.3	1168	9	130.91	29	0.87	32.04	22.35	37	13.73	30.91	2.776	2
ZJM626	76	110	47.23	1.63	82.3	1395	7.67	181.08	29.98	0.87	38.94	23.05	44.5	8.27	26.58	3.464	3
ZJM627	84	132	43.63	1.77	85.3	1643	7	235.53	27.12	0.9	42.12	22.85	50	7.99	28.65	3.138	3
ZJM628	79	121	52.73	1.8	81.7	1305	6.33	210.71	27.56	0.79	32.63	24.95	62	5.27	15.43	3.159	2
ZJM629	79	124	42.97	1.63	79.3	1240	6	202.94	23.48	0.92	27.82	13.65	90	10.94	36.36	2.888	3
ZJM630	91	129.33	41.43	2.03	85.3	1844	8.67	213.04	25.94	0.74	44.52	15.9	92	85.89	100	2.681	3
ZJM631	79	110.67	42.77	1.67	84.7	1330	7	187.78	21.89	0.83	27.3	15.55	91	9.02	27.07	2.73	3
ZJM632	85	118.67	37.47	1.9	84	1131	5.33	208.18	25.42	0.66	26.61	24.35	47.5	4.64	17.32	3.035	3
ZJM633	98	123.67	50.67	1.9	77.3	1819	7	259.9	25.47	0.92	43.85	23.6	46	3.06	12.43	2.584	2
ZJM634	79	104	46.8	1.8	78.3	1174	6	197.35	26.47	0.9	28.74	22.2	50	6.08	21.35	3.221	3
ZJM635	58	93	34.83	1.43	80.3	662	7.33	101.14	28.26	0.63	NA	21.5	48	9.53	29.86	3.133	2
ZJM636	78	96.67	38.23	1.63	77.3	1258	9	141.53	28.3	0.9	32.73	24.2	47.5	9.89	35.15	2.842	3
ZJM637	75	100.67	37.7	1.4	84	1225	8.33	148.34	26.79	0.91	29.76	21.9	51.5	9.18	31.15	3.197	3
ZJM638	79	111	39.77	1.6	84	991	6	165.08	25.71	0.84	24.02	22	45	5.44	19.51	3.17	3
ZJM639	78	103.67	45.4	1.67	78	914	6	152.45	26.78	0.87	23.04	21.9	50	8.15	29.11	3.056	3
ZJM640	84	125.67	51.3	1.7	84	1844	7.67	240.88	25.08	0.86	43.68	22.9	64	6.82	26.67	3.262	3
ZJM641	84	124.33	50.7	1.7	79.7	1766	7.33	244.93	25.01	0.84	41.89	22.95	50	5.39	21.8	3.295	3
ZJM642	79	112.67	49.67	1.63	79.3	1377	6.67	207.43	25.75	0.94	32.34	21.2	60	5.75	22.43	3.121	3
ZJM643	79	108.33	43.87	1.57	80.7	1368	7	196	24.9	0.91	32.86	23.15	41	5.59	20.14	3.17	3
ZJM644	81	121.33	42.33	1.6	80.3	1396	6.67	213.6	25.38	0.93	33.46	25.2	82.5	9.32	34.29	3.125	3
ZJM645	65	95.67	29.33	1.5	81.7	1112	8.5	130.64	29.25	0.9	30.36	23.75	40	6.55	14.93	3.253	2
ZJM646	65	95.33	31.13	1.57	71.7	1000	6.67	161.76	27.03	0.86	25.36	22.85	45	7.85	20.16	2.703	2
ZJM647	66	107	33.17	1.47	76.3	1040	6	172.42	28.39	0.93	27.4	22.1	48	4.95	15.05	3.271	2
ZJM648	65	95	33.4	1.47	80.3	856	5.67	150.84	28.91	0.9	22.5	NA	NA	NA	NA	NA	NA
ZJM649	64	96.67	32.6	1.43	81.3	1064	7.33	146.59	27.83	0.88	27.62	23.05	48.5	20.24	48.21	2.667	4
ZJM650	85	121.33	43.47	1.87	83.7	1485	6	246.38	27.95	0.84	37.33	21.75	48	9.06	33.55	2.31	3
ZJM651	86	124	52	2	83.3	1706	6.67	255.44	28.03	0.83	43.58	23.75	50	10.7	41.35	2.306	3
ZJM652	65	98	32.77	1.43	80	880	6	153.54	28.96	0.9	23.71	22.25	35	19.44	47.73	3.203	4
ZJM653	88	123	43.15	2	85	1052	6.33	166.16	28.22	0.75	27.01	21.6	76	9.57	36.08	2.418	3
ZJM654	90	120	39.43	1.93	82	1331	6.67	199.33	28.53	0.75	32.97	21.8	95	4.97	18.69	3.065	2
ZJM655	85	127.67	44.67	1.87	79.7	1409	7	207.89	25.78	0.79	33.22	24.5	50	9.84	32.61	2.462	3
ZJM656	89	130.67	47.87	1.77	79.7	1470	6.33	229.24	24.99	0.87	33.91	23.05	46	8.05	25.12	2.489	3
ZJM657	92	127.33	44.57	1.87	80.7	1289	6.33	203.44	30.95	0.83	35.66	22.95	62	7.28	32.7	3.204	2
ZJM658	64	99.67	31.8	1.43	77.7	987	6.33	158.51	27.38	0.88	24.08	21.95	45	11.53	30.91	3.353	3
ZJM659	89	122.33	39.53	1.8	75.3	2483	10.5	236.9	24.76	0.87	56.8	23.8	45	9.35	37.3	3.2	2
ZJM660	59	79	29.73	1.77	80	546	6.5	83.56	24.7	0.7	NA	13.1	80	15.16	30.04	2.73	3
ZJM661	83	112.67	47.35	1.97	76	1526	7.33	203.32	24.99	0.79	35.38	23.6	40	4.81	21.14	3.195	2
ZJM662	67	81.67	28.23	1.43	82.3	720	5.67	126.58	25.78	0.83	16	21.85	45	13.76	51.16	2.443	3
ZJM663	66	87.67	32.57	1.63	81.3	796	6	135.95	28	0.86	20.31	21.75	35	12.78	30.1	3.097	4
ZJM664	83	123	37.27	2.07	78.7	1649	8	205.07	26.36	0.87	NA	22.15	66	15.33	51.45	2.854	3
ZJM665	88	118	44.3	2.1	78.7	899	6.67	157.23	28.29	0.77	23.72	20.8	72	10.52	42.86	3.05	3
ZJM666	55	82	30.47	1.6	73	453	7.67	58.16	25.55	0.74	NA	NA	NA	NA	NA	NA	NA
ZJM667	83	114.67	45.77	1.87	79.3	1715	11.33	149.05	26.33	0.8	39.86	21.35	47.5	4.23	17.53	3.135	3
ZJM668	84	113.33	27.25	1.9	85.3	2590	12	217.09	26.36	0.85	58.23	21.6	38	7.36	23.18	3.224	3
ZJM669	64	81.33	34.5	1.47	74.3	1025	10	100.34	26.72	0.8	24.42	22.2	35	10.12	23.86	3.236	3
ZJM670	85	113	30.67	1.83	82.7	1370	9.33	147.11	25.37	0.71	31.78	21.3	40	3.81	14.24	3.148	2
ZJM671	62	77	28.57	1.83	75.7	889	10	89.62	29.4	0.8	23.09	21.6	32	21.05	42.26	3.103	3
ZJM672	95	102.33	19.9	1.6	79	1341	12	112.13	31.97	0.75	40.76	17.7	88	3.17	9.92	1.825	1
ZJM673	94	102.67	22.5	1.53	76	969	8.67	108.39	29.52	0.88	26.78	17.35	90	4.11	17.95	1.973	1
ZJM674	95	110	25.17	1.6	81	1233	11	112.15	30.83	0.81	34.13	18.5	95	2.99	13.33	1.83	1
ZJM675	91	122.67	33.43	2	83.3	1102	9	122.64	33.08	0.71	31.47	21.85	62	9.36	41.52	2.883	2
ZJM676	85	118.33	40.9	1.6	85	1208	9.67	125.35	29.69	0.74	32.89	24.8	60	10.2	41.73	2.949	3
ZJM677	91	128	36.4	2.1	78.3	1553	7	227.74	29.03	0.88	41.59	16.7	86.5	3.98	17.56	3.384	2
ZJM678	94	130	35.37	2	80.3	1394	7.33	198.75	32.22	0.89	38.03	19.45	92	4.02	18.95	3.171	2
ZJM679	91	133.33	42.9	2.3	81	1644	9.33	175.53	27.72	0.78	40.14	17.6	88	5.06	12.18	3.421	2
ZJM680	94	114.5	31.17	2.03	80	972	9	110.35	32.99	0.74	28.16	22.05	76	8.67	33.33	3.168	2
ZJM681	95	126	34.9	1.93	80	2075	11.67	180.33	27.09	0.87	50.73	22.2	90	4.59	17.07	3.092	2
ZJM682	89	122	31.03	1.83	76.7	1603	10.67	150.6	28.28	0.8	40.5	17.25	88	3.49	12.71	3.412	2
ZJM683	92	129.33	37.17	2.17	76.3	2105	9	234.2	25.01	0.8	45.23	21.45	76.5	4.85	19.69	3.014	2
ZJM684	92	127.33	44	1.8	74	2598	11.67	224.8	27.97	0.87	61.57	24.1	49	8.4	25.61	3.21	2
ZJM685	91	133	43.17	1.97	81	1226	6.33	192.59	29.52	0.9	32.45	22.4	50.5	8.95	35.81	2.603	3
ZJM686	88	128	48.9	1.97	82.7	1220	7.67	159.48	30.02	0.69	34.28	22.25	76.5	18.2	64.36	2.501	3
ZJM687	90	127.33	42.8	2	84	1534	7	220.06	28.98	0.85	39.73	23.1	47	10.39	38.03	2.609	3
ZJM688	90	120	39.97	1.8	82.3	1487	9.33	159.36	28.44	0.75	38.62	16.5	86	3.89	18.41	3.339	2
ZJM689	90	122.67	39.7	1.93	82.7	1891	10.33	184.84	30.99	0.9	55.03	22.25	60	10.26	38.78	3.113	2
ZJM690	85	117.67	36.93	1.97	81.7	1402	6.67	210.23	28.53	0.72	36.97	22.4	48	8.36	29.15	3.112	3
ZJM691	90	125	35.6	2.1	86	1248	6.33	194.16	28.58	0.87	31.7	22.6	50.5	11.84	46.37	2.542	3
ZJM692	92	106.67	24.77	1.73	85.3	513	5	100.06	29.15	0.62	14.05	18.6	76	1.6	8.42	1.826	1
ZJM693	78	94.33	39.6	1.7	82.3	808	6.33	118.29	23.54	0.7	18.52	15.65	83	6.03	22.14	1.884	1
ZJM694	NA	NA	NA	NA	NA	NA	NA	NA	NA	NA	NA	NA	NA	NA	NA	NA	NA
ZJM695	82	102.33	34.3	1.83	84	1574	8.33	190.88	24.33	0.84	36.3	15.95	69	8.53	26.71	1.935	2
ZJM696	78	94	30.1	1.97	83.7	1252	7	177.94	23.63	0.78	27.51	15.15	80	14.25	49.59	1.961	3
ZJM697	81	109.67	40.9	1.83	83.3	1124	4.67	242.1	24.58	0.72	25.84	15.4	89	6.39	21.68	1.912	1
ZJM698	88	121.33	38.03	2.03	85.3	1335	5.67	231.25	27.86	0.84	34.59	21.9	42.5	18.6	72.35	2.439	4
ZJM699	90	127.33	39.4	1.9	86.3	1114	5	207.2	25.96	0.74	27.39	22.4	55	13.29	50.94	2.454	3
ZJM700	90	131.67	37.47	1.93	86	1619	7	231.33	25.11	0.79	37.35	16.6	86	5.53	22.66	2.94	2
ZJM701	84	125.67	36.23	1.97	79.7	1861	7	265.86	23.83	0.86	41.43	22.2	45	21.04	58.16	3.035	3
ZJM702	91	128.33	36.63	2	81.3	1285	7	185.59	27.48	0.84	32.98	22.75	75	14.23	54.94	2.682	3
ZJM704	91	126.67	34.73	1.8	78.3	1226	7	177.04	31.65	0.79	35.59	24	70.5	11.72	46.34	3.038	3
ZJM705	82	115.67	40.53	1.8	81.3	1541	5.67	275.07	26.52	0.93	38.33	20.25	56.5	3.05	10.86	3.058	2
ZJM706	88	128.33	36.37	2.07	79.3	1573	6.33	248.7	28.47	0.82	40.75	22.25	50	13.52	42.86	2.54	3
ZJM707	94	109.67	33.07	1.7	80	718	4.33	169.13	29.56	0.89	19.72	18.9	78.5	1.65	6.59	1.833	1
ZJM708	68	112.67	43.07	1.6	82.3	806	7	115.19	29.12	0.81	20.75	15.05	63	18.68	36.36	2.308	3
ZJM709	69	114.67	38.5	1.97	84.7	845	4.67	181.32	28.65	0.89	22.86	15.4	65	40.7	79.53	1.989	5
ZJM710	70	118.67	44.37	1.7	77.7	1278	7.67	174.17	25.33	0.86	30.62	15.7	80	8.31	29.3	2.238	2
ZJM711	70	89.33	29.37	2.1	77.7	623	3.33	188.61	25.87	0.82	14.55	14.4	48	13.32	34.41	2.01	3
ZJM712	70	100.67	38.07	1.67	80	701	5.5	127.46	27.6	0.81	17.75	NA	NA	NA	NA	NA	NA
ZJM713	67	97.33	38.2	1.7	79.7	623	5	124.6	30.5	0.78	17.88	15.5	35	31.94	51.75	1.91	5
ZJM714	70	94.33	25.57	2.03	78.3	540	3.67	147.42	29.63	0.73	14.84	15.1	41.5	31.2	58.11	1.914	4
ZJM715	75	110.33	32.83	1.97	83	780	4.67	169.78	27.33	0.76	19.33	17.35	65	21.52	51.26	1.919	3
ZJM716	69	100.67	41.07	1.3	76.3	490	5.67	87.34	30.18	0.85	13.85	17.3	35	30.78	59.02	1.857	4
ZJM717	81	117	47.17	1.7	79	735	4	188.35	26.1	0.73	NA	15.9	60	5.76	19.72	2.308	3
ZJM718	73	96.67	29.73	1.77	81.7	570	5.75	100.07	28.26	0.66	15.31	14.8	55	9.5	29.13	1.792	3
ZJM719	90	120.33	40.7	1.63	81	2154	12.67	170.32	23.04	0.82	45.59	22.1	84	5.34	24.44	2.32	3
ZJM720	74	111	40.53	1.73	80.7	1195	6.33	199.6	25.58	0.85	27.58	22.85	58	75.02	97.95	2.194	3
ZJM721	64	94.67	33.2	1.4	73	393	4	115.97	29.37	0.77	10.57	17.1	52	48.39	77.7	1.729	5
ZJM722	85	123.33	42.5	1.7	78.3	2382	11.33	206.86	28.03	0.84	63.87	23.85	35	5.65	21.05	2.573	3
ZJM725	79	114.67	48.57	1.7	82.3	1279	6.67	192.36	23.23	0.85	27.56	22.55	35	13.77	40.54	3.154	3
ZJM726	85	118.67	42.97	1.67	83.7	1334	6.67	198.1	29.18	0.79	36.1	22.15	49	10.36	39.22	3.318	3
ZJM727	87	131	42.33	2.1	77.3	NA	NA	NA	NA	NA	NA	16.05	82	4.9	19.44	3.251	2
ZJM728	86	128	39.2	1.8	76.7	1410	8.67	163.6	26.68	0.78	34.61	15.45	85	5.92	15.61	3.38	3
ZJM729	78	119.33	44.23	1.67	76.7	1020	6.67	155.71	27.24	0.85	26.58	22.4	43	14.38	47.21	3.035	4
ZJM730	85	125.33	39.93	1.97	80.3	1163	5.67	206.1	29.77	0.75	31.69	15.55	89	7.78	26.32	2.861	3
ZJM731	82	122	57.47	1.53	82.7	1434	7.33	194.69	28.32	0.89	37.66	21.85	53.5	13.36	47.14	3.079	3
ZJM732	84	127	52.57	1.63	77.7	1065	4.67	229.14	28.75	0.88	28.49	23.8	59.5	9.23	30.48	3.181	3
ZJM733	84	124.33	38.57	1.67	82	1482	9	164.52	30.4	0.78	42.14	15.8	85.5	5.98	21.08	3.312	2
ZJM734	85	123.67	37.13	1.67	83.3	2636	17.67	147.73	32.47	0.78	79.52	17.5	91	7.26	24.07	3.074	2
ZJM736	85	125.33	38.77	2.13	83	1208	7.33	160.67	29.43	0.65	32.66	19.3	70	4.06	15.22	3.38	2
ZJM737	78	114	51.75	1.67	85.7	970	7.67	127.48	26.22	0.77	NA	23.25	35	9.24	24.53	3.252	3
ZJM738	90	127.33	40.73	2.07	77	1505	6.33	235.89	26.74	0.83	37.08	22.7	54	9.96	40.88	2.996	3
ZJM739	86	126.67	36.63	2.1	81	1412	6.33	219.77	26.32	0.82	34.13	22.8	48	9.97	31.41	3.003	3
ZJM740	90	126.33	34.3	1.97	79	902	6	151.69	33.08	0.82	28.05	22.7	50	16.41	49.38	2.809	3
ZJM741	86	116.67	32.47	1.8	80	962	5.67	172.26	30.22	0.84	26.52	16.75	80	6.8	23.96	3.45	2
ZJM742	85	120.67	60.17	1.6	83	1414	6.33	226.55	29.08	0.87	37.91	23.05	43.5	5.78	20.41	3.291	3
ZJM743	85	117	52.5	1.93	81.3	1521	7	218.88	29.31	0.78	40.86	24.45	45	10.67	42.86	3.024	3
ZJM744	85	129	47.8	1.67	78	1117	4.67	240.93	29.55	0.89	29.82	23.3	45	5.95	23.36	3.324	3
ZJM745	84	114.33	56.2	1.87	77.3	1187	5.67	202.79	25.22	0.74	27.34	23.65	40	8.32	28.84	3.111	3
ZJM746	84	128.33	41.83	1.83	83.3	1587	8.5	189.01	29.94	0.82	44.11	16.25	87.5	4.37	19.18	3.128	2
ZJM747	84	120	43.53	1.73	82.3	1241	6.67	183.24	31.02	0.85	36.45	22.25	36.5	11.43	35.71	2.967	3
ZJM748	75	109.67	41.3	1.87	82.7	1443	7.33	195.97	27.93	0.89	37.64	21.3	42	14.22	40.14	2.695	4
ZJM749	125	133.33	44.5	2.03	83	394	9.5	41.77	NA	0.18	NA	19.25	54	0.99	7.71	2.645	2
ZJM750	85	124	48.9	1.93	83.3	1784	7.67	233.15	25.98	0.85	43.66	3.1	98	44.5	82.75	2.478	5
ZJM751	128	105.33	30.03	1.97	75.5	NA	16.5	240.79	NA	0.91	NA	25.4	32	9.43	40.64	2.516	2
ZJM752	89	120.67	39.33	1.77	81	1750	7.33	247.29	24.83	0.82	39.06	26.7	35	6.5	23.62	2.558	3
ZJM753	84	118	46.97	1.67	83.3	1188	5.33	215.95	29.52	0.9	33.55	21.85	35	17.56	62.73	2.694	3
ZJM754	84	121.67	44.03	2.03	81	1483	6.67	220.8	26.48	0.83	36.07	20.85	40	18.67	73.09	2.517	3
ZJM756	128	120.67	39.3	2.07	85	1076	4.33	245.08	24.73	0.77	23.64	21.65	35	80.19	100	2.391	1
ZJM757	130	120.33	34.1	2.27	85.5	1756	11	162.16	NA	0.79	NA	23.7	40	8.34	39.44	2.294	1
ZJM758	84	116.33	37.43	1.63	79	1476	7.33	201.04	26.38	0.85	36.52	15.6	82.5	7.77	22.86	3.579	3
ZJM759	91	125.67	47.23	1.8	79	1351	7	196.59	28.86	0.77	35.75	22.3	45.5	13.08	43.35	2.728	2
ZJM760	90	123	38.9	1.83	83.7	2034	11	184.49	27.53	0.75	50.53	24.85	45	15.5	57.69	2.909	3
ZJM762	90	128.33	44.03	1.97	82.3	1640	7	234.64	25.17	0.7	37.15	21.6	37	2.8	9.66	3.268	2
ZJM763	83	122	44.67	2	83.3	1144	6	187.87	30.25	0.74	31.51	21.5	33	23.66	81.61	2.268	4
ZJM764	79	122	41.67	1.83	83	1426	6.33	224.97	24.22	0.87	31.7	23.1	35	17.73	63.39	2.458	4
ZJM765	83	115.67	40.73	1.83	80.3	1203	5.33	225.51	29.56	0.84	32.76	20.55	40	10.41	39.88	3.139	3
ZJM766	83	114.33	41.33	1.73	80.3	1388	7.33	190.34	29.94	0.79	37.81	21.65	37	10.91	36.67	3.256	3
ZJM767	89	116.33	41.57	1.83	85.3	1698	8.67	199.59	24.96	0.77	38.21	20.85	40	4	16.23	3.124	3
ZJM768	83	114	40.43	1.9	80.3	1589	6.33	249.82	24.68	0.9	NA	22.55	46.5	6.86	22.96	3.171	3
ZJM769	82	111.67	43.67	1.73	81.7	1495	9	165.75	25.23	0.74	34.94	23.3	70	7.77	26.98	3.062	3
ZJM770	85	117	46.17	1.87	81.3	1811	7.33	245.73	22.79	0.81	36.01	22.7	35	6.12	20.15	2.787	3
ZJM771	90	128.33	40.1	1.9	82	1413	7.33	201.47	26.88	0.61	35.57	24.15	47.5	5.6	18.12	3.09	2
ZJM772	85	126.67	54.83	2	80	1950	6	327.56	23.4	0.78	43.39	24.6	35	9.51	31.2	2.703	3
ZJM773	90	124.33	45.6	1.93	83.3	1239	7	178.08	27.1	0.61	31.75	22.75	54	7.5	32.52	3.348	2
ZJM774	84	123	52.47	1.67	85.3	1332	6	224.45	28.62	0.88	35.66	24.05	45	6.56	26.52	3.247	3
ZJM775	85	131.67	49.77	1.73	84.3	1409	6	233.03	26.14	0.82	33.68	24.95	52.5	7.05	25.12	3.239	3
ZJM776	85	133	55.57	1.97	82.3	1345	5	267.77	29.44	0.8	36.26	23.25	44	8.93	33.06	3.293	3
ZJM777	84	123	38.23	2	78.7	1069	5.33	198.74	29.68	0.77	29.11	22.65	38	7.82	29.06	2.882	2
ZJM778	74	98	49.5	1.8	84.3	1024	6	171.43	27.99	0.86	27.37	22.35	36	7.76	29.06	3.254	3
ZJM779	86	125.67	41.57	2.07	82	1541	6.33	240.79	29.91	0.86	41.36	14.3	90	7.03	24.71	2.993	2
ZJM780	82	118.67	55.23	2	82	1670	9	185.56	28.75	0.76	45.4	23.05	39	11.2	39.47	3.038	3
ZJM781	89	129.33	47.4	2.23	82.3	1421	6	232.9	28.48	0.77	37.64	26.7	45.5	17.06	55.47	2.435	3
ZJM782	82	111	40.5	1.97	82	1125	8.33	141.8	27.93	0.58	29.81	18.45	70	3.63	12.5	3.281	2
ZJM783	83	124	38.03	1.83	84.3	1550	11.5	135.03	28.66	0.71	41.37	24.65	40	10.96	42.59	3.125	3
ZJM784	85	126	37.13	2.13	83.3	1553	8	193.39	28.44	0.77	40.48	24.45	43	12.51	48.66	2.553	3
ZJM785	82	119.33	45.07	2.03	83	1250	6.67	188.57	26.83	0.83	31.6	22.2	35	21.3	63.81	2.572	4
ZJM786	89	133	39.93	2.5	85.3	973	6	156.35	34.98	0.71	30.99	23.8	71	10.87	44.94	3.005	3
ZJM787	90	120.33	41.4	2.27	83.3	1180	5	236.07	31.39	0.75	33.98	23.55	41	6.46	27.53	3.039	2
ZJM788	90	132.33	39.03	2.53	81.7	1145	5.67	199.73	29.83	0.63	32.07	25.35	43	15.79	56.42	2.309	3
ZJM789	91	134.33	39.63	2.37	83.7	1181	6	196.52	29.97	0.69	33.09	26.3	52.5	14.69	51.05	2.337	3
ZJM790	85	123.67	37.27	1.9	84.3	1025	6	174.61	28.72	0.77	27.52	22.25	41	10.34	37.5	2.568	3
ZJM791	85	121.67	38.5	2.1	84	721	3	240.33	28.02	0.78	18.78	16.75	80	3.03	15.49	3.365	2
ZJM792	94	134.33	44.5	2.47	81.3	1273	6	213.34	31.58	0.87	37.97	23.45	51	11.83	52.25	2.41	3
ZJM793	89	130.67	41.33	2.23	79	1102	5.67	192.48	31.3	0.78	32.29	21	36	10.74	39.74	2.303	3
ZJM794	88	126.67	36.17	2.07	80.7	943	6.33	149.48	33.28	0.72	29.32	16.1	82	4.92	17.19	3.11	2
ZJM795	91	128.67	39.43	2.3	79	927	5.67	168.42	28.99	0.66	24.41	23.5	40	9.89	38.96	2.529	3
ZJM796	91	127.33	40.63	1.93	80	1123	7	160.25	29.19	0.71	28.46	22.65	42	10.82	43.05	3.052	2
ZJM797	90	130	39.37	2.33	80	1617	7.67	213.74	27.54	0.82	40.01	22.5	50	10.89	38.55	2.551	3
ZJM798	81	113.33	47.5	1.93	80.7	1495	7.5	196.19	27.7	0.87	38.55	22	34.5	8.21	29.53	3.091	3
ZJM799	88	126.67	39.87	1.93	84.3	1283	6.33	205.59	29.83	0.81	34.24	21.7	40	7.31	28.26	2.954	2
ZJM800	84	129	52.23	1.93	81.7	1157	6.67	173.72	29.77	0.81	31.1	22.85	53	7.27	30.67	2.699	2
ZJM801	91	131	41.37	2.07	84	938	6.33	148.27	29.18	0.61	24.88	23.35	45	7.47	29.61	3.132	3
ZJM802	87	127.67	42.47	1.97	78.7	1221	9	138.01	34.76	0.76	39.67	16.8	72	1.91	7.24	3.079	2
ZJM803	86	122.67	44.27	2	81	1262	7	178.56	31.13	0.79	36.07	15.35	86	2.79	10.42	3.043	2
ZJM804	86	123	38	2.13	78	1275	9	141.36	34.36	0.76	41.56	15.65	83	2.4	8.43	3.12	2
ZJM805	87	123	42.3	2.23	79.3	1470	9.33	154.03	33.98	0.75	44.93	22.65	46.5	11.06	40.64	2.938	2
ZJM806	84	126.67	45.77	2.23	82	1402	7.67	185.35	34.22	0.7	44.28	25	42	20.32	66	2.949	3
ZJM807	87	116.67	42.27	2.03	82.3	1802	9	199.4	28.06	0.78	47.48	22.45	80	6.85	30	3.186	3
ZJM808	87	123.33	41.67	1.93	83	1095	8.33	133.45	31.82	0.68	31.69	14.8	85	5.49	22.06	3.238	3
ZJM809	85	108.33	44.83	2.03	82.3	1466	8	184.06	28.23	0.77	NA	23.75	60	16.84	60.17	3.426	3
ZJM810	90	134.67	55	2.17	83.3	1650	7.67	222.74	29	0.82	43.69	22.05	66	8.21	34.43	2.837	3
ZJM811	84	119.67	58.1	1.73	81.7	1339	6.33	211.85	30.98	0.75	37.56	22.55	82	9.37	39.35	3.302	3
ZJM812	84	132.33	47.87	2.2	81.7	1776	9	196.34	30.44	0.85	50.02	16.3	90	8.55	28.57	3.141	3
ZJM813	90	123.67	41.83	2.1	85	1594	7.33	218.83	28.71	0.7	41.04	22.7	75	12.39	44.63	2.719	3
ZJM814	84	119.33	44.37	1.7	82	1657	7	240.57	28.65	0.9	44.23	22.65	70	4.83	20.12	3.395	2
ZJM815	84	116.67	50.73	1.67	79.7	1597	6.33	257.13	29.73	0.87	43.54	22.85	56.5	7.05	26.42	3.245	3
ZJM816	83	136.67	48.27	2.5	80	1855	7.33	251.39	29.83	0.8	49.06	25.55	77	11.09	37.9	2.3	3
ZJM817	84	119.33	47.77	2	83.7	1315	5.67	214.48	30.81	0.85	36.97	23.8	56	10.75	39.86	3.096	3
ZJM818	87	125.67	41.37	2.03	81.7	1047	5.33	195.73	31.63	0.86	29.93	21.9	67	14.09	44.35	2.503	3
ZJM819	86	126.33	38.23	1.93	84	1518	8.33	184.12	26.98	0.78	37.18	20.65	82	15.44	50.38	2.733	3
ZJM820	86	127	47.83	2.17	79.7	1537	7.33	211.09	29.46	0.84	41.64	20.4	67	12.39	41.72	2.621	3
ZJM821	91	133	47.47	2.4	85.3	1378	5.33	263.22	31.38	0.77	38.59	23.3	55.5	14.4	54.29	2.396	3
ZJM822	79	113.33	43.67	1.83	80.7	1182	7.67	153.47	24.87	0.78	27.9	24.5	52	15.3	48.28	2.538	3
ZJM823	80	117.67	44.43	1.97	85	1804	10.33	175.37	24.5	0.82	NA	21.95	45	11.26	36.26	2.492	4
ZJM824	86	119.33	41.23	1.7	84	1796	8.33	215.24	26.88	0.91	43.94	23.35	45	10.79	39.59	2.904	3
ZJM825	87	113.33	50.17	2.23	83.7	1721	7.33	235.69	26.88	0.86	42.69	22.6	46	10.77	37.26	2.395	3
ZJM826	75	105	39.03	1.67	75	942	6.33	148.08	30.38	0.84	26.6	22.4	45	31.55	68.71	2.48	4
ZJM827	87	113.33	40.4	1.67	82	1700	8.33	203.62	23.78	0.83	38.55	23.35	47.5	5.79	20	3.053	3
ZJM828	76	115.67	37.63	1.67	82	1294	7.67	172.12	26.06	0.83	31.47	22.55	42	12.84	41.1	3.204	3
ZJM829	87	118.67	39.13	1.77	84.3	1833	10.67	172.38	25.53	0.8	42.48	22.8	59	8.73	34.38	3.18	3
ZJM830	87	128.67	52.9	2	84.3	1227	5	247.73	27.58	0.71	31.14	22.6	57	15.46	49.09	2.494	3
ZJM831	87	126.33	43.3	1.93	83.7	1152	6.33	181.4	29.93	0.75	32.18	21.75	57.5	5.95	22.14	3.434	3
ZJM832	87	126.67	39.13	2.03	80.3	1362	7.67	181.07	31.33	0.78	39.79	22.8	50	13.02	43.85	2.606	3
ZJM833	84	122	39.1	1.87	84	1465	7.67	191.81	29.35	0.86	40.13	22.55	56	12.72	41.48	2.817	3
ZJM834	75	99.67	42.4	1.7	79	1227	8	153.33	30.93	0.89	35.6	23.4	40	14.33	50.71	3.213	3
ZJM835	83	119.33	43.97	1.8	82.7	1574	8.67	183.33	29.85	0.84	NA	22.7	55	12.3	47.13	3.284	3
ZJM836	81	120	45.53	1.87	82.7	1336	7	188.98	24.53	0.85	NA	21.4	64.5	14.34	42.54	2.558	3
ZJM837	86	119	47.83	1.8	85.3	1494	6.67	223.58	25.76	0.79	35.24	22.8	81	4.79	18.93	3.25	3
ZJM838	86	120.67	39.27	1.7	84.7	1257	7.33	172.54	33.23	0.81	38.82	17.4	85	7.15	24.64	3.239	3
ZJM839	87	126.33	44.67	1.87	82.3	1602	8	200.23	29.94	0.81	42.89	23.75	55	11.17	41.25	3.213	2
ZJM840	87	121	40.8	2	83.7	1428	6.67	220.29	29.94	0.79	39.22	22.4	55	13.8	50.48	3.037	3
ZJM841	81	122.33	39.87	1.87	81.7	1208	6.67	193.82	28.63	0.81	NA	20.7	73.5	14.02	48.84	3.098	3
ZJM842	85	130.33	41	1.8	85	1196	6.67	179.09	31.38	0.76	34.69	21.75	75	15.17	54.71	2.686	3
ZJM843	79	109.33	42.1	1.5	83	777	5.67	136.2	27.74	0.7	20.77	22.9	50	9.69	31.88	3.245	3
ZJM844	86	128	40.53	1.73	76	1081	5.67	191.72	29.82	0.88	29.1	23.25	51	10.31	35.59	2.987	3
ZJM845	85	122	38.27	1.83	83.3	998	5.33	191.54	30.95	0.8	28.92	21.35	45	15.82	49.59	2.49	3
ZJM846	83	129	37.43	2	83.3	1451	6.33	228.2	30.08	0.9	41.19	15	88.5	4.7	15	3.119	3
ZJM847	86	132.33	44.97	1.83	81.7	1143	6.33	187.06	28.71	0.76	29.68	21.9	72.5	5.59	20.41	3.155	3
ZJM848	85	128.67	55.97	1.67	81	1474	6.67	222.15	29.58	0.77	40.03	22.4	74	4.82	20.66	3.33	3
ZJM849	90	136.67	41.5	2.2	82.3	1151	5	232.42	30.23	0.82	31.7	21.3	52	14.24	50.87	2.514	3
ZJM850	87	129.67	39.93	2.07	79.3	1407	7	201.62	31.85	0.79	41.07	22.15	60	17.05	55.4	2.81	3
ZJM851	86	134.67	40.2	1.87	84	942	5.33	179.95	30.9	0.79	26.85	22.8	77.5	16.95	60.56	2.427	4
ZJM852	86	140.33	39.63	2.07	83.7	972	5.67	179.41	31.57	0.72	28.98	21.8	82	16.95	66.46	2.769	3
ZJM853	86	125	31.33	1.87	81.3	1070	7.33	136.49	31.65	0.76	31.44	19.95	77.5	16.88	55.34	2.84	4
ZJM854	90	133	34.33	2	78	905	4	226.82	25.67	0.74	21.72	22.9	70	9.5	39.31	2.439	3
ZJM855	91	134	43.23	2.1	82	1792	8.67	203.64	27.28	0.8	45.66	26.45	67	13.69	55.22	2.357	3
ZJM856	87	128.33	38.93	2.07	81	1514	7.67	200.66	29.86	0.81	42.06	23.65	92	13.13	48.18	2.567	3
ZJM857	87	123	35.87	2.33	85.7	1844	7	263.05	24.85	0.85	41.78	25.8	70	15.73	46.09	2.362	4
ZJM858	86	135.67	34.67	1.9	82	1373	8	171.21	30.13	0.84	38.71	16.1	93	6.62	22.86	3.219	2
ZJM860	86	127	37.63	2.1	82.7	1637	7.67	213.65	28.33	0.84	42.87	23.35	50	15.78	57	2.443	4
ZJM861	85	123.67	42.47	1.93	82.7	1119	6	185.6	31.52	0.81	31.78	23.5	75	9.32	38.61	3.031	3
ZJM862	86	133.33	34.7	2.07	79.3	1190	6	195.53	30.36	0.82	32.65	18.1	79.5	4.71	19.33	3.03	2
ZJM863	85	124	44.93	2.03	81.7	1165	6.67	169.19	32.58	0.82	35.85	15.85	87.5	4.51	13.73	3.073	2
ZJM864	85	134.67	43.6	1.97	80.3	1463	8.33	167.75	28.39	0.83	38.85	22.95	82	12.87	47.5	2.66	3
ZJM865	85	131.67	45.43	1.9	80.7	1348	6	221.7	25.23	0.77	31.68	22.65	73	6.1	20.07	2.675	3
ZJM866	85	135.67	35.4	2.03	82.3	1518	7	216.86	26.73	0.82	38.88	15.4	87.5	6.16	23.47	2.703	3
ZJM867	85	121.33	36.43	2	80	912	5	188.23	26.49	0.82	22.54	15.65	85	5.29	18.67	2.755	3
ZJM868	85	126.33	40.27	1.77	85.7	1392	8.33	170.06	30.36	0.8	39.54	17.1	88	9.81	33	3.191	3
ZJM869	81	126.67	34.57	1.83	85	1481	8.33	180.3	30.06	0.88	42.33	16.85	80	8.22	24.77	2.851	2
ZJM870	87	129	42.2	1.8	85	1441	9	162.02	31.18	0.84	41.48	15.6	90	3.23	13.38	3.077	2
ZJM871	84	117	38.73	1.83	82.7	1374	8	174.11	28.82	0.84	36.88	23.5	90	8.66	30.37	3.276	3
ZJM872	85	134.67	35.75	1.87	83	1134	7.33	151.65	32.05	0.78	34.43	17.15	80	6.47	19.82	3.076	2
ZJM873	85	123.33	45.3	1.7	78.7	1855	8	241.43	27.62	0.87	46.49	22.85	68.5	5.55	18.58	3.359	2
ZJM874	84	120.33	44.73	1.7	82.7	1388	10	141.67	31.53	0.76	42.2	13.55	70	8.15	30.18	3.253	3
ZJM875	90	122.67	49.67	2.03	82.7	1703	7.67	221.09	27.13	0.7	41.17	23.75	65	5.26	18.89	2.797	2
ZJM876	87	127.33	48.23	2.1	79.7	1180	5.67	211.55	30.7	0.73	33.14	23.7	76.5	8.07	31.12	3.103	2
ZJM877	91	130	47.43	1.8	77.3	975	5.67	174.93	30.84	0.71	26.97	25.05	80	6.96	31.91	3.329	2
ZJM878	87	126	38.83	2.07	79.7	1250	7.33	168.35	31.44	0.71	37.24	16.15	84	6.24	21.43	2.858	2
ZJM879	90	129	41.53	2.2	81.3	1359	6.67	204.08	30.34	0.85	37.54	27.45	65	16.47	52.71	2.509	3
ZJM880	85	128.33	48.83	1.77	80.3	1194	6.33	192.29	30.69	0.79	32.86	23.75	84.5	16.71	60	3.09	3
ZJM881	85	122.67	41.5	1.9	83.3	1263	5	253.87	28.02	0.87	32.33	24.05	76	7.52	28.57	3.15	3
ZJM882	83	125	36.3	1.93	83.7	952	6.33	150.44	33.55	0.86	30.48	15.3	84	2.95	9.57	2.966	2
ZJM883	86	136.33	54.67	1.93	83.7	1406	6.33	221.92	29.31	0.67	37.97	27.7	78.5	8.66	31.94	3.136	3
ZJM884	83	126.33	41.53	1.7	83.7	1100	6.67	164.9	32.43	0.83	33.5	15.9	85	6.97	21.74	3.246	3
ZJM885	84	121.33	36.93	1.67	85.7	1054	6.33	166.59	30.09	0.76	29.45	23.4	68	6.68	31.09	3.394	3
ZJM886	83	126	37.47	1.93	78.7	1592	7.67	208.76	26.27	0.82	39.56	16.25	80	17.32	55.43	2.711	3
ZJM887	83	123	42.33	1.77	86	1321	7.33	179.05	29.12	0.88	35.13	22.95	66.5	19.92	70.35	2.263	4
ZJM888	92	116.67	43.6	1.9	82.3	994	6	165.67	28.18	0.73	25.02	22.95	65.5	4.92	16.39	3.06	2
ZJM889	86	126	48.77	2.1	84.3	1599	8.33	193.71	29.13	0.88	43.55	22.6	63	16.85	61.36	2.235	4
ZJM890	63	95	25.77	1.9	84.7	742	5.67	130.5	26.83	0.87	NA	NA	NA	NA	NA	NA	NA
ZJM891	87	118.33	44.03	1.7	80	1594	9.33	170.73	32.19	0.73	47.71	23.15	75.5	9.28	36.36	3.24	3
ZJM892	64	95	27.83	1.7	73.3	1046	6	181.77	28.18	0.92	27.31	22.65	55	16.46	42.6	3.171	3
ZJM893	61	78	22.8	1.6	74	946	8	118.6	24.42	0.89	20.97	NA	NA	NA	NA	NA	NA
ZJM894	84	113.67	48.8	1.7	78.3	1783	9.33	188.87	29.61	0.81	48.64	23.3	45	8.49	30.69	3.355	2
ZJM895	84	114.67	39.7	1.8	82.7	1663	9	186.33	26.33	0.78	39.54	23.6	82.5	7.02	28.92	3.215	3
ZJM896	81	106.33	34.47	1.83	84	2098	10.67	193.72	25.93	0.81	49.68	22.65	57	6.45	26.14	3.012	3
ZJM897	76	112.33	39.73	1.87	85	1296	9	141.56	27.68	0.9	33.76	22.05	72.5	9	31.38	3.12	3
ZJM898	75	102	37.03	1.93	77.7	1675	11.25	156.3	28.11	0.83	43.85	25.3	51	19.62	53.55	2.823	4
ZJM899	86	111.33	36.07	1.83	78.3	2716	12	227.19	26.59	0.89	66.52	15.85	85	1.9	7.52	3.093	2
ZJM900	70	93	31.27	1.67	81.7	1404	12.33	115.26	24.96	0.85	33.35	13.7	85	4.22	16.95	3.092	3
ZJM901	79	104	27.5	1.77	80.3	702	5	140.58	25.53	0.9	16.84	22.95	44	8.91	30.04	3.13	3
ZJM902	83	119.33	39.4	1.77	77.3	1624	8.67	186.69	27.07	0.86	40.27	23.2	45	10.13	34.45	3.092	3
ZJM903	83	114.33	45.9	1.9	78.7	1406	8	174.02	27.56	0.86	36.01	22.2	46	10.1	32.91	3.065	3
ZJM904	83	111.33	54.6	1.8	78.7	2202	10	220.25	25.71	0.91	50.6	22.1	40.5	5.2	19.56	3.168	2
ZJM905	85	117.33	53.3	1.5	81.7	1540	8.33	187.91	27.82	0.76	39.3	22.5	41	4.06	15.05	3.41	2
ZJM908	85	130	42.1	1.6	83.3	1289	7	184.94	28.85	0.86	34.09	23.05	37.5	6.28	27.59	3.401	3
ZJM909	63	86	28.03	1.73	79	988	9.5	106.19	26.53	0.89	24.04	22.45	30	8.45	25.6	3.204	2
ZJM910	69	93	36.3	1.43	79.7	1126	10	112.34	25.58	0.87	26.51	20.4	35	8.49	26.82	3.389	3
ZJM911	87	122	37.43	1.97	78	1782	9	197.6	27.95	0.9	45.64	21.85	40	6.79	25.4	2.582	3
ZJM912	83	112.67	41.1	1.77	77	2176	10.33	211.47	28.34	0.88	55.43	13.85	89	4.49	17.36	3.351	3
ZJM913	90	113.67	35.27	1.9	78.3	1118	9.33	120.28	28.82	0.59	29.39	14.4	87	3.06	17.68	2.999	2
ZJM914	87	112	37.93	1.53	80	1341	9.33	141.03	25.81	0.76	31.86	21.8	40	2.97	11.44	3.254	2
ZJM915	62	78.67	29.83	1.7	72.7	874	9.67	90.91	27.5	0.77	21.9	23.6	30	13.68	37.23	3.197	3
ZJM916	83	113	38.53	1.9	82.7	1633	9.33	175.15	25.17	0.79	38.68	13.65	84	2.04	8.04	3.347	2
ZJM917	63	77.67	27.67	1.6	72.7	856	10	86.14	27.03	0.8	20.74	23	32	8.17	24.39	3.2	3
ZJM918	81	106	39.53	1.83	82.3	1544	10	153.91	27.04	0.73	39.08	13.45	86	10.05	26.73	3.205	3
ZJM919	81	110	33.55	2.1	85	1778	8.67	216.36	25.3	0.79	41.08	21.7	40	6.49	23.56	3.297	2
ZJM920	81	111.33	42.03	1.7	84	1450	9.33	155.73	27.43	0.83	36.95	21.95	40	6.73	20.35	3.2	3
ZJM921	91	120.33	44.63	2.03	82.7	1253	6.33	198.04	25.15	0.73	30.17	22.45	98.5	6.2	24.56	3.308	2
ZJM923	82	114.33	44.5	1.6	81	1659	11	150.77	24.53	0.84	37.49	13.85	83	7.36	25.44	3.085	2
ZJM924	87	123.67	36.83	1.73	76.7	1452	8.67	168.15	26.68	0.82	36.62	15.75	85	1.85	7.45	3.238	2
ZJM925	84	113.67	39.33	1.6	75.3	1057	7.67	139.94	26.29	0.79	26.27	13.65	83	5.32	17.46	3.209	3
ZJM926	71	105	33.4	2	77	1029	7.33	140.4	27.23	0.93	25.6	22.35	30	23.17	45.19	3.093	3
ZJM927	67	95	31.67	1.63	82.7	876	9	98.37	27.07	0.8	21.77	22.95	35	8.91	22.75	3.255	2
ZJM928	60	83	27.73	1.5	78.3	555	4.67	119.58	25.15	0.85	NA	22.4	32	9.57	20.94	3.161	3
ZJM929	85	123.33	38.27	2.23	79.7	1950	10	196.04	30.04	0.87	54.21	13.25	85	6.48	16.18	3.09	3
ZJM930	77	103.67	42.6	1.63	81.7	1318	10	132.73	26.36	0.87	32.32	21.5	40	7.59	26.92	3.111	3
ZJM931	85	128.33	38.53	1.87	83.3	1151	7	161.49	29.77	0.88	32.21	15.45	83	1.77	10.19	3.058	2
ZJM932	71	93.67	29.67	1.63	77	758	7	109.15	25.38	0.82	16.95	14.45	76	9.6	21.74	3.206	3
ZJM933	86	122.33	42.7	2.1	82.7	1293	6.33	203.29	30.45	0.83	36.52	21.75	42.5	5.14	21.43	3.243	3
ZJM934	75	94	34.23	1.43	78	923	7.33	126.1	28.42	0.83	24.25	14.6	48	6.74	22.48	3.393	3
ZJM935	78	110	52.03	1.7	83	1374	7	196.46	28.42	0.92	36.43	21.45	47.5	7.54	27.32	3.258	3
ZJM936	65	93	29.07	1.73	80	1148	7	163.5	27.11	0.87	NA	21.45	38	17.79	44.83	3.078	4
ZJM937	90	132	38.73	1.83	84.3	1614	6.67	246.64	25.04	0.86	36.68	17.3	75	0.89	2.57	3.121	2
ZJM938	63	95	33.27	1.87	79	625	3	208.33	27.93	0.84	NA	22.65	37	16.28	42.92	3.03	3
ZJM939	62	94.67	38.4	1.47	77	1304	8	163.89	26.36	0.86	NA	23.15	35	11.48	32.23	3.312	3
ZJM940	82	110.67	45.2	1.63	83.3	1665	7.67	217.09	24.23	0.87	37.55	25.9	40	4.54	15.87	3.172	2
ZJM941	87	142.33	54.27	2.03	84.3	1795	6.67	269.48	25.33	0.84	41.76	15.9	75	1.71	6.41	3.062	2
ZJM942	82	116.67	37.37	1.63	75	1216	7	174.69	26.39	0.88	NA	13.2	80	6.2	21.61	3.352	3
ZJM943	79	116.67	42.43	1.83	83.3	1495	6.67	223.46	25.08	0.91	NA	12.45	78	6.02	21.45	3.188	2
ZJM945	84	124.33	51.83	1.7	81.7	1487	7.67	202.29	28.84	0.83	40.57	23.5	42	7.8	34.96	3.265	3
ZJM946	74	111.67	37.37	1.53	72	1249	8	155.97	27.98	0.89	32.14	27.3	47.5	14.71	48.05	3.2	3
ZJM947	62	103.33	27.1	1.77	77	932	5.33	177.33	26	0.93	NA	21.8	40	23.02	62.08	2.471	4
ZJM948	78	117.67	44.07	1.67	76.3	1432	8	179.8	23.99	0.92	32.6	24.25	35.5	9.78	30.58	3.037	3
ZJM949	79	107.33	40.73	1.7	81.3	1075	9.67	111.6	25.25	0.59	NA	22.35	42.5	17.68	49.38	2.762	4
ZJM950	87	130.33	36.8	1.77	85.3	1316	8	165.81	30.61	0.79	36.5	23.05	88	83.84	100	3.17	2
ZJM951	86	129	49.2	1.63	84.3	1248	5.33	233.03	27.03	0.78	30.68	22.35	68	2.54	9.93	3.316	2
ZJM952	79	116.33	42.1	1.73	81.3	1117	7.67	145.86	26.5	0.82	28.68	22.2	40	6.94	29.26	3.155	2
ZJM953	83	125	39	2.07	82	1631	6	272.19	25.99	0.84	40.3	13.7	80	7.22	25.84	3.039	3
ZJM954	85	124.67	48.93	1.5	84	1418	6.67	213.25	25.67	0.76	34.85	22.3	55	6.27	19.79	3.159	3
ZJM955	83	124.33	42.6	1.67	83.3	720	5.33	139.18	27.13	0.61	18.97	23.95	38	7.72	26.15	3.203	2
ZJM956	90	134.67	42.23	2.13	84.3	1256	6.67	189.07	31.7	0.68	34.89	23.05	53.5	6.32	22.88	3.08	2
ZJM957	86	122.33	42.27	1.97	83	1353	6	225.82	27.5	0.82	35.08	17.45	76.5	6.01	19.34	3.128	2
ZJM958	69	98.33	28.37	1.73	75.7	1035	5.5	187.82	23.8	0.9	22.65	NA	NA	NA	NA	NA	NA
ZJM959	61	93.33	30.57	1.73	78	1019	9	113.29	30.48	0.87	NA	23.05	32	7.82	21.79	2.935	3
ZJM960	79	109.67	31.77	1.7	82.3	1027	8.33	124.57	26.01	0.83	25	12	87.5	5.37	15.91	3.163	3
ZJM961	90	120.67	27.9	1.83	83.3	1593	8	193.85	25.05	0.8	37.07	17.25	76	2.87	8.4	3.133	2
ZJM962	68	106	27.8	1.67	70.7	926	6	161.91	26.63	0.89	22.55	22.5	35	27.44	62.64	3.098	4
ZJM963	80	112.33	35.83	1.77	80	1146	7.67	149.28	27.01	0.82	29.4	24.25	36	6.93	23.38	3.02	3
ZJM964	68	101.67	32.53	1.47	79.7	840	5.67	149.82	26.98	0.89	20.81	22.6	40	8.28	22.22	3.357	3
ZJM965	80	114	45.7	1.6	84	1724	11	159.07	26.97	0.86	43.06	22.4	43	5.19	17.57	3.151	3
ZJM966	86	109.67	38.67	1.93	85.7	1889	6	314.83	26.5	0.87	43.28	13.65	83.5	10.09	25.5	2.826	3
ZJM967	63	104.33	35.47	1.8	77	893	6.67	146.47	30.07	0.85	24.02	26.15	30	36.95	79.17	3.104	4
ZJM968	83	114.67	32.83	1.63	82.7	1164	7	170.55	25.33	0.89	28.02	21.95	35	4.2	14.59	3.115	3
ZJM969	68	104	26.77	1.83	75	935	9	102.55	26.78	0.84	21.94	23.1	31	22.19	47.79	3.128	3
ZJM970	85	110.67	51.53	1.67	78.3	1498	8.5	162.58	28.59	0.75	41.67	26.1	51	7.21	28.91	3.2	3
ZJM971	90	127.33	33.47	2.03	77.7	1502	7.67	196.5	27.39	0.88	38.24	25.5	50	3.75	14.61	3.214	3
ZJM972	68	88.33	35.55	1.3	69.7	1365	13	106.79	26.63	0.76	33.71	15.4	80	11.53	32.26	3.195	4
ZJM973	87	113.33	36.33	1.83	83.3	1883	8.33	225.8	24.01	0.72	42.29	20.1	80	2.52	9.29	3.105	3
ZJM974	83	113	40.8	1.67	83	1634	8.33	202.02	26.01	0.81	38.87	26.75	35	5.37	22.63	3.197	3
ZJM975	83	113.33	48.63	1.83	84	1271	5.67	227.08	23.16	0.89	27.71	17.65	65	2.47	10.2	2.697	2
ZJM976	77	108.33	48.25	1.53	85	1241	9	137.85	27.12	0.8	NA	16.15	88.5	5.28	17.18	3.149	3
ZJM977	64	92	26.53	1.47	73.7	697	5	146.32	29.2	0.78	18.45	24.3	35	11.14	29.01	3.161	3
ZJM978	83	119.67	34.93	1.63	77	1304	9.33	137.33	29.08	0.9	35.3	27.15	36.5	10.6	30.6	3.032	3
ZJM979	65	105.33	34.27	1.67	80	1257	7.67	165.34	28.95	0.8	32.87	15.55	75	16.6	46.15	3.154	4
ZJM980	78	108.33	54.05	1.67	81.7	1193	8	147.97	26.34	0.86	29.43	24.1	35	5.67	17.3	3.298	3
ZJM981	64	91.67	24.97	1.5	78.7	863	6.33	143.42	27.7	0.89	NA	25	35	21.63	52.22	3.042	4
ZJM982	62	92.67	26	1.63	73.3	773	6	130.48	28.33	0.88	NA	26.15	36	19.55	49.43	2.936	4
ZJM983	75	111.67	32.13	1.63	72.7	1241	8.67	142.27	24.5	0.86	28.29	17.55	80	2.4	7.14	3.331	3
ZJM984	81	105	41.77	1.7	84.7	1685	10.67	160.77	27.38	0.87	43.85	26.2	42	7.32	28.16	3.034	3
ZJM985	89	127.33	39.47	1.8	78.7	1019	6.67	149.38	28.17	0.74	25.91	26.45	81	9.17	36.11	3.019	3
ZJM986	91	125.33	35.5	1.83	81.7	1580	8.33	188.75	29.25	0.82	42.13	25.9	57.5	7.58	30.48	3.073	2
ZJM987	92	123.33	41.27	2.03	78.7	1561	8	197.44	26.86	0.78	36.4	24.1	40	5.5	16.6	3.131	2
ZJM988	84	121.33	47.13	2	84.7	NA	NA	NA	NA	NA	NA	17.05	86.5	5.89	21.33	3.552	2
ZJM989	87	120	36.6	1.8	78.7	NA	NA	NA	NA	NA	NA	24.25	55	11.49	42.08	3.098	3
ZJM990	89	132	39.53	1.93	82.7	NA	NA	NA	NA	NA	NA	24.7	60	9.3	35.86	2.721	3
ZJM991	87	120.67	42.97	2.1	83	NA	NA	NA	NA	NA	NA	23.05	50.5	16.51	60.33	2.583	3
ZJM992	81	113	42.1	1.83	84.3	1311	7.33	181.23	26.88	0.83	32.95	18.15	77.5	5.22	19.53	2.059	1
ZJM993	84	125	42.17	1.73	85.7	1819	8	232.17	27.88	0.82	48.92	23.4	37.5	15.57	59.12	2.75	3
ZJM994	86	116.33	41.33	1.97	81.7	1189	6.33	188.72	28.52	0.76	30.61	15.85	81	5.37	18.09	3.119	2
ZJM995	82	121	52.2	2.03	83.7	1245	4.67	267.65	27.87	0.83	32.32	22.35	39	13.93	47.47	2.47	3
ZJM996	90	118.33	35.47	1.77	84.3	1091	7.33	145.22	24.15	0.74	24	16	88	1.75	4.56	2.089	1
ZJM997	76	117.33	42	1.97	77.3	1688	7.33	231.24	25.45	0.78	39.37	22.8	35	20.35	51.6	2.929	4
ZJM998	84	118.67	42.93	1.77	78.3	1191	6	198.99	24.8	0.87	27.58	14.7	85	4.14	12.9	2.419	1
ZJM999	77	96	39.93	1.6	79.7	1173	6	189.12	25.71	0.83	NA	11	83.5	3.41	14.81	3.148	3
ZJM1000	85	121	35.13	1.93	75	1631	7.67	213	27.84	0.86	42.92	15.35	80	2.09	7.66	3.145	2
ZJM1001	86	126.67	49.97	2.13	78.3	1729	5.67	304.51	25.43	0.79	40.6	25.05	61	14.48	55.12	2.382	3
ZJM1002	86	118.33	45.2	2.03	81	1770	7	255.2	28.87	0.88	47.4	19.22	71.5	3.15	14.62	3.019	2
ZJM1003	87	117.67	36.8	1.7	80.7	1185	7.33	161.52	30.63	0.8	33.21	24.22	51.5	13.54	49.47	3.109	3
ZJM1004	79	108	47.03	1.67	81.7	997	6	167.61	25.45	0.89	24.26	23.01	50	6.43	23.95	3.154	3
ZJM1005	91	117	37.5	1.93	86.3	1521	8.67	176.42	32.28	0.81	44.25	23.935	70	12.53	45.97	3.01	3
ZJM1006	80	117.33	52.25	1.87	86.3	1911	7.33	260.79	26.74	0.82	48.65	22.755	52	13.08	51.53	2.512	3
ZJM1007	83	112.67	45.6	1.83	81.3	1395	6.33	210.92	23.3	0.86	30.73	23.785	80	3.13	11.86	3.031	2
ZJM1008	92	132.33	38.53	1.93	85.3	1277	7.67	166.03	25.11	0.76	28.28	20.01	80	5.96	24.14	2.067	1
ZJM1009	87	122.33	45.7	2.2	83.7	2088	7	298.24	26.44	0.77	50.4	24.015	69	9.84	34.25	2.244	3
ZJM1010	84	120	43.5	2.13	84	1611	7	248.7	25.93	0.84	38.51	17.135	76	6.88	22.56	3.047	2
ZJM1011	91	124.67	40.27	1.97	76.3	1115	6.67	170.74	29.11	0.78	29.4	20.35	85	3.15	14.71	3.13	2
ZJM1012	78	111	41.1	2.07	75.3	1648	6.67	244.53	26.13	0.89	38.27	16.85	83.5	10.33	29.7	3.252	3
ZJM1013	79	109	41	1.7	82	1332	7.67	174.39	24.39	0.78	30.25	16.985	85	4.32	13.39	3.094	2
ZJM1014	88	122.67	38.2	2.07	80.3	2778	10	277.88	28.33	0.9	72.96	24.35	70	8.42	37.38	2.58	3
ZJM1015	83	114	48.1	1.93	84.3	1420	6.33	225.09	28.83	0.88	38.95	23.615	62.5	11.98	36.45	3.096	3
ZJM1016	80	109	47.8	1.83	83.7	1869	9.5	199.78	33.6	0.74	59.25	23.065	80	17.38	55.46	2.971	3
ZJM1017	79	111.33	48	1.73	83.7	1711	6.33	271.35	29.33	0.88	47.46	15.94	84	8	25.78	3.164	3
ZJM1018	63	79	33.77	1.6	79	631	5.33	118.07	25.88	0.74	NA	NA	NA	NA	NA	NA	NA
ZJM1019	56	79.67	26.93	1.57	79.7	460	6	79.47	25.24	0.61	NA	NA	NA	NA	NA	NA	NA
ZJM1020	64	98.33	33.13	1.23	78.7	1083	7	159.31	28.77	0.92	NA	21.55	45	8.52	21.99	3.283	2
ZJM1021	77	96	40.83	1.73	79	1218	11	110.68	26.41	0.87	30.7	23.93	65.5	14.73	44.51	2.991	4
ZJM1022	78	96.33	46.83	1.6	75	1267	10.33	122.65	26.3	0.9	30.7	23.43	49	5.9	22.03	3.172	2
ZJM1023	83	108.67	28.47	1.7	78.3	1128	9.67	115.98	27.89	0.82	29.33	23.615	80	6.73	21.74	3.066	3
ZJM1024	81	115.33	56.03	2	81.7	2359	10.33	229.2	22.73	0.9	51.47	24.1	52	4.06	12.95	3.011	3
ZJM1025	83	111.33	50.47	2.07	80	1727	7.33	244.12	23.51	0.83	38.09	23.035	64	6.68	22.35	2.966	3
ZJM1026	80	104.33	43.4	1.77	73.3	856	8.33	105.02	33.25	0.79	26.25	14.145	84	8.68	29.63	3.058	3
ZJM1027	83	112.33	46.9	1.63	80.7	2113	11.5	183.18	26.61	0.88	53	21.54	51	10.71	38.51	2.414	3
ZJM1028	67	89	24.07	1.53	76	996	7.67	131.28	28.36	0.83	26.46	23.47	72	18.57	52.94	3.189	3
ZJM1029	79	95	41.87	1.5	77.7	1164	9.33	129.36	25.43	0.8	26.82	22.275	60	4.39	14.93	3.374	3
ZJM1030	79	108.67	38.53	1.77	79.7	1891	11.5	162.36	25.8	0.85	45.38	24.225	65	3.54	12.59	3.329	2
ZJM1031	64	101.67	29.73	1.5	75	806	6	134.33	28.07	0.83	20.69	24.155	36	3.8	13.66	3.121	3
ZJM1032	90	125.67	36.3	1.97	79.3	1565	7.67	205.46	27.43	0.9	41.03	23.9	56.5	5.64	25.15	2.64	2
ZJM1033	79	109	31.2	1.5	76.7	1367	9.33	147.97	24.41	0.73	30.86	24.4	57	10.54	30.73	2.593	3
ZJM1034	66	91.67	33.1	1.53	80.3	858	7.67	115.77	26.87	0.84	NA	NA	NA	NA	NA	NA	NA
ZJM1035	67	102.33	32.13	1.63	83.3	584	8.33	70.25	28.61	0.62	NA	24.215	44.5	12.82	33.33	3.294	3
ZJM1036	86	119	36	2.2	82.7	1336	6	216.58	25.58	0.86	32.08	24.615	64	4.99	18.15	2.789	2
ZJM1037	74	111.67	41.63	1.8	76.7	1312	6	219.03	24.93	0.89	30.1	24.57	39	8.3	21.89	3.242	3
ZJM1038	93	130	37.4	1.93	79.3	1781	8.33	212.4	31.07	0.9	50.16	21.34	74	4.36	15.38	3.159	2
ZJM1039	91	132.33	48.53	2.53	85.7	1676	5.33	314.04	26.48	0.73	40.52	24.7	89	4.99	18.28	2.58	2
ZJM1040	79	118	51.07	1.9	74.3	1934	7.67	254.08	26.34	0.93	47.71	19.205	75	1.68	7.86	3.06	2
ZJM1041	63	92.67	27.7	1.7	81	602	5	128.89	26.08	0.8	NA	24.1	32	7.02	15.44	3.412	2
ZJM1042	76	95.67	40.2	1.53	79.3	1428	10	144.27	25.32	0.8	NA	24.405	35	5.01	18.26	3.435	2
ZJM1043	75	107	46.57	1.63	78.7	1604	8	198.53	22.63	0.87	35.03	24.63	35	9.86	30.61	2.759	3
ZJM1044	65	103.67	32.67	1.53	78	939	7.67	123.12	29.23	0.9	25.2	24.355	40	11.62	30.17	3.113	3
ZJM1045	75	109	47.73	1.67	79	1342	8.67	154.68	25.52	0.8	31.53	24.51	40	8.68	27.19	3.161	3
ZJM1046	83	118.67	47.1	1.83	83.3	2170	8.67	248.93	23.6	0.78	46.24	24.665	60	8.49	29.29	3.091	3
ZJM1047	74	97.67	34.73	1.73	80.7	1246	9.33	133.13	27.34	0.78	29.94	24.7	35	14.75	41.44	3.113	3
ZJM1048	79	100	34.6	1.77	78	1636	7.67	215.84	22.78	0.9	NA	24.635	44	8.1	30.83	2.832	3
ZJM1049	83	114	34.33	1.73	85.3	1753	8.67	203.44	23.23	0.84	38.8	24.535	46.5	3.89	16.48	3.039	2
ZJM1050	86	118	49.1	1.93	83.7	1660	8.33	196.77	26.26	0.71	40.8	24.485	46	7.44	27.63	2.539	3
ZJM1051	75	96.33	34.27	1.8	77.3	1137	8	142.01	27.11	0.86	28.78	24.57	40	11.97	37.64	3.051	3
ZJM1052	79	104.33	36.47	1.87	82.7	1447	8	180.88	26.43	0.85	36.34	24.42	50	8.22	27.23	2.991	3
ZJM1053	77	104.33	37.2	1.65	84.7	1358	9.33	146.88	25.99	0.86	32.36	24.58	56	8.12	28.8	3.109	3
ZJM1054	82	111	39.77	1.77	81.7	1246	5.33	239.79	23.78	0.87	27.23	24.505	71.5	5.24	17.6	3.201	2
ZJM1055	65	94.67	34.27	1.77	77.3	1141	7.67	148.15	26.68	0.88	NA	24.645	58	13.82	33.06	2.604	2
ZJM1056	64	96.33	28.77	1.5	78	813	6	139.83	29.9	0.9	22.58	24.33	38	7.31	23.08	3.11	2
ZJM1057	65	97.67	32.07	1.57	79	952	7.33	130.92	30.92	0.91	27.26	23.775	45	11.73	36.14	2.818	3
ZJM1058	76	98	30.07	1.63	78	1080	8.33	130.65	27.11	0.81	26.63	23.72	62	11.99	37.24	3.067	3
ZJM1059	64	87.33	29.67	1.6	82	1313	8.67	151.15	27.68	0.87	33.56	23.545	36	22.02	49.22	3.143	3
ZJM1060	75	99.33	38.37	1.67	85.3	1171	8.33	140.33	26.39	0.88	28.81	23.65	58	7.27	24.55	3.166	3
ZJM1061	75	102.67	42.9	1.77	78	1251	7.33	172.18	26.72	0.79	31.85	15.22	77	7.09	25.44	3.428	3
ZJM1062	85	132	49.2	1.8	84.3	1447	6	240.75	26.07	0.86	36.17	25.1	58	9.26	36.15	2.534	3
ZJM1063	87	126.33	47.07	2.07	80	1369	5.67	245.3	29.4	0.84	37.8	24.215	47.5	11.22	35	2.554	3
ZJM1064	79	110.33	39.77	1.87	81	1402	7.33	191.02	26.53	0.86	34.44	24.385	58	9.38	31.22	3.092	3
ZJM1065	64	101.67	32.23	1.5	77.3	969	7.33	132.48	29.06	0.87	26.56	23.835	45	11.29	30.16	3.145	3
ZJM1066	85	121	52.33	2	83	1889	8.33	227.02	27.18	0.92	48.46	24.63	63.5	7.68	25	3.168	3
ZJM1067	65	96.33	32.7	1.67	74	913	6.33	143.21	25.18	0.81	21.07	NA	NA	NA	NA	NA	NA
ZJM1068	85	127.33	48.5	1.97	82.7	1459	7	209.33	29.32	0.73	40.08	23.965	56	15.53	59.7	2.935	3
ZJM1069	79	130.33	47.23	1.8	83.3	1015	7	147.24	32.2	0.76	30.31	19.15	72	13.56	45.58	3.219	3
ZJM1070	81	120.33	36.03	1.67	82	1220	5.33	230.37	25.88	0.94	29.61	17.825	80	3.26	13.25	3.046	2
ZJM1071	75	104	35.27	1.6	80	970	7.33	133.42	26.69	0.82	24.53	23.925	55	8.18	28.21	3.12	3
ZJM1072	86	125.33	41.8	1.7	84.3	1635	7	228.61	26.73	0.74	40.37	24.26	49	7.27	32.33	2.414	1
ZJM1073	87	131.33	39.83	1.7	77	1374	6	230.82	24.83	0.76	31.75	24.44	41.5	8.24	26.25	2.479	3
ZJM1074	79	102.67	42.1	1.57	83.3	1293	8	157.52	25	0.82	30.75	24.115	43.5	5.35	18.73	3.098	3
ZJM1075	66	86.67	29.25	1.73	74.3	928	7	131.27	28.65	0.85	24.52	24.66	32	9.98	24.81	3.041	3
ZJM1076	63	89	29.93	1.63	78.7	661	6.67	100.44	29.22	0.87	18.08	23.975	37	10.26	29.02	3.044	3
ZJM1077	56	87.33	23.6	1.6	79.7	NA	NA	NA	NA	NA	NA	23.835	45	9.27	25.87	3.069	3
ZJM1078	75	107	46.23	1.97	81	1118	7	160.22	30.03	0.86	31.14	23.765	48	10.2	32.29	3.063	3
ZJM1079	88	138	52.63	2.03	78.3	1364	6	225.17	26.26	0.72	33.38	24.055	50	8.2	30.26	2.55	3
ZJM1080	87	130.33	41.4	1.25	80	1343	7.33	182.12	31.79	0.82	39.33	23.6	55	11.29	40.38	2.848	3
ZJM1081	90	127.67	37.87	1.25	80.7	892	6.67	131.88	31.91	0.87	26.13	23.315	77	10.24	32.99	3.006	3
ZJM1082	90	123	40.23	2.33	84	1125	5.67	198.9	29.79	0.91	30.65	23.235	67.5	12.86	52.53	2.779	3
ZJM1083	91	120.33	37.33	1.93	84	1233	6.67	183.78	29.37	0.87	32.8	24.115	61	6.45	27.47	3.046	2
ZJM1084	87	138	45.27	2.07	83.3	1917	7.33	258.29	28.92	0.87	49.96	24.025	48.5	4.08	17.63	3.146	2
ZJM1085	67	96.67	34.53	1.63	74.3	926	9	101.17	28.63	0.77	23.67	NA	NA	NA	NA	NA	NA
ZJM1086	79	109.67	41.2	1.57	81	1076	9	121.38	26.24	0.84	25.98	24.415	51	8.9	28.14	2.783	2
ZJM1087	81	96.33	47.97	1.63	78	NA	NA	NA	NA	NA	NA	NA	NA	NA	NA	NA	NA
ZJM1088	84	125.5	42.53	1.77	84	1299	7.5	170	25.4	0.79	31.57	24.345	55.5	9.61	34.41	2.591	3
ZJM1089	76	98.33	40.13	2.27	80	1227	9	136.16	26.26	0.74	28.41	16.1	84	7.38	25.85	2.168	1
ZJM1090	74	90.67	35.93	1.57	83	748	8	91.36	26.64	0.85	19.08	18.64	80	9.02	25.91	1.825	1
ZJM1091	75	108.67	34.07	2.3	84	1319	6	218.39	24.61	0.86	29.78	15.475	85	10.25	27.18	2.179	1
ZJM1092	76	100.67	38.23	2.4	78.3	1496	9.5	157.22	26.05	0.83	35.29	16.275	70	6.6	22.97	2.161	1
ZJM1093	76	100.67	36.93	1.7	83	727	6.33	115.27	26.39	0.7	17.86	18.69	74	4.54	17.06	1.917	1
ZJM1094	92	123	40.37	2.03	78.3	1038	5.33	195.35	30.96	0.87	30.18	18.925	67.5	2.84	11.39	3.045	2
ZJM1095	92	136	38.57	2.2	77.3	1215	5.33	228.89	27.83	0.85	30.24	23.04	43	7.98	26.67	3.201	2
ZJM1096	77	103	43.9	2.23	78	1205	6.67	180.02	20.76	0.87	23.04	24.63	30	16.76	39.83	2.698	4
ZJM1097	130	107.33	32.43	2.03	86.5	1280	8.67	153.91	NA	0.85	NA	24.065	78	17.95	78.33	2.087	2
ZJM1098	79	111.67	47.63	1.63	79.7	1469	8	183.72	24.43	0.88	34.58	23.605	42	16.85	49.25	2.648	4
ZJM1099	83	109	41.23	2.03	82.7	1326	6.67	195.92	23.32	0.9	29.19	24.525	55	10.3	39.94	2.514	3
ZJM1100	122	113.67	40.57	1.9	82.5	976	7.33	137.9	23.73	0.76	21.54	23.215	50	2.58	13.5	2.674	2
ZJM1101	127	116	41.53	1.87	81	1548	8	192.11	21.28	0.85	29.79	24.145	40	4.22	17.72	2.556	2
ZJM1102	83	110	34.1	1.77	84.3	1536	7.33	209.93	23.98	0.8	33.58	22.695	52	11.49	37.56	3.148	3
ZJM1103	85	118.33	42.4	1.7	75	1808	7.33	249.35	22.86	0.82	37.3	23.1	40	5.5	22.08	2.657	3
ZJM1104	79	106.33	39.97	1.77	80	1360	6.67	213.69	21.65	0.85	NA	22.995	45	9.24	28.57	2.774	3
ZJM1105	83	112.67	43.73	1.77	83.3	1481	7	201.33	24.71	0.83	NA	22.96	55	6.37	23.67	3.13	3
ZJM1106	80	110	41.43	1.77	75.7	1273	5.67	229.31	24.13	0.77	NA	22.43	50.5	11.03	36.24	3.146	3
ZJM1107	121	111.33	45.57	2.03	80	1441	8	180.23	26.96	0.7	35.31	22.785	72.5	4.42	20.97	2.849	2
ZJM1108	82	115.33	43.83	1.73	86	1054	5.33	195.35	25.92	0.8	24.74	22.5	59	5.14	21.62	3.048	2
ZJM1109	82	112	45.13	1.7	84.7	1160	5.67	208.29	25.42	0.87	26.64	23.655	49	10.41	34.78	3.1	3
ZJM1110	123	116.67	37.77	2.07	76	1892	7.33	258.01	23.4	0.9	40.58	24.105	69	3.72	20.99	2.629	2
ZJM1111	79	116	40.93	1.93	83	1062	5	210.04	29.37	0.87	28.76	23.99	44	34.44	97.61	2.196	4
ZJM1112	126	116.33	35.33	2	80	1534	7.67	198.62	22.73	0.89	31.91	24.015	51	5.25	26.57	2.46	1
ZJM1113	79	109	36.33	1.77	79.7	1439	6.67	219.73	20.65	0.93	NA	24.525	45	12.45	36.63	2.664	3
ZJM1114	79	115.67	39.87	1.73	82.3	1388	6.67	208.15	21.03	0.75	NA	15.43	83	6.78	17.33	2.757	3
ZJM1115	127	106.67	35.4	2	86.5	781	5	156.41	23.03	0.83	15.47	23.665	46	4.21	21.43	2.543	2
ZJM1116	87	108.33	43.27	1.77	83.7	1366	6.33	219.78	29.45	0.73	34.47	16.545	89	6.46	25	3.205	2
ZJM1117	126	117	30.3	1.63	85.5	1974	10	197.4	28.11	0.81	49.53	21.255	57	3.41	17.29	2.527	2
ZJM1118	77	110.33	36.53	1.7	77	1343	8	169.09	23.71	0.85	29.47	23.3	40	13.18	39.06	2.694	3
ZJM1119	79	106.33	39.17	1.63	85	1380	8.33	165.89	20.51	0.8	26.23	24.31	55	6.89	20.29	3.108	3
ZJM1120	87	128	50.13	1.97	76	1549	6.67	241.5	24.22	0.88	35.33	22.985	51	8.25	34.09	2.68	3
ZJM1121	82	112	40.97	1.8	82.3	1449	7.33	198.87	25.82	0.77	33.93	23.46	66.5	9.46	29.43	3.09	3
ZJM1122	81	104	43.13	1.9	78.3	1370	6.33	234.31	22.05	0.9	28.27	14.935	71.5	6.48	21.4	3.349	3
ZJM1123	82	110	51.73	2.1	81.7	1308	5.5	238.73	30.31	0.9	37.18	20.435	56.5	10.35	35.03	3.07	3
ZJM1124	82	118.67	44.57	2.13	85.3	1380	6.67	208.39	28.33	0.76	35.23	22.825	62	5.18	23.26	3.078	3
ZJM1125	119	117.67	47.27	1.83	86	1669	8.5	196.76	25.89	0.77	39.31	21.51	75	5.67	26.46	2.852	2
ZJM1126	142	97.67	33.07	2.07	84	405	8	51.95	NA	0.21	NA	21.49	46.5	10.58	49.51	2.819	2
ZJM1127	132	113.33	33.87	1.87	81.5	719	7.33	94.85	NA	0.48	NA	21.765	65.5	5.64	31.94	3.16	2
ZJM1128	79	106.67	40.07	1.93	80.7	1345	7.33	187.98	26.6	0.78	NA	14.26	83	6.82	21.89	2.858	3
ZJM1129	80	109.67	41.83	1.93	82.7	1283	5.67	227.81	24.9	0.87	NA	20.445	43	8.23	29.37	3.026	3
ZJM1130	84	123.33	48.13	1.87	82.3	1488	8.33	182.2	26.73	0.75	37.86	20.205	50	12.41	44.37	2.55	3
ZJM1131	79	111	43.97	1.93	83.7	1494	7	218.84	24.76	0.87	NA	20.415	36	9.71	32.42	3.024	3
ZJM1132	89	119.33	43.87	1.77	83.3	1353	8.33	163.25	27.83	0.75	34.03	20.745	73	5.74	22.71	3.155	3
ZJM1133	84	122	45.7	1.83	83.3	1887	7.67	241.81	28.29	0.8	47.2	21	41	11.23	42.3	2.801	3
ZJM1137	84	118.67	38.83	1.83	85	1182	6.67	176.35	31.3	0.84	33.22	21.92	52.5	12.44	49.3	2.749	3
ZJM1138	84	125	49.17	1.9	85.3	1366	7.33	189.74	27.61	0.78	34.73	21.42	42	13.93	51.82	2.301	3
ZJM1139	84	121.67	45.97	1.67	85.3	1893	7.67	247.3	25.75	0.93	46.41	20.21	47	6.76	27.55	2.823	2
ZJM1140	82	112.67	42.37	1.9	83.7	1709	8.33	207.45	25.74	0.79	39.26	20.63	44.5	6.45	22.88	2.759	3
ZJM1141	86	125	38.33	1.9	84.3	1408	7.33	192.38	31.1	0.82	40.33	20.065	50	12.92	47.17	2.839	3
ZJM1142	91	130	38.1	2.1	85.3	1245	8.33	148.86	30.31	0.83	33.66	19.845	50.5	12.8	53.27	2.641	3
ZJM1143	62	87	28.67	1.5	71.7	747	7	108.23	27.4	0.89	NA	20.575	30	25.08	46.81	2.551	4
ZJM1144	80	118.33	52.7	1.93	77.7	1570	8.67	181.1	33.78	0.85	49.75	20.41	45	16.87	52.59	3.121	3
ZJM1145	87	123.33	46.8	1.9	74	1878	9.5	197.91	28.15	0.82	48.47	20.78	40	6.06	27.84	2.678	3
ZJM1147	92	131.33	41.47	1.87	80	904	6	158.69	26.44	0.83	21.24	13.96	77	3.99	15.73	3.194	2
ZJM1148	93	124.67	38.8	2.1	76.7	1524	8.67	177.36	26.41	0.84	35.77	19.425	71.5	3.36	14.69	3.312	2
ZJM1149	83	102.67	53.2	1.7	81	1351	8.67	156.96	28.45	0.79	36.23	19.985	40	11.16	35.27	3.25	3
ZJM1151	86	126	45.33	1.93	81.3	2061	9.33	215.58	23.83	0.77	44.66	22.91	52	2.19	7.77	3.135	2
ZJM1152	64	96.5	35	1.55	83.5	1341	14.5	92.04	30.84	0.81	36.32	NA	NA	NA	NA	NA	NA
ZJM1153	95	120.67	47.77	1.63	79	2146	13.67	161.76	27.71	0.81	56.52	20.78	65	8.92	33.66	2.71	2
ZJM1154	83	117	40.73	1.77	85	1426	11.33	125	28.49	0.81	37.45	19.595	39	16.12	58.82	2.168	3
ZJM1155	80	100	40.83	1.67	82	1362	10.67	127.83	25.76	0.83	32.6	19.3	40	4.73	17.69	3.141	2
ZJM1156	130	128.33	38	2.13	84	2657	12.5	213.88	NA	0.87	NA	18.03	52	4.05	19.88	2.651	2
ZJM1157	122	128.67	58.33	1.83	85	1673	9	185.66	NA	0.72	NA	20.35	45	2.67	10.86	3.302	1
ZJM1158	123	123	48.93	2.2	87	1299	7	179.34	NA	0.56	NA	21.505	45	4.77	21.5	2.696	2
ZJM1159	65	103.67	36.6	1.73	80.7	615	4	157.02	27.4	0.83	15.1	19.38	30	8.94	19.88	3.329	3
ZJM1160	127	121	48.33	2.23	84.5	1489	6.67	219.45	22.63	0.89	30.36	21.14	36.5	5.1	26.33	2.546	2
ZJM1161	86	134	49.8	1.8	82	1637	8	204.56	26.7	0.79	40.53	19.455	44	6.61	23.44	3.21	2
ZJM1162	83	122.67	41.9	1.97	83.7	2144	9	236.87	25.63	0.87	51.27	19.84	50	6.42	24.13	2.713	3
ZJM1163	85	126.33	34.7	1.77	77.3	1865	9.5	198.09	24.31	0.85	43.88	18.82	53	6.8	22.47	2.693	3
ZJM1164	81	113.67	47.1	1.97	80	1803	8.33	218.71	25.89	0.89	NA	19.705	39	15.99	54.82	2.573	3
ZJM1165	79	112	45.93	1.6	78	1342	8.33	160.37	26.73	0.82	33.28	22.825	50	6.05	21.78	3.121	3
ZJM1166	84	129.33	57	1.8	79.3	1859	8.67	215.71	24.47	0.76	42.95	20.08	53	5.79	19.81	3.279	3
ZJM1167	82	122.33	47.87	2	83	1450	6	241.09	26.08	0.87	35.44	19.545	46	13.8	54.3	2.579	3
ZJM1168	125	129.67	44.97	2.2	75	1640	8.67	184.24	22	0.86	32.06	20.765	54.5	3.59	19.69	2.541	2
ZJM1169	87	133.67	49.73	2.37	85.7	2056	9.5	216.16	27.04	0.77	51.75	18.625	44	4.85	21.77	3.196	2
ZJM1170	66	102.33	34.73	1.7	78	1196	8.33	142.47	28.18	0.8	30.29	20.085	44	14.22	37.27	3.007	3
ZJM1171	66	97.67	29.53	1.67	78.3	944	7	133.26	30.62	0.88	26.55	21.87	42	17.69	55	2.808	3
ZJM1172	76	113	39.6	1.63	79.7	1494	9.33	161.06	23.4	0.82	32.3	16.105	60	8.23	27.89	3.199	3
ZJM1173	84	124.67	40.73	1.8	84	1498	6.67	229.92	25.2	0.83	35.48	22.785	61	6.89	22.22	2.68	3
ZJM1174	80	122	43.83	1.7	82.3	2154	8	268.04	21.63	0.89	43.51	23.355	66.5	7.14	23.05	3.19	3
ZJM1175	81	114	42.07	1.5	82.7	1450	7.33	193.86	19.69	0.85	27.33	23.115	43	4.76	13.83	3.082	3
ZJM1176	82	121	45.4	1.8	80.3	2053	9.67	212.55	26.71	0.81	50.52	23.31	43.5	13.34	44.76	2.596	3
ZJM1177	84	127	49.57	1.7	76.7	1806	7	258.86	25.26	0.91	43.21	22.98	58	5.9	21.14	3.249	3
ZJM1178	84	122	48.87	2.03	80.3	2829	8.33	338.7	21.04	0.58	NA	15.83	76	7.36	22.8	3.215	3
ZJM1179	71	99.33	33.23	1.53	79	1045	7	143.6	25.65	0.83	24.83	23.405	36.5	17.6	59.35	2.654	4
ZJM1180	132	110.33	43.73	1.57	87	1805	13.67	133.32	NA	0.61	NA	23.795	32	3.75	17.11	3.218	2
ZJM1181	84	127.67	52.23	1.77	86	1316	6	233.42	25.07	0.78	31.24	24.07	32.5	8.48	32.78	3.205	3
ZJM1182	76	110.33	40.07	1.73	83	1214	7.33	172.24	25.21	0.77	28.49	27.7	38	18.98	64.17	3.116	4
ZJM1183	79	120.67	35.23	1.8	82	1455	6.67	216.25	25.52	0.93	35.09	23.29	40	20.55	69.66	2.576	4
ZJM1184	130	115.33	45.7	2.23	72.5	1337	10	124	NA	0.5	NA	23.64	36	2.63	13.11	3.07	2
ZJM1185	133	128	43.3	2.07	72.5	1373	7	188.34	NA	0.68	NA	24.465	41	4.72	24.13	2.854	2
ZJM1186	79	104	40.03	1.5	79.7	1829	9.33	196.81	17.3	0.86	29.96	24.755	41.5	6.29	21.04	3.001	3
ZJM1187	76	104.67	39.53	1.67	81.3	1581	10	159.64	22.69	0.81	34.09	23.34	40	13.6	44.95	2.593	3
ZJM1188	84	126.67	44.13	2.13	85.3	1683	7	229.68	25.71	0.83	39.89	16.335	78	7.23	24.24	3.1	3
ZJM1189	81	118.67	42.07	1.73	77.7	1175	8.67	137.14	24.45	0.69	26.94	22.325	60	7.83	26.74	3.289	3
ZJM1190	64	95.67	31.3	1.5	73.7	1280	8.33	154.08	22.04	0.86	29.47	22.415	30	15.7	36.49	2.797	3
ZJM1191	84	122	49.47	2.07	84	1955	8	237.43	24.34	0.86	43.69	23.425	42.5	6.14	22.11	3.123	3
ZJM1192	119	139	45.4	1.9	85.7	1712	7.67	221.38	27.34	0.87	41.73	20.88	49	3.81	13.59	2.726	2
ZJM1193	115	119	51.63	1.73	81.7	1306	7	194.04	25.46	0.73	30.97	23.26	35	5.03	25.64	2.437	1
ZJM1194	82	124.33	47.1	2	85.7	1672	8	208.77	26.57	0.85	41.71	22.18	44	16.72	60.61	2.468	3
ZJM1195	129	128	38.2	2.07	77.5	1882	8.67	219.89	23.36	0.86	39.14	23.725	36.5	5.3	28.35	2.552	2
ZJM1196	83	120	44.5	1.87	72.3	1081	7	158.86	23.9	0.71	24.97	23.49	50.5	9.61	28.26	2.657	3
ZJM1197	127	114.33	40.67	2.33	80	1699	11	158.41	25.33	0.75	38.73	NA	NA	NA	NA	NA	NA
ZJM1198	129	117.33	35	2.27	77.5	955	7.33	133.14	23.27	0.6	20.19	25.56	40	8.1	38.89	2.33	3
ZJM1199	122	121	35.53	1.97	81.5	1762	8	226.06	23.04	0.83	37.13	22.025	63.5	2.33	10.83	2.856	2
ZJM1200	64	102.33	31.77	1.6	76	1072	7.33	147.31	26.99	0.88	27.02	23.05	40	20.99	45.75	2.671	4
ZJM1201	79	109	53.23	1.6	77.3	1252	7.67	164	26.23	0.76	30.51	24.775	66	8.92	28.16	3.14	3
ZJM1202	74	110.33	43.2	1.7	83	1365	7.33	187.13	29.14	0.87	35.37	22.915	50	11.48	33.33	2.966	3
ZJM1203	85	121	47.2	1.93	78	1687	7.33	232.07	27.05	0.85	41.49	21.67	37.5	7.36	27.67	3.057	2
ZJM1204	84	125.67	55.97	1.87	77	1775	7	246.5	24.08	0.84	39.67	22.71	56	6.18	22.52	3.234	3
ZJM1205	64	95	31.13	1.6	77.7	535	4.33	129.37	25.32	0.76	NA	23.89	38.5	10.9	25.82	2.775	3
ZJM1206	125	121.67	34.5	2.17	85.5	1850	11	169.27	25.71	0.9	46.04	20.52	51	3.46	21.29	2.652	2
ZJM1207	127	105	35.5	2.03	73	1663	9	184.74	23.04	0.84	34.15	23.225	38.5	13.39	62.65	2.179	3
ZJM1208	127	119	40.8	2.17	87	1481	7	218.07	21.28	0.84	28.71	24.28	44	5.44	27.7	2.519	2
ZJM1209	86	121.67	40.93	2	80.7	1192	7.67	157.1	31.29	0.81	33.74	23.345	41	8.2	29.71	3.062	2
ZJM1210	87	123	39.7	2.13	84.7	1626	8.33	191.7	28.87	0.77	43.64	22.865	42	10.3	38.96	2.515	3
ZJM1211	82	117.67	31.97	2.07	84	1037	7	147.42	31.81	0.88	31.11	16.29	66	2.96	14.61	3.178	2
ZJM1212	79	111.67	37.17	1.77	75	2306	11	213.05	20.99	0.95	NA	24.605	51	7.34	22.22	2.745	2
ZJM1213	83	115	32.2	1.83	75.7	1524	9.67	155.78	24.5	0.86	34.71	23.205	41	8.22	28.62	2.699	3
ZJM1214	77	94.67	36.13	1.63	73.3	1658	13.33	124.25	22.19	0.92	35.05	22.93	41.5	10.03	29.27	2.691	3
ZJM1215	76	90.5	37.8	1.6	77.3	1027	9.67	107.15	21.34	0.87	21.1	22.685	30	15.61	35.19	2.729	4
ZJM1216	79	103	31.57	1.6	79.7	1503	12	125.72	21.74	0.88	NA	22.57	50	6.54	20.1	2.899	3
ZJM1217	77	115	42.73	1.77	78.7	1027	7.67	133.75	26.52	0.8	25.81	22.785	35	12.62	41.75	3.06	3
ZJM1218	79	107.67	47.8	1.57	77.3	1908	10.67	181.03	22.62	0.81	NA	23.29	30	8.44	23.02	3.057	3
ZJM1219	85	122	54.33	1.97	83	1340	7.33	182.11	28.78	0.72	34.76	23.765	36	8	29.32	3.147	2
ZJM1220	84	121.33	48.37	1.7	86.3	1635	8	205.28	29.38	0.87	45.08	22.65	43	11.66	37.06	3.068	3
ZJM1221	80	102	40.4	1.67	78.7	868	6.33	137.96	25.7	0.74	NA	13.415	50	6.61	19.23	2.978	4
ZJM1222	79	108.67	32.47	1.73	85.3	1080	7.67	143.86	26.85	0.8	NA	22.995	41	8.04	24.29	3.164	3
ZJM1223	86	129	39.83	1.83	83.3	1319	7.67	170.52	29.14	0.8	35.32	18.505	70	2.49	11.21	3.125	2
ZJM1224	79	115.33	42.83	1.77	81.3	1668	8.33	200.38	27.12	0.93	NA	16.83	70	4.11	16.76	3.009	3
ZJM1225	79	112.33	44.23	1.8	85	856	6	139.26	26.56	0.65	21.5	17.05	73.5	3.24	12.35	3.259	2
ZJM1226	69	100	31.93	1.73	78.3	885	6.33	140.02	26.82	0.92	NA	22.575	30	28.35	56.9	3.135	4
ZJM1227	74	109	41.67	1.87	80	1359	9	150.73	26.58	0.75	33.05	3.825	95	45.58	66.81	3.035	4
ZJM1228	85	123	45.97	1.7	81.3	1208	7.67	157.09	29.82	0.82	32.25	22.695	64	21.26	76.97	2.276	4
ZJM1229	NA	NA	NA	NA	NA	NA	NA	NA	NA	NA	NA	NA	NA	NA	NA	NA	NA
ZJM1230	82	128	46.3	2.07	80	1380	5	279.83	24.09	0.84	30.28	23.11	36	12	47.6	2.513	3
ZJM1231	82	122	52.9	1.93	84	1455	6.33	234.15	27.75	0.89	38.6	23.03	33	17.58	72.48	2.463	3
ZJM1232	79	114	39.57	1.7	81.7	1669	9.67	171.64	27.19	0.91	42.57	22.865	46.5	15.23	50.48	2.474	3
ZJM1233	60	93	22.97	1.43	77.7	814	7.67	106.32	30.7	0.86	NA	23.82	30	18.16	38.71	3.095	4
ZJM1234	124	121.33	36.57	1.77	82.5	1318	7.33	179.63	27.96	0.86	32.39	25.52	41	4.57	19.17	3.061	2
ZJM1235	85	113	44.4	1.6	78.3	1161	6.67	176.15	23.21	0.65	24.52	23.64	47	5.84	21.56	3.447	2
ZJM1236	67	96.5	33.53	1.5	78	1063	7	154.98	25.74	0.85	24.91	21.075	46	14.46	43.62	3.125	3
ZJM1237	76	106.67	32.47	1.63	75.7	1064	6.33	169.7	26.95	0.8	24.32	14.29	62	17.36	47.37	2.886	4
ZJM1238	84	111.33	42.2	1.83	84.7	1601	7.33	218.81	25.91	0.84	37.09	23.345	46	7.71	27.1	3.053	3
ZJM1239	84	117.33	42.9	1.67	82	1406	8.33	169.71	27.59	0.89	36.82	15.29	80	4.88	17.03	3.363	3
ZJM1241	87	129	39	1.83	85.7	1145	5.67	201.78	32.58	0.85	34.01	16.605	74	2.3	9.09	3.042	2
ZJM1244	70	84.67	38.03	1.47	76	967	8	120.54	27.89	0.83	25.91	14.08	83	10.86	38.65	3.305	3
ZJM1249	119	119	38.87	1.87	84	1886	9	207.51	24.81	0.89	42.65	21.26	45	2.63	10.94	2.695	2
ZJM1252	64	96.67	34.97	1.4	75	794	7.33	109.63	28.83	0.78	20.61	24.715	43	11.61	28.72	3.238	3
ZJM1253	91	118	51.9	1.7	88	NA	NA	NA	NA	NA	NA	NA	NA	NA	NA	NA	NA
ZJM1255	90	119	40.2	1.8	86	NA	NA	NA	NA	NA	NA	NA	NA	NA	NA	NA	NA
ZJM1256	78	97.33	43.83	1.83	86	1289	8.67	150.84	26.27	0.9	32.06	22.09	35	7.5	29.79	3.076	3
ZJM1257	83	110.67	38.63	1.83	78.3	1617	8	202.14	27.97	0.86	41.78	16.17	81.5	3.86	15.88	2.771	3
ZJM1258	83	106	40.87	1.97	81.7	1683	8	209.58	25.87	0.88	39.89	21.515	39	6.63	26.11	3.029	3
ZJM1259	87	113	30.4	1.8	76	1102	6.33	172.31	31.21	0.92	30.06	19.83	65	4.75	13.25	2.282	1
ZJM1260	79	107.33	45.23	2.13	81	2035	7.5	268.53	22.03	0.87	41.96	15.8	75	6.39	19.06	2.838	3
ZJM1261	85	124.33	45.73	1.97	80	1961	8	247.88	30.19	0.81	55.53	22.045	51	15.92	57.22	2.735	3
ZJM1262	97	122.67	42.87	1.73	80	929	7.67	122.76	37.58	0.87	31.02	2.345	100	32.24	90.95	2.37	5
ZJM1263	95	92	34.6	1.9	77	NA	NA	NA	NA	NA	NA	NA	NA	NA	NA	NA	NA
ZJM1264	80	119.33	53.73	2.4	82	1880	6.67	282.93	27.92	0.81	NA	22.115	35	16.75	61.9	2.589	3
ZJM1267	79	104.67	41.37	2.17	85.3	2064	7.67	267.61	23.48	0.83	44.54	15.635	72	8.54	29.04	2.905	3
ZJM1268	87	112.67	43.97	1.53	85	2081	12.33	171.26	23.6	0.77	44.31	16.025	71	1.92	7.07	3.48	2
ZJM1269	80	106.67	47.47	1.5	81.3	1898	9.67	196.03	23.06	0.8	39.29	15.94	80	4.26	16.53	3.146	2
ZJM1270	83	112.67	34.2	1.7	84	1499	8	192.85	21.35	0.87	29.8	22.935	36	2.76	10.9	2.936	2
ZJM1272	84	106.33	46.07	1.9	81	1805	10	180.39	26.28	0.73	43.86	15.235	43.5	3.62	16.83	3.378	2
ZJM1273	85	107	41.7	1.97	80.3	1280	8	160.45	26.6	0.75	30.8	24.345	74	4.2	16.72	2.968	3
ZJM1275	82	110.67	59.95	1.97	72.3	1307	7	186.71	24.05	0.85	NA	15.305	60	4.32	15.36	3.454	2
ZJM1276	79	112	51.93	2.1	81.3	1599	8.67	185.82	25.79	0.88	39.9	21.5	30	11.85	45.69	2.519	3
ZJM1277	84	117.67	40.27	1.97	80.7	1199	7	173.41	29.41	0.89	33.87	14.79	81	3.92	14.18	2.91	2
ZJM1278	79	104.67	41.7	1.93	82	2184	10.67	202.39	24.03	0.87	NA	22.085	36	4.85	16.67	3.139	2
ZJM1279	83	118	50.03	2.1	79.7	1349	6	224.67	26.7	0.81	33.26	14.845	80.5	8.37	27.08	3.1	3
ZJM1280	128	123.33	49.83	2.27	83	1570	7.67	204.8	NA	0.78	NA	22.13	51	7.67	35.33	2.357	1
ZJM1281	132	136.67	39.73	2.4	84	877	5.67	150.11	NA	0.6	NA	20.755	44.5	8.97	44.6	2.721	2
ZJM1282	113	121.67	38.6	2.07	80.3	2389	11	220.8	25.74	0.9	57.01	18.845	76	2.3	9.05	3.105	2
ZJM1283	89	113	49.93	2.2	80	1765	9.67	181.07	27.18	0.83	44.94	20.57	35	2.55	9.54	3.3	2
ZJM1285	130	119.67	40.83	2.3	70	1614	9.33	172.68	NA	0.65	NA	21.79	36	1.52	7.49	2.68	2
ZJM1286	126	122	35.97	2.1	77.5	2828	12.67	221.97	24.13	0.85	62.54	22.245	59	3.31	17.97	2.624	2
ZJM1287	86	114.33	43.73	1.8	75	1634	7.67	211.26	22.8	0.78	34.51	15.625	70.5	5.12	17.22	3.592	2
ZJM1288	84	106.33	46.83	1.7	85.3	2011	9.67	206.43	24.22	0.89	46.29	15.095	85	6.91	25.43	3.089	3
ZJM1289	91	125.67	42.2	1.87	85	1794	12.33	148.46	28.65	0.8	46.21	17.185	74	3.42	13.59	3.014	2
ZJM1290	127	126.67	39.5	2.43	84.5	2168	10	215.52	30.58	0.8	58.05	20.21	86	1.63	9.59	3.015	2
ZJM1291	127	131	43.17	2.23	81.5	2421	11	218.59	24.24	0.92	54.09	21.315	74	4.25	23.99	2.6	2
ZJM1292	63	87.67	28.43	1.8	78	1028	7.33	138.85	26.28	0.83	24.36	25.045	30	26.65	51.24	2.581	3
ZJM1294	60	91.67	29.43	1.8	76.7	1180	8.5	139.24	31	0.82	NA	22.575	39	6.53	21.15	3.191	2
ZJM1295	64	96.67	32.43	1.87	74.3	991	5.67	175.52	27.2	0.89	NA	23.005	30	13.99	37.06	2.88	3
ZJM1296	63	99	29.63	2.1	67.7	1012	8.5	144.08	28.83	0.79	26.72	22.735	45	9.04	22.64	2.937	2
ZJM1297	65	98.67	26.33	1.83	77.3	1285	7.33	175.56	26.64	0.91	32.26	25.965	40	19.38	46.76	2.424	3
ZJM1298	63	99.33	27.4	1.8	81.3	1024	6.67	156.3	25.12	0.89	NA	22.4	33	5.26	15.29	2.955	2
ZJM1299	58	94.67	32.57	1.67	75.3	1265	12	107.36	28.08	0.83	NA	24.685	40	9.78	29.19	2.587	2
ZJM1302	85	105.33	41.87	2.27	81	1897	6	317.87	24.72	0.77	42.22	17.62	95	2.87	11.21	2.322	1
ZJM1305	62	83.33	26.77	1.53	75.7	664	5.67	117.4	25.98	0.8	NA	21.205	49	7.68	20.43	3.508	2
ZJM1306	61	84.67	28.1	1.8	76.3	881	7.33	123.05	28.59	0.67	NA	20.915	30	6.47	12.98	3.045	3
ZJM1307	65	99.67	30	2	80.7	1058	5.67	189.27	29.41	0.88	NA	23.38	45	9.57	26.04	2.892	2
ZJM1308	65	91.67	23.6	1.7	75.7	630	5.33	143.14	29.72	0.88	NA	26.085	30	17.88	40.38	2.831	3
ZJM1310	60	90.33	26.63	1.5	76.3	1230	10	118.95	29.33	0.88	NA	19.515	35	13.05	29.81	3.016	2
ZJM1311	64	86.67	26.17	1.83	78.3	591	6	100.56	26.91	0.78	NA	22.135	39	9.57	21.34	2.83	3
ZJM1312	69	104.67	34.77	1.93	82	1730	8	216.29	26.1	0.84	NA	23.475	48.5	12.8	38.41	3.194	4
ZJM1313	66	106.33	31.77	1.4	78.7	816	6.67	121.15	31.1	0.88	NA	22.045	71	14.07	36.05	3.095	2
ZJM1314	63	98.33	30.87	1.5	76.7	887	7	126.7	29.31	0.87	NA	15.63	75	7.51	16.38	3.131	3
ZJM1315	64	90.33	36.93	1.93	75.3	1050	8	142.81	25.96	0.7	NA	14.805	72	6.99	19.17	2.737	3
ZJM1316	73	129	46.63	2	85.7	1311	4.67	282.58	32.24	0.84	39.17	16.79	87	4.98	21.2	2.86	2
ZJM1317	84	131.33	49.5	2.17	85.7	1823	7.67	240.76	27.01	0.78	45.9	21.975	60	6.64	22.94	2.853	2
ZJM1318	87	130.33	45.7	2.07	84.3	1472	9.33	157.54	29.25	0.62	41.84	22.35	50	9.84	39.48	2.74	2
ZJM1319	86	104	45.57	1.87	85.3	1481	7.67	190.94	32.27	0.71	43.64	16.945	90	13.79	55.88	3.08	3
ZJM1320	87	128.33	44.87	2	82	1089	6	181.57	33.11	0.82	32.73	17.25	74	4.49	17.36	3.032	2
ZJM1321	85	118	37.1	2.13	86	1333	6.67	200.67	28.27	0.72	35.69	21.635	68.5	10.6	36.33	2.789	3
ZJM1322	90	127.67	48.17	2.1	81	1464	8	179.93	30.28	0.68	42.14	24.61	75.5	14.37	50.95	2.891	3
ZJM1323	86	130.67	43.73	2.13	85	1150	6.33	181.27	30.65	0.7	32.62	16.6	83	6.73	25.32	3.173	2
ZJM1324	85	129	44.5	1.97	84.3	2030	9.33	215.54	27.77	0.82	53.63	18.5	65	2.36	10.49	3.896	2
ZJM1325	90	133	36.6	2.03	81.7	1547	9	170.62	35.25	0.77	48.04	15.935	88	6.78	28.37	2.843	2
ZJM1326	86	121	45.07	2	81	1882	10.33	182.25	27.17	0.72	47.95	16.76	85	4.62	19.93	2.657	2
ZJM1327	92	120	44.93	1.73	67.5	1495	8	177.88	32.43	0.83	42.22	15.6	83	5.33	19.25	3.245	3
ZJM1328	83	118.33	46.6	2.07	80	1602	7.33	222.35	30.66	0.79	44.27	22.8	46	11.74	40.84	3.069	3
ZJM1329	92	136	37.4	1.97	79.7	1418	8.33	170.28	29.19	0.79	39.36	24.03	75	6.22	24.04	3.126	2
ZJM1330	90	132	44.9	2.17	81.7	1217	7	175.19	34.2	0.77	37.8	22.805	61	11.55	41.21	2.861	3
ZJM1331	87	133	44.53	2.23	83	1753	8.33	210.97	28.94	0.66	47.96	25.67	56.5	7.32	29.63	3.022	3
ZJM1332	90	136	46.63	2.47	86	1122	4.67	229.21	27.68	0.77	28.69	21.935	49	7.93	27.42	2.441	1
ZJM1333	91	129	50.9	2.17	86.7	1417	7	203.29	32.38	0.72	42	17.795	78.5	13.02	57.14	3.027	2
ZJM1334	86	119.67	55.37	1.93	84	1390	6	232.61	26.89	0.77	34.31	17.76	84	4.97	18.6	3.188	2
ZJM1335	83	121	41.77	2.17	76.3	2163	10.67	203.31	27.08	0.73	53.37	15.05	82	7.1	28.34	2.885	3
ZJM1336	88	129.33	57.3	2.27	77	1387	5	277.33	25	0.72	31.6	22.165	66	4.04	16.83	2.878	2
ZJM1337	85	125.67	52.9	1.97	82.3	1458	9	163.93	33.78	0.71	45.5	17.89	75	11.76	38.85	3.009	2
ZJM1338	87	124.67	47.43	1.83	78.7	1384	7.67	178.88	31	0.85	39.92	23.58	62.5	8.08	33.89	3.325	3
ZJM1339	89	133.67	40.67	1.87	81.3	1632	7.67	211.21	26.18	0.78	39.3	16.305	70.5	4.26	19.2	3.198	2
ZJM1340	87	128.67	47.55	1.97	80	1157	5	230.76	26.28	0.8	28.16	15.73	80	4.32	17.08	3.288	2
ZJM1341	86	114.67	45.6	2.07	73.3	1666	7.67	216.47	29.01	0.7	44.74	20.915	36	7.94	29.86	3.336	3
ZJM1342	92	125.67	46.63	2.1	74.3	1506	8.67	174.07	31.24	0.88	43.29	23.865	40	5.68	22.73	3.343	2
ZJM1343	90	127	42.5	2.2	75	1444	6.67	220.58	30.73	0.84	41.35	21.335	38	4.25	14.95	3.3	2
ZJM1344	91	134.33	42.33	2.13	85.7	1812	10.33	175.77	26.88	0.84	42.76	21.805	51	5.13	19.07	3.283	2
ZJM1345	83	124	50	1.77	83.7	1254	6.33	196.98	28.18	0.87	32.83	21.755	43.5	6.69	28.33	3.113	2
ZJM1346	85	128.67	64.2	1.83	85.7	1720	8	217.92	32.06	0.78	49.76	22.895	61	14.91	61.81	3.147	3
ZJM1347	89	132.67	47.47	2	81	1565	7.67	197.63	30.52	0.73	42.67	24.865	65	14.78	50.78	2.894	3
ZJM1348	84	125	44.07	2.03	84.3	1156	7	162.4	27.26	0.74	29.38	3.04	94	42.38	80.3	3.147	4
ZJM1349	89	130	53.93	2.03	86.3	1364	8	167.58	22.41	0.7	27.08	21.93	63.5	12.12	43.57	2.973	3
ZJM1350	84	114	43.93	1.8	86.3	1185	6.33	185.79	28.66	0.8	29.99	22.15	51	7.39	25.63	3.103	3
ZJM1351	86	118.67	46.4	2.63	78	1106	3.33	340.22	22.48	0.69	22.63	17.655	89	4.77	16.82	2.504	3
ZJM1352	86	133	44.67	2	78	992	6	161.43	32.62	0.76	29.08	17.475	82	4.03	17.35	3.184	2
ZJM1353	85	128.33	44.37	1.97	81	1295	6.67	197.13	25.37	0.76	27.98	23.015	50	5.81	21.62	3.376	3
ZJM1354	85	125.67	51.5	1.83	79.7	1625	7	231.93	28.76	0.84	42.34	21.59	50	5.86	21.6	3.242	2
ZJM1355	85	123	59.5	2	76.7	1687	8.67	196.17	29.7	0.76	45.77	14.525	90	9.83	35.15	2.975	3
ZJM1356	91	134.33	47	2.3	79	1025	4.67	219.28	30.06	0.75	27.69	23.73	55	8.26	33.94	2.656	3
ZJM1357	86	130.33	44.53	2.07	84.3	1198	7.33	162.22	30.85	0.77	33.13	15.92	88	5.21	19.59	3.12	3
ZJM1358	83	134.67	45.07	1.83	85	1164	5.67	203.13	28.76	0.79	30.49	22.775	65	10.43	36.29	3.161	3
ZJM1359	90	132	42.23	2.03	85.7	1252	7.33	176.72	28.18	0.72	31.83	21.585	50	5	18.38	2.777	2
ZJM1360	86	129	48.53	1.93	83	1286	7	178.33	30.06	0.76	35.59	22.32	73	7.28	29.39	3.387	3
ZJM1361	86	131.67	49.2	2.13	84.3	1484	7	222.44	31.29	0.79	42.98	23.155	56.5	8.25	34.71	3.163	3
ZJM1362	83	123.33	40.17	1.83	82.7	969	4.67	198.89	30.31	0.78	27.17	15.96	86	6.31	21.79	3.074	3
ZJM1363	90	123	45.23	1.97	83	1241	6.67	187.84	29.43	0.69	31.76	12.55	98	26.21	52.2	3.159	4
ZJM1364	86	125.67	51.63	2	80.5	1260	7	178.78	32.13	0.74	35.93	23.355	85	12.18	43.18	2.891	3
ZJM1365	85	127.33	42.63	2.07	86.3	948	6.33	153.41	30.92	0.78	25.55	22.295	66	10.38	34.93	3.162	2
ZJM1366	89	126.67	41.63	1.83	85.3	1377	6.67	205.25	29.28	0.85	35.28	22.265	59	7.49	27.95	3.243	3
ZJM1367	86	132	48.77	2.23	85.7	1292	7	179.59	34.47	0.79	37.66	23.135	81	12.86	50.59	2.936	3
ZJM1368	85	124.33	45.1	1.9	84.3	1565	7.67	209.92	31.2	0.85	41.21	22.27	65.5	16.45	54.36	3.017	3
ZJM1369	75	99.67	44.3	1.8	84.7	1114	6	186.04	28.43	0.86	27.62	21.79	37	13.04	37.38	3.288	3
ZJM1370	78	99.33	44.67	1.87	84.3	1333	6.33	210.23	23.07	0.91	28.29	22.3	40	7.27	25.06	2.73	3
ZJM1371	83	121	51.07	2.27	83	1890	8	232	26.03	0.83	45.51	15.655	91	8.44	29.26	3.036	2
ZJM1372	84	118.33	49.8	1.63	85.7	1086	4.67	231.57	27.5	0.81	28.07	22.785	50	3.84	15.65	3.325	2
ZJM1373	91	124.33	43.83	2.13	84.7	808	3.67	217.78	29.76	0.71	21.65	18.67	55	1.34	5.59	3.347	2
ZJM1374	90	122.67	49.97	2.13	77.7	959	4.67	198.27	29.53	0.65	24.56	17.865	73	4.69	19.75	3.248	2
ZJM1375	84	124.33	45.53	1.97	84.7	1365	5.67	233.71	24.83	0.75	32.09	14.78	80	5.89	21.26	3.182	3
ZJM1376	91	120	47.27	1.9	75	1209	6.33	188.84	27.85	0.66	29.96	18.095	52	2.6	11.59	3.295	2
ZJM1377	86	123	44.83	1.67	72	1477	6.33	224.77	27.47	0.82	37.07	17.095	50	4.36	14.48	3.256	2
ZJM1379	86	113.67	42.67	1.7	80.7	1397	8	174.29	23.75	0.83	30.65	14.015	81	3.43	12.37	3.275	2
ZJM1380	89	124	47.93	2.03	81.3	1384	5	280.66	24.81	0.74	31.37	16.01	81.5	3.59	12.3	3.14	2
ZJM1381	86	122	47.63	2.13	82	2099	7	300.31	28.23	0.91	54.93	16.975	80	3.16	12.36	3.041	2
ZJM1382	83	111.33	41.17	1.87	83.3	1479	8	185.74	24.25	0.79	32.45	15.59	83	3.6	13.54	3.206	2
ZJM1383	83	115.33	38.43	1.77	84.3	1607	8.33	194.04	27.22	0.81	39.84	15.89	75	5.93	20.4	3.051	2
ZJM1384	87	126	43.37	1.87	83.3	1157	5.33	220.05	29.88	0.78	30.7	21.65	80	4.99	19.14	3.303	2
ZJM1385	81	123.67	45.57	1.87	83.7	2159	7	308.43	24.03	0.85	47.74	20.53	45.5	9.75	31.43	2.754	3
ZJM1386	87	119.67	43.03	1.87	85	1436	8	182.36	27.41	0.67	36.56	21.8	77	5.16	18.45	3.114	2
ZJM1387	91	126.33	38.1	1.93	84	1187	7.67	153.22	33.76	0.77	35	22.24	81	13.34	54.67	2.988	2
ZJM1388	90	134.33	43.27	1.7	77	1838	10.33	173.49	29.44	0.82	46.72	16.65	90	6.71	19.19	3.356	2
ZJM1389	90	132.33	48.3	2.17	86	1150	6.33	191.84	35.24	0.78	35.73	22.505	86	12.39	50.28	2.935	2
ZJM1390	86	117.33	50.4	1.93	74.7	1803	10	181.16	26.52	0.73	43.61	16.805	77	2.83	11.18	3.428	2
ZJM1391	85	116	43.6	1.77	73	1617	8.5	194.33	27.48	0.8	44.15	15.555	80	4.59	17	3.184	2
ZJM1392	86	126.33	38.47	2.1	74.7	1746	8.33	207.77	26.84	0.72	42.97	15.79	78	4.74	18.16	3.391	2
ZJM1393	85	123.33	48.07	2.13	80	1197	8.67	133.19	29.47	0.66	33.51	22.32	42	9.98	41.69	2.754	3
ZJM1394	90	115.33	44.37	2	75	991	5.33	187.19	27.08	0.69	24.35	21.545	64.5	3.53	12.64	3.283	2
ZJM1395	81	107.67	43.73	1.87	82.3	1598	7.33	213.86	24.98	0.77	36.35	20.585	40	6.78	24.88	3.146	3
ZJM1396	89	124	41.6	2	84.7	1191	8	149.8	28.33	0.69	28.51	17.71	71.5	3.22	14.71	3.144	2
ZJM1397	91	129	41.8	1.93	85.7	1438	7	202.81	29.98	0.84	37.46	17.86	75	4.21	20.93	3.047	2
ZJM1398	83	125	45.97	1.9	84.3	1240	4.67	274.35	25.15	0.74	28.53	20.785	41	5.82	23.6	3.081	2
ZJM1399	89	115.67	35.17	1.93	84	1595	8.67	188.19	28.15	0.84	38.07	22.28	50	6.69	28.36	3.078	3
ZJM1400	87	114	37.27	1.93	85.3	1749	9.33	186.89	27.49	0.72	42.13	16.06	80	6.03	23.58	3.052	2
ZJM1401	90	125	39.4	2.07	78.3	1841	9	203.16	26.29	0.84	42.13	17.85	89	1.96	7.14	3.132	1
ZJM1402	89	125.33	40.73	1.83	80	1749	9.33	187.56	29.76	0.91	46.87	15.355	87	4.78	18.71	2.784	2
ZJM1403	79	112	39.47	2.1	76.7	2048	10.33	204.14	28.54	0.82	NA	22.015	42.5	8.65	27.22	2.993	2
ZJM1404	90	118.33	38.63	1.5	75.3	1622	8	211.51	25.3	0.88	37	20.21	41.5	4.66	20.13	3.281	2
ZJM1405	82	108.67	41.27	1.57	76	1805	9	199.44	21.63	0.79	35.31	16.085	77.5	3.86	14.33	3.293	2
ZJM1406	83	113.33	48.13	1.87	77.3	809	3.33	242.36	28.93	0.71	20.46	17.23	68	2.23	12.84	3.165	2
ZJM1407	84	123.67	46.37	1.9	77.3	1941	9.67	191.76	30.58	0.83	49.13	18.55	74	3.59	17.91	3.172	2
ZJM1408	90	128.33	38.5	1.93	77.3	1795	6.33	282.02	27.36	0.81	42.58	16.165	82.5	4.55	18.13	3.238	2
ZJM1409	90	121	37.6	2.17	84.7	1158	7.33	157.59	33.44	0.74	31.91	21.965	78.5	12.45	52.33	2.539	3
ZJM1410	89	129.67	41.9	1.97	83.3	1813	7.33	252.37	24.5	0.83	40.43	17.285	90	2.73	9.97	3	2
ZJM1411	80	114.67	47.03	1.97	78.3	1440	6.67	217.33	27.44	0.81	35.41	21.155	33.5	9.06	25.32	2.961	3
ZJM1412	84	121	50.6	2.73	75	2145	6	359.49	22.69	0.78	44.93	16.225	85	4.61	14.5	2.482	1
ZJM1413	83	115	42.3	1.63	80	1576	7	220.84	24.75	0.93	36.62	14.715	82	6.13	20.83	3.056	3
ZJM1414	84	115	42.17	1.9	75.7	1852	7.33	251.32	23.83	0.77	37.91	15.64	85	4.92	19.24	3.171	2
ZJM1415	82	123.33	46.2	1.8	70	1348	7	192.18	27.27	0.81	34.25	15.75	82.5	9.72	31.82	3.085	2
ZJM1416	92	115.67	39.43	1.97	84.3	1469	8	185.76	26.73	0.84	35.1	15.39	77	2.06	8.73	3.123	2
ZJM1417	83	113.67	53	1.73	84.7	1013	5.33	187.97	27.34	0.79	25.88	15.575	89	3.57	13.5	3.174	2
ZJM1418	82	114.67	45.57	2.07	84.3	1464	7	212.82	26.5	0.85	36.27	15.465	76	2.63	9.06	3.075	2
ZJM1419	87	127.33	44.17	1.9	85	1046	6.67	158.23	27.83	0.79	26.17	21.65	43.5	3.68	15.57	3.195	2
ZJM1420	87	119.67	44.8	1.83	84.3	1482	7	209.31	28.9	0.77	39.5	15.765	82	4.28	15.63	3.121	2
ZJM1421	86	123	36.83	1.83	85.7	1228	9	135.58	28.23	0.78	31.96	16.54	90	4.44	17.79	3.008	2
ZJM1422	91	116.33	42.07	1.73	80.7	1211	7	178.01	26.89	0.8	28.59	22.37	89	4.14	15.81	3.225	2
ZJM1423	84	128.67	36.13	1.77	81	1480	6	259.74	25.96	0.78	34.67	15.575	79	3.87	18.95	3.096	2
ZJM1424	91	114.33	38.4	1.9	86	1728	8.67	198.81	23.73	0.86	37.1	17.2	81	2.54	8.4	3.136	2
ZJM1425	84	113	44.73	1.83	81.3	1459	7.67	189.21	24.27	0.79	32.22	14.955	90	5.17	17.1	3.263	3
ZJM1426	94	125	46.27	2.13	81.3	1993	10.33	193.08	24.78	0.84	44.7	16.305	78	0.93	5.23	3.17	2
ZJM1427	84	116.33	40.13	1.8	78.3	1175	7.67	157.25	27.63	0.76	29.98	21.855	44.5	4.33	17.61	3.182	2
ZJM1428	86	115.33	41.1	1.57	79.7	1357	7.67	175.42	23.93	0.73	29.3	15.29	89	2.78	10.53	3.123	2
ZJM1429	87	121	33.87	1.73	80	1652	8	206.18	29.48	0.87	44.48	16.99	85	3.45	13.73	3.271	2
ZJM1430	95	116.67	40.8	1.4	84.7	1934	7.33	259.61	22.81	0.87	40.16	17.84	90	1.66	7.61	3.317	2
ZJM1431	84	121.33	40.13	1.77	78	1217	7.33	163.18	28.05	0.86	31.66	15.105	75	4.87	17.89	3.118	2
ZJM1432	87	128.33	42.83	1.73	86	1107	6.67	165.73	25.58	0.75	24.36	15.465	87	4.49	18.08	3.23	2
ZJM1433	83	123.33	43.37	1.8	85.7	1620	7.67	204.61	26.68	0.8	40.42	22.035	35	3.76	12.07	3.11	2
ZJM1434	79	112	40	1.63	79.7	1219	6.33	189.73	27.24	0.91	NA	21.53	35	8.83	24.11	2.977	3
ZJM1435	86	125.33	37.4	1.77	86.7	1090	6	185.08	28.77	0.79	28.73	15.25	82	5.38	25.08	3.132	3
ZJM1436	86	127	38.23	1.73	81.3	1459	6.67	217.71	26.64	0.83	36.14	15.485	80	3.43	15.3	3.193	2
ZJM1437	82	107.33	46.73	1.73	83.7	1165	7	166.48	22.13	0.74	23.21	21.195	75	7.69	26.52	2.888	2
ZJM1438	86	116.67	37.47	1.6	81.7	1398	9.67	144.85	26.01	0.75	33.46	21.97	75	6.99	27.16	3.41	3
ZJM1439	89	135.67	40.27	2.2	78.3	1296	6	219.33	26.8	0.74	31.17	17.14	75	2.6	8.3	3.009	2
ZJM1440	83	118.67	42.57	1.67	79	1006	6	167.7	26.63	0.81	24.95	21.83	45	11.45	38.1	3.252	3
ZJM1441	87	122.67	39.5	2	82.7	925	6	154.2	27.68	0.69	24.21	16.515	89	5.59	22.28	2.644	2
ZJM1442	87	116	42.93	1.47	84	1425	8	178.99	23.83	0.8	31.31	16.5	80	4.52	14.54	3.136	2
ZJM1443	83	110.33	35.6	1.63	71.7	1294	7.33	175.58	27.35	0.87	32.03	17.43	85	4.08	12.54	3.043	2
ZJM1444	79	108.67	53.85	1.9	78.3	745	6.67	110.58	28.06	0.61	19.29	13.775	89	9.73	32.58	2.908	3
ZJM1445	90	125.67	39.63	1.73	76	1289	8.33	153.98	29.08	0.82	34.38	15.48	77	3.97	17.96	3.276	2
ZJM1446	87	114.67	47.5	1.53	83.3	1287	7.67	171.99	25.55	0.76	29.66	16.39	80	3.29	11.55	3.146	2
ZJM1447	90	125	42.23	1.8	83.3	1273	7	182.33	27.86	0.9	30.96	16.69	75	4.94	17.33	3.344	2
ZJM1449	89	125.33	39.6	1.97	86	1097	5	209.5	28.23	0.73	27.69	24.085	51	7.63	28.92	3.082	3
ZJM1450	83	121	44.67	1.97	84.3	1609	8.67	187.02	27.6	0.84	41.39	22.005	37	23.07	75	2.487	4
ZJM1451	87	121.33	44.13	2	81	1089	5.67	189.99	24.94	0.66	24.47	16.27	75	5.25	20.22	3.258	2
ZJM1452	92	129.67	43.43	2	80	1050	4.67	215.08	29.18	0.77	27	21.615	60	7.11	26.81	3.303	2
ZJM1453	90	132.67	42.73	2.5	81	1464	7.33	193.74	33.06	0.73	42.82	24.145	55	10.91	43.79	2.785	3
ZJM1454	86	117.67	47.33	2	75	1576	6.67	232.98	26.6	0.77	38.01	17.195	83	2.78	9.71	3.223	2
ZJM1455	87	124.33	43.4	1.97	79	1713	8	214.06	28.63	0.84	44.66	20.96	65.5	6.06	19.23	2.962	2
ZJM1456	79	106.67	41.43	1.77	78.3	1290	7.33	175.97	21.48	0.84	NA	15.07	78	5.23	16.6	2.824	3
ZJM1457	86	116	60.3	2.13	76.7	1462	5	291.6	27.38	0.77	35.64	16.77	65	3.17	12.95	3.106	2
ZJM1458	92	125.33	43.77	1.83	78.3	1719	10.67	160.71	30.45	0.84	46.26	16.93	75	4.48	18.6	3.135	2
ZJM1459	73	100.33	41.33	1.83	78	1125	9.33	120.79	26.44	0.82	NA	14.08	71	5.89	20.8	3.049	3
ZJM1460	71	97.67	44	1.73	80	1128	8.67	130.18	25.68	0.81	27.14	13.7	85	9.99	31.17	2.591	3
ZJM1461	66	99	46.73	1.7	73.3	1073	8.67	124.86	27.37	0.8	NA	15.595	80	5.64	18.6	3.266	3
ZJM1462	79	106	50.53	2.07	77.3	1601	8	196.98	22.84	0.87	34.03	23.39	32	13.58	36.4	3.084	3
ZJM1463	76	104	42.7	1.83	71.3	1085	7	159.74	28.73	0.75	NA	14.72	70	9.91	34.92	3.232	3
ZJM1464	72	106.33	40.73	1.8	77.3	1158	8	140.85	25.82	0.85	NA	14.02	40	13.38	33.16	3.102	3
ZJM1465	76	102.67	45.1	1.73	74.3	1527	8.5	180	23.2	0.71	NA	16.415	70	5.69	13.68	3.113	2
ZJM1466	79	109.67	44.67	1.83	82	1004	6.67	153.65	26.64	0.76	NA	22.205	33	15.61	44.17	2.653	4
ZJM1467	80	105.67	46.03	2.07	84.7	1364	7.33	179.32	21.53	0.63	NA	22.03	38	10.04	27.56	2.68	3
ZJM1468	81	100.33	47.3	1.93	84	1351	6	222.65	24.31	0.87	NA	24.6	35	9.87	27.39	2.986	3
ZJM1469	72	103	50.53	2	83.7	1069	7.67	139.81	28.6	0.8	29.07	23.18	41	9.69	28.64	3.314	3
ZJM1470	76	111.33	42.03	2.3	84.3	1083	5.67	190.69	27.1	0.84	NA	21.675	43.5	6.42	22.46	3.09	3
ZJM1471	77	106.67	37.27	1.83	82	1146	11	104.42	26.51	0.67	NA	15.265	80	10.26	32.48	2.549	3
ZJM1472	75	114	37.8	1.9	83.3	1900	11.67	163.12	23.5	0.84	NA	20.71	58	9.6	23.92	2.935	3
ZJM1473	72	111.33	42.93	1.9	86.7	1742	8.33	210.6	28.23	0.81	NA	16.67	75	6.57	22.31	3.07	2
ZJM1474	74	104.33	42.8	1.83	85	1476	9.67	151.37	24.44	0.84	33.56	13.01	85	9.81	29.5	3.26	3
ZJM1475	74	96.33	41.33	1.77	85.7	992	9.33	107.83	22.9	0.53	NA	15.465	64	12.95	37.23	3.311	4
ZJM1476	76	103.67	39.3	1.9	79.3	1840	7.67	238.99	24.13	0.87	NA	22.035	45	9.02	25.6	3.089	3
ZJM1477	75	104.67	48.03	1.73	74	1224	7.33	171.08	28.57	0.79	NA	12.935	64	14.93	38.14	3.096	4
ZJM1478	75	110.33	45.47	1.77	81	1384	8.33	164.23	26.58	0.85	NA	21.055	37.5	11.63	29.1	2.96	3
ZJM1479	76	96.67	53.03	1.67	71.7	1436	12.33	115.66	25.15	0.81	NA	22.185	32	6.9	20.79	3.259	3
ZJM1480	74	104	20	1.5	75	1142	10	113.85	22.66	0.81	NA	13.7	72	7.24	18.84	3.104	3
ZJM1481	74	93.33	43.63	1.57	79	822	8.67	92.64	24.71	0.75	NA	13.26	80	7.13	20.72	3.186	3
ZJM1482	75	101	42.83	1.57	78.3	1164	8.33	139.82	21.23	0.83	NA	12.84	74	7.38	18.93	3.125	3
ZJM1483	74	100.33	41.53	1.5	75.7	1381	10	136.57	23.35	0.81	NA	13.69	85	7.3	23.04	3.293	3
ZJM1484	75	96.33	38.63	1.77	82.7	689	5.33	127.74	22.58	0.6	14.79	13.18	83	10.43	31.92	2.97	2
ZJM1485	83	107.33	39.43	1.73	81	1800	7.67	234.29	21.98	0.89	36.09	21.955	55	5.27	16.83	2.71	2
ZJM1486	96	120.33	43	2.03	78.3	2374	6	396.68	25.06	0.93	54.71	16.545	89	1.71	3.24	2.448	1
ZJM1487	86	123	34.27	1.87	82.3	2103	9	233.09	23.37	0.83	44.64	15.22	85	5.51	19.55	3.29	3
ZJM1488	78	102.67	42.6	1.77	82.7	1570	9	176.33	23.58	0.8	NA	15.315	74	5	19.28	2.813	3
ZJM1489	82	118	39.1	1.8	79	1132	7	161.67	28.1	0.84	29.75	15.42	84	8.94	34.62	3.119	3
ZJM1490	82	113	37.67	1.93	78.7	1590	6.67	241.94	22.36	0.82	NA	14.205	87	6.16	22.76	3.353	3
ZJM1491	62	104	43.5	1.97	85	1254	6.33	203.66	26.43	0.75	NA	21.055	31	10.64	30.41	3.119	3
ZJM1492	83	114.33	40.5	1.9	85	1938	8.33	228.06	24.38	0.79	43.38	15.39	84	4.42	18.52	3.219	3
ZJM1493	77	110.33	31	1.8	81.7	1082	7.67	142.01	27.9	0.76	28.79	15.44	82.5	11.77	37.62	3.298	3
ZJM1494	84	115	44.17	1.73	82	2546	9.67	263.43	23.94	0.86	55.29	17.77	74	4.41	16.01	3.026	3
ZJM1495	80	112.67	42.5	1.93	85.7	1361	6	233.56	24.33	0.82	NA	17.97	55	6.14	20.48	3.104	3
ZJM1496	81	110.33	45.03	1.87	74	1580	7	219.93	26.62	0.82	NA	13.985	81	9.46	33.54	3.197	3
ZJM1497	82	118.67	45.7	2	71	1582	7.67	207.31	26.85	0.77	39.02	16.135	87	8.96	24.09	3.184	2
ZJM1498	82	125.67	46.37	1.83	73	1697	11.33	152.1	25.06	0.77	40.2	13.93	80	7.73	26.87	3.009	3
ZJM1499	76	113	43.9	2.5	79	1071	6	180.77	25.88	0.66	26.21	15.72	76	9.63	29.28	2.505	3
ZJM1500	77	111	44.7	2.07	82.7	1570	9.67	169.14	27.8	0.79	40.62	24.01	46	7.73	29.29	3.063	2
ZJM1501	81	108	36.1	1.97	85.3	1598	8	207.81	25.48	0.83	NA	20.58	55	5.75	17.92	3	3
ZJM1502	83	109.67	35.2	1.73	86	1015	7.33	136.1	29.11	0.78	26.87	15.245	80	2.23	9.22	3.776	2
ZJM1503	83	116.33	42.37	1.53	83.3	1677	9	186.3	24.12	0.82	36.79	14.3	75	3.19	13.79	3.153	2
ZJM1504	84	120	42.77	1.67	84.7	2392	10.33	230.15	23.47	0.8	51.98	14.535	83	5.64	21.98	3.214	2
ZJN1	83	113	25.7	1.8	80.7	2063	10.5	198.19	22.93	0.91	43.4	14.85	77.5	4.57	14.56	3.606	2
ZJN2	79	97.67	50.17	1.7	81.7	1747	10	173.56	19.15	0.72	30.71	15.75	85	3.58	12.46	3.44	2
ZJN3	83	104.67	42.13	1.93	80.7	2244	12.67	175.64	27.09	0.76	53.14	19	84	2.54	10.64	3.147	2
ZJN7	82	115.67	40.13	1.87	80	1821	8.67	210.26	21.93	0.82	NA	17.15	85	2.2	6.67	4.05	2
ZJN8	NA	109	44.83	1.67	77.7	1839	12	152.26	24.61	0.87	40.57	16.6	85	1.84	7.09	3.839	2
ZJN10	82	107.67	38.83	1.93	78.3	2037	11	185.69	26.86	0.91	49.3	16.35	78	2.35	8.25	3.327	2
ZJN11	82	109.67	51.17	1.93	86	1252	7.67	162.57	25.98	0.86	NA	16.2	75	1.41	6.12	3.515	2
ZJN12	83	106.33	44.5	2.43	85	1630	6.33	257.31	23.2	0.72	32.96	13.7	52	3.56	10.32	3.149	3
ZJN13	82	107.67	42.53	2.07	85	1670	7.67	224.25	26.66	0.88	40.2	17.25	81.5	2.47	5.33	3.231	2
ZJN14	80	110.67	41.13	1.83	87.5	1304	8	163.7	24.02	0.88	28.42	18	56	3.71	8.84	3.906	2
ZJN15	79	103.33	48.97	1.63	84.5	1527	9.67	167.64	25.56	0.89	35.46	15.7	81.5	1.95	7.07	3.402	2
ZJN16	85	118.33	40.13	1.93	79.3	1741	6.33	270.79	27.26	0.88	42.13	18.2	74	2.7	6.18	3.228	2
ZJN17	82	112.33	41.9	1.97	86	1501	6.67	233.43	29.43	0.81	40.78	21.8	72	16.94	55.29	2.916	3
ZJN19	82	112.67	45.57	2.17	82.3	1879	8.33	227.54	24.71	0.84	42.5	21.6	58	4.16	13.26	3.255	2
ZJN22	83	108.33	45	1.87	75	1815	8.33	215.32	26.57	0.85	44.52	16.55	85	3.39	12.79	3.109	2
ZJN23	80	110.33	43.7	2.2	83.7	2342	8.33	284.88	21.24	0.85	45.36	14.75	80	4.05	15.94	3.2	3
ZJN24	81	111	44.33	2.17	86	2249	8.33	269.88	21.08	0.84	42.25	15	75.5	6.43	18.09	3.195	3
ZJN25	76	106	49.75	1.9	75	1729	7.33	236.55	24	0.83	36.65	15.05	75	7.72	24.67	3.705	2
ZJN26	77	103.33	38.07	1.83	80	1795	9.75	185.19	23.25	0.82	38.02	16.45	81.5	2.33	8.29	3.122	2
ZJN27	75	102	34.03	1.83	82.7	1485	9.33	157.53	26.47	0.86	36.41	14.7	84	9.37	27.86	3.074	3
ZJN28	77	113.33	45	1.87	77	2257	12	187.85	25.37	0.76	49.46	17.25	76.5	4.14	12.96	3.223	2
ZJN29	87	114.67	40.47	1.93	83	1817	7	264.59	26.9	0.85	42.99	17.7	80	2.02	7.57	3.172	2
ZJN30	83	109	38.73	1.8	85	2335	12.67	186.13	22.49	0.77	46.72	17.8	73.5	3.25	10.8	3.603	2
ZJN31	84	116.33	35.67	2	82.3	1325	7.33	180.78	25.27	0.79	30.38	15.8	90	4.42	14.12	3.145	2
ZJN32	76	104.33	39.23	1.73	82.3	1389	9	153.03	24.01	0.82	30.81	15.95	82	2.28	8.36	3.769	2
ZJN33	83	112	44.07	2.07	80.7	1182	7	171.58	25.59	0.68	27.57	18.45	74	2.21	8.41	3.151	2
ZJN35	76	103.67	41.27	1.77	71.7	1608	8	196.19	25.83	0.86	37.93	16.05	89	2.5	8.43	3.495	2
ZJN39	78	105.33	50.8	2.23	80	1927	10.33	187.54	21.73	0.76	NA	17	70	3.37	10.56	3.309	2
ZJN40	82	109	41.6	1.93	83.3	1732	9.25	187.06	26.49	0.8	NA	23.5	75	11.23	38.05	2.913	3
ZJN41	83	121.33	41.03	2.17	80	1823	8.33	227.07	25.21	0.73	41.77	16.05	89.5	4.07	17.03	3.448	2
ZJN44	80	109	45.8	2.3	81.7	1448	6.67	226.1	23.02	0.84	30.37	15.35	87	3.07	10.74	3.341	2
ZJN48	83	122	42.6	2.1	83.7	1361	5	275.12	25.93	0.76	31.23	16.55	81.5	6.09	21.05	3.373	3
ZJN49	82	114.33	36.1	1.93	84.7	2050	9	227.72	24.46	0.8	44.2	22	30	7.8	17.98	3.162	3
ZJN50	74	108.67	46.1	2.17	83	1393	6.33	227.03	24.25	0.88	NA	15.7	71	5.79	17.53	3.279	2
ZJN51	85	112	42.23	1.9	82.7	1869	7.67	243.25	25.72	0.84	44.13	18.1	87	3.58	13	3.099	2
ZJN52	83	110.67	39.83	1.7	84	2111	9.5	223.77	23.63	0.84	45.45	15.6	90	6.39	18.12	3.186	3
ZJN53	86	122.67	46.27	1.53	85	1706	10	170.34	23.52	0.62	37.42	21.15	90	8.05	32.16	2.623	3
ZJN56	83	116	41.27	2.1	82.3	1640	7.33	223.04	22.78	0.88	34.17	15.3	85	6.67	21.89	3.451	2
ZJN57	84	115	51.43	2.1	78.7	1273	7.33	172.19	25.33	0.66	28.72	15.4	87	4.22	16.6	3.074	2
ZJN58	78	109	41.9	1.63	85	1948	8.67	224.12	23.02	0.85	NA	15.55	82	6.16	21.5	3.251	3
ZJN59	86	113	37.8	1.9	85.7	1301	7.5	172.89	27.78	0.8	32.36	14.95	88	3.52	14.14	3.098	3
ZJN60	85	117.33	47.4	1.53	85.7	1552	8.33	176.54	22.96	0.72	31.76	15.55	85	2.98	10.26	3.391	2
ZJN61	83	118	39.67	1.87	84.3	1700	7.33	230.06	24.98	0.88	39.42	16.75	75	2.57	8.59	3.182	2
ZJN64	82	119.33	34.63	2	84.3	2270	11.67	195	27.14	0.84	54.29	21.45	75	10.72	36.84	3.45	3
ZJN65	83	124.67	42.73	2.23	84.3	1778	7.67	232.69	26.94	0.77	44.19	14.8	86	12.5	43.07	2.481	1
ZJN66	83	111.67	38.83	1.97	84.3	1444	8	181.21	29.26	0.8	39.58	21.3	55	12.41	41.3	3.318	3
ZJN67	86	116	35.97	1.9	85.7	1826	8.67	211.07	24.01	0.81	39.89	17.3	82	1.33	6.02	3.348	2
ZJN68	76	96.33	36.3	1.97	83.7	1066	6	177.67	25.12	0.88	NA	21.05	65.5	15.71	47.43	2.963	3
ZJN69	84	115	37.07	1.93	85.7	1551	7.33	209.5	31.4	0.84	43.47	22.45	91.5	7.21	26.47	3.262	3
ZJN70	77	101.67	42.2	1.8	83.3	1281	7.67	167.63	25.61	0.86	30.2	14.4	90	3.16	13.65	3.485	2
ZJN71	75	113	49.83	2	84.7	1555	6.25	246.92	28.92	0.9	42.88	22.25	56	27.41	85	2.236	4
ZJN72	86	114.67	45.77	1.87	84.3	1174	6.67	177.44	23.35	0.78	25.42	16.35	86	4.72	19.63	3.344	3
ZJN75	83	114.67	48.17	2.03	83.7	2195	8.67	248.94	24.92	0.81	49.84	14.1	80	4.97	17.54	3.445	2
ZJN76	77	99.67	39.5	1.73	82.7	1573	8	194.16	21.73	0.82	NA	14.85	77	8.1	22.69	3.196	3
ZJN78	82	110.33	47.3	2	82.7	1435	6	237.02	24.39	0.82	32.29	20.65	56	4.49	15.52	2.949	2
ZJN79	83	110	48.9	2.27	83.3	1563	7	223.92	28.06	0.82	40.01	20.95	59	5.8	18.94	2.953	2
ZJN80	75	106.67	41.83	1.83	83.7	1432	8.33	172.07	24.57	0.88	32.71	15.25	84	1.22	4.4	3.37	2
ZJN81	82	118.67	47.33	2.07	84	2523	11.67	215.72	28.12	0.91	66.99	21.05	85	19.69	65.79	2.472	3
ZJN82	76	112.67	45.2	2.23	85.7	NA	NA	NA	30.2	0.74	NA	19.95	47	17.92	55.15	3.03	3
ZJN83	83	116	43	2	80	1642	8.5	191.88	29.17	0.74	42.6	15.1	84	7.48	25.57	3.181	3
ZJN84	84	115	44.5	1.93	85.7	1488	7	204.19	25.56	0.65	34.24	16.35	93	5.09	16.86	3.35	2
ZJN85	76	104	43.63	1.6	85.3	1772	9	194.23	23.41	0.93	38.6	14.95	82	3.45	11.44	3.109	2
ZJN86	77	111	49.17	2.07	86.7	1952	7.67	253.67	20.42	0.92	36.02	14.35	81	4.65	14.47	3.109	2
ZJN87	75	103	45.97	2.23	85.7	1588	8.33	194.12	22.59	0.91	33.82	14.65	86.5	3.03	10.96	2.752	3
ZJN88	75	109.67	38.33	2	85.7	1391	10	138.82	26.99	0.83	35.12	12.2	90.5	10.89	31.29	2.847	3
ZJN89	83	113	46.13	1.9	83.3	2155	9	241.58	19.82	0.84	37.26	14.15	80	4.57	15.06	3.232	2
ZJN90	82	102.67	40.6	1.7	85.3	1893	11	168.63	21.08	0.84	NA	20.4	46	7.68	21.33	2.739	3
ZJN91	90	141.67	44.03	1.87	83.3	1556	7.67	201.71	28.48	0.73	38.96	21.35	90	4	16.95	3.226	2
ZJN92	75	98.33	45.4	1.83	84.3	1348	9.33	144.78	22.58	0.87	28.45	15.9	85	1.96	6.23	3.337	2
ZJN93	86	123.33	39.05	2.17	82.3	911	6	152.14	26.73	0.57	22.43	16.35	90	4.47	18.29	3.237	2
ZJN94	83	111.33	41.1	1.63	84.3	2781	13.5	211.97	20.5	0.67	52.39	13.85	80	4.29	14.24	3.005	3
ZJN95	82	107.67	48.3	1.5	81	1796	9	196.34	20.93	0.79	34.66	13.35	95.5	5.31	18.04	3.278	3
ZJN96	84	117.33	41.4	2.1	81.3	1511	8.33	182.37	27.88	0.7	38.18	15.35	91.5	4.34	17.89	2.645	2
ZJN97	82	109	38.03	1.83	83.3	1794	9.33	189.63	24.53	0.74	39.31	20.7	75	5.02	19.03	3.04	2
ZJN98	76	99.67	32.83	1.7	85.3	1892	9.67	193.57	20.83	0.85	NA	21.3	49	4.51	13.68	2.81	2
ZJN100	92	133.67	42.6	2.03	82.7	1437	7	205.06	27.66	0.82	36.66	13.7	88.5	4.93	16.28	2.869	3
ZJN101	82	127.33	44.03	2.13	82.7	1546	7.67	206.26	30.63	0.63	41.84	13.75	94	9.72	35.33	3.027	3
ZJN102	76	109.67	34.1	1.77	84.3	1327	7.33	181.67	27.38	0.87	33.22	13.3	88.5	9.13	30.22	3.008	3
ZJN103	81	117.67	34.5	1.87	86.7	1819	9	200.58	20.98	0.64	34.99	14.65	85	5.46	21.99	3.213	3
ZJN104	78	112.67	41.17	2	85	1124	5	222.33	21.31	0.8	21.81	13.7	84.5	7.02	24.47	3.353	3
ZJN105	84	116	35.53	1.87	86.7	1712	8.33	195.96	23.68	0.87	37.53	15.25	81	3.59	11.92	3.181	2
ZJN106	74	101	37.47	1.5	81	1920	11.5	164.83	20.82	0.82	36.31	NA	NA	NA	NA	NA	NA
ZJN107	74	100.33	47.27	1.83	83.7	1315	7	187.8	21.92	0.87	26.24	12.05	64.5	6.4	20.43	2.868	3
ZJN108	83	126	56.07	1.97	84	1829	6.67	273.65	26.18	0.83	43.27	21.35	61	3.52	12.46	2.789	2
ZJN109	76	99.33	45.13	1.93	81	1768	8.67	209.13	22.5	0.92	36.46	12.5	85.5	6.29	19.44	3.147	3
ZJN110	74	101	49.03	1.87	85	2843	10.5	270.48	20.87	0.92	51.88	12.85	77	5.58	18.31	3.239	3
ZJN111	77	104.67	44.37	2.2	82.7	2185	8	275.06	21.18	0.83	NA	16.25	73	4.64	14.59	3.168	2
ZJN112	82	109.33	52.7	2.03	81.3	3334	18	183.51	28.88	0.87	91.29	NA	NA	NA	NA	NA	NA
ZJN113	85	113.33	48.03	1.73	81.7	2199	11	194.38	25.83	0.84	51.86	22.3	64	4.22	16.96	3.159	3
ZJN114	84	101.67	52.5	1.57	83.3	1201	8	149.12	23.48	0.74	25.61	15.55	85	4.18	13.72	3.218	2
ZJN115	90	107	40.67	2.23	80	1680	6.33	265.21	24.9	0.79	38.5	15.35	90	2.8	10.82	3.218	2
ZJN116	84	112	48.9	1.7	81	1290	7	188.02	25.98	0.81	30.8	13.75	92.5	7.72	22.15	3.077	3
ZJN117	78	109.5	46.6	1.67	78.7	1363	7.67	176.48	21.36	0.88	25.83	15.9	78	4.61	14.14	3.27	2
ZJN118	83	107.33	47.93	1.97	84	1368	8	185.67	28.76	0.78	35.79	14.6	86	6.1	23.2	3.372	2
ZJN119	73	107.33	49.63	1.83	81	1233	8.33	147.7	28.53	0.91	32.62	20.3	83.5	12.01	35.45	3.268	3
ZJN120	85	108	47.27	1.8	83	1305	6.67	196.21	27.09	0.84	32.95	15.75	88	3.01	12.55	3.181	3
ZJN121	74	105.33	50.07	1.8	80.7	2060	9.33	221.31	22.63	0.8	38.69	21.6	50	4.33	14.63	3.326	2
ZJN122	84	101.67	62.4	1.97	86	1377	7.67	180.78	29.14	0.72	36.66	21.05	52	5.91	21.05	3.149	3
ZJN123	76	100.33	45.9	1.93	85	1555	9.33	169.16	24.34	0.75	32.62	21.85	51	4.5	12.11	3.201	2
ZJN124	75	110.67	56.47	1.9	83.7	1479	7	210.78	24.48	0.83	32.89	12.5	75	10.68	27.27	3.056	3
ZJN125	83	106.5	41.43	2.03	78.7	1688	10.33	164.25	27.07	0.83	41.42	14.8	71	4.17	13.5	3.34	2
ZJN126	86	109.33	43.83	1.77	83	1712	9.33	181.51	23.75	0.71	36.43	14.95	75	4.53	16.45	3.217	3
ZJN127	83	104.33	48.53	1.7	78	2116	12.33	170.57	24.29	0.7	44.54	14.9	75	3.69	14.06	3.193	2
ZJN132	76	113.67	51.9	2.03	85.7	2371	9	268.03	26.16	0.8	53.51	13.85	75	6.01	20.15	3.319	2
ZJN134	75	107.67	47.4	2	78.7	1111	6.33	173.79	29.88	0.8	30.35	21.65	41.5	9.78	32.35	3.491	3
ZJN136	83	116.33	59.1	2.13	78.3	1430	7.67	187.6	33.18	0.75	44.03	22.05	66	11.8	40.7	2.642	3
ZJN139	83	109.67	47.7	2.3	84	1495	9.5	160.12	27.1	0.71	37.27	19.8	40	4.49	19.27	3.201	2
ZJN140	87	135.67	43.73	2	84	1353	5.5	244.28	31.78	0.94	38.78	15.4	73	3.72	22.92	3.128	2
ZJN141	82	101	50.63	1.97	81.3	1816	8.33	226.75	25.4	0.87	41.8	20.15	52.5	4.7	18.46	3.054	3
ZJN144	83	112	49.7	1.97	80	1250	5.67	218.43	28.99	0.76	33.23	20.15	73	4.76	20.21	3.099	2
ZJN145	82	114.67	49.2	1.97	84.3	1030	5	206.64	27.15	0.77	25.92	18.35	75	11.03	41.33	2.796	3
ZJN146	77	107	45.4	1.7	80	1964	12	164.01	26.21	0.92	46.42	13.85	87	3.76	13.31	3.298	2
ZJN147	76	103.67	46.83	1.87	82.7	2452	12.67	193.58	25.58	0.84	57.97	19.7	76	4.9	16.73	3.122	2
ZJN148	75	106	42.9	1.9	82.7	1819	10.33	176.7	22.32	0.83	37	13.85	92.5	3.93	12.9	2.963	2
ZJN149	83	120	42.93	1.97	82.7	1633	10.67	152.7	30.42	0.8	45.79	NA	NA	NA	NA	NA	NA
ZJN150	87	131	43.53	1.9	85	1701	9.33	182.73	33.1	0.77	48.34	19	77.5	9.49	38.98	2.975	3
ZJN151	76	102	45.27	1.97	81	1476	7	216.44	23.03	0.82	31.44	19.1	52	7.17	25.11	3.058	3
ZJN152	85	113.67	44.13	2.03	85	1045	7.33	139.76	28.38	0.65	27.54	12.65	80	8.23	32.3	2.916	3
ZJN153	83	102	30.27	1.8	85.7	1207	9	166.11	22.76	0.71	24.92	NA	NA	NA	NA	NA	NA
ZJN154	73	108	42.83	1.83	83.3	2670	16.25	172.08	25.69	0.7	62.14	11.75	70	7.88	22.5	3.564	3
ZJN155	86	122	52.63	1.87	84	1197	8	145.19	28.52	0.88	32.09	18.95	55	5.79	21.95	3.267	2
ZJN156	75	99.33	51.3	1.97	81.7	563	6.67	86.74	29.56	0.4	15.81	11.05	79	10.38	38.81	2.912	3
ZJN157	82	108	52.37	1.9	86	1532	9.33	165.68	29.48	0.82	42.47	19	35	10.64	35.55	2.855	3
ZJN158	86	131.33	59.2	2.13	80.3	1355	5.67	242.47	26.48	0.73	32.76	19.8	38	5.39	25.94	2.438	1
ZJN159	81	111	51.07	1.87	80.7	1331	6.33	207.44	26.29	0.8	31.42	15.775	82	4.1	14.58	3.076	2
ZJN160	83	121.33	46.13	2.07	85	1516	9.33	162.83	28.76	0.72	39.52	19.6	50	13.26	41.71	2.92	3
ZJN161	NA	NA	NA	NA	NA	NA	NA	NA	NA	NA	NA	NA	NA	NA	NA	NA	NA
ZJN162	68	100	37.65	1.85	79	792	5.5	157.82	27.88	0.78	19.55	10.1	80	7.26	22.19	3.307	3
ZJN163	66	102.5	34.55	2	78	1294	7.5	173.19	28.66	0.92	33.24	9.4	78	8.54	26.09	3.158	3
ZJN164	67	101	35.85	1.9	75	905	6.5	136.95	25.95	0.88	21.28	22.5	58.5	23.8	69.39	2.656	4
ZJN166	61	107.5	27.4	1.8	82	1361	9	149.08	26.25	0.86	32.82	18.75	55	22.25	56.12	2.374	4
ZJN170	68	101.5	31.15	2.05	74.5	1217	8.5	140.79	25.93	0.89	29.25	22.9	50	28.98	77.93	2.445	4
ZJN171	63	94	31.3	1.7	71.5	814	6	135.67	31.58	0.8	23.23	17.7	43	10.24	39.66	3.272	3
ZJN173	66	92	28.35	1.6	77	1177	9	131.06	24	0.83	26.4	19.45	41.5	15.02	44.93	2.606	3
ZJN174	57	89	31	1.75	71.5	1034	8.5	122.73	27.21	0.86	25.73	17.8	40	22.2	62.88	2.581	4
ZJN178	68	103.5	33.2	1.85	78.5	725	6.5	121.53	27.59	0.79	16.92	20.55	45	10.01	30.88	3.166	3
ZJN179	64	97	26.85	1.4	77.5	903	4	225.75	25.65	0.89	21.37	20.95	52.5	20.03	52.12	2.458	3
ZJN180	66	101	29.55	1.6	80	1163	7	166.07	27.5	0.9	28.84	11.9	81.5	20	52.84	2.565	4
ZJN181	68	104	29.75	1.95	79	1117	7	159	27.51	0.88	27.99	20.05	55	25.06	60.13	2.459	4
ZJN182	62	86	29.65	1.85	78	591	6	98.42	27.22	0.64	14.78	19.55	50	10.98	32	3.213	3
ZJN183	66	94.5	33.3	1.85	76	1675	10	167.5	26.36	0.89	39.9	20.05	60	32.84	74.76	2.391	4
ZJN184	59	93.5	31	1.8	77.5	997	8	124.63	30.76	0.85	28.01	21.6	47.5	16.09	48.9	3.145	3
ZJN185	66	104.5	28.25	1.85	72	878	6	147.26	26.17	0.87	20.98	21.15	60	30.07	71.67	2.381	4
ZJN186	65	94.75	31.4	2.1	72.5	1079	7	154.14	25.91	0.89	25.83	20.4	60	26.52	69.55	2.342	4
ZJN187	64	92.75	32.25	2.1	79.5	875	6.5	136.5	26.87	0.88	21.04	19.95	64	20.33	54.33	2.561	4
ZJN188	57	93.5	31.8	1.9	84.5	1073	7	155.65	26.03	0.9	25.47	NA	NA	NA	NA	NA	NA
ZJN189	59	84.75	27.3	1.9	78.5	873	8.5	99.66	30.04	0.81	23.99	20.1	50	24.43	62.94	2.797	4
ZJN190	64	84	29.4	1.95	81	893	7	124.11	28.14	0.88	23.23	19.85	50	22.93	55.43	2.627	4
ZJN191	63	84.1	25.25	1.7	75.5	912	8.5	107.14	29.93	0.7	25.06	21.05	56	25.36	68.32	2.581	4
ZJN192	66	78.5	32.8	2.15	73.5	941	7.5	121.7	29.2	0.83	23.17	20.15	62	21.22	53.54	2.957	4
ZJN194	66	97	34.2	1.8	79.5	1279	8	160.53	26.84	0.91	32.07	20.75	57.5	25.43	63.11	2.406	4
ZJN195	64	89.5	28.9	2.1	71.5	1261	7	180.14	28.33	0.92	32.57	15.25	77.5	16.13	42.13	3.132	4
ZJN196	59	81	29.7	1.9	72.5	1285	9	142.48	28.16	0.86	34.43	23.9	67	28.46	78.73	2.41	4
ZJN198	81	88.5	36.4	1.8	76	NA	NA	NA	NA	NA	NA	NA	NA	NA	NA	NA	NA
ZJN199	63	83.5	41	1.75	73	NA	NA	NA	NA	NA	NA	NA	NA	NA	NA	NA	NA
ZJN201	58	89	37.45	2	79.5	930	8.5	108.11	28.23	0.83	23.66	23.7	39	14.2	50.78	2.985	4
ZJN203	62	91.5	26.8	1.8	79.5	1367	10.5	129.88	27.26	0.78	33.75	NA	NA	NA	NA	NA	NA
ZJN206	62	94	29.1	1.9	75.5	904	8	112.94	29.13	0.8	23.78	24.1	39	29.34	77.17	2.621	4
ZJN208	58	86	24.3	1.8	76.5	664	6	111.6	27.96	0.77	15.88	19.1	47.5	26.62	67.02	2.512	4
ZJN209	62	86	33	1.95	79.5	690	4.5	154.2	27.39	0.86	17.57	18.95	50	14.38	43.93	3.19	3
ZJN211	64	88.5	27.8	1.9	77	927	6	154.44	29.37	0.87	24.6	20.45	56.5	15.98	51.32	2.771	4
ZJN213	59	97.5	27.45	1.75	78.5	1424	10	135.4	27.47	0.82	32.65	23.85	57	15.79	54.1	2.99	3
ZJN214	61	84.5	27.6	2	73.5	1105	7.5	147.86	26.06	0.82	25.39	24.7	60.5	23.21	57.07	2.6	4
ZJN215	64	97	32.6	2.05	78.5	899	5	179.7	26.73	0.89	22.65	21.05	59	25.91	71.08	2.485	4
ZJN217	61	89	31.4	1.7	72	1582	11	143.13	27.18	0.83	39.8	22.7	53	15.31	45.26	2.923	3
ZJN218	63	87.5	29.7	1.95	70.5	1246	9.5	131.34	26.85	0.89	31.13	20.7	50	18.33	53.46	2.603	3
ZJN219	59	84	31.95	1.55	76	986	7.5	130.86	26.76	0.92	24.69	20.65	73.5	24.3	58.14	2.467	4
ZJN220	62	82	27.95	1.9	77.5	892	6.5	137.81	27.1	0.79	22.32	20.05	67.5	26.58	70.37	2.399	4
ZJN222	58	90.5	31.85	1.6	75	576	4.5	127.63	26.5	0.79	13.8	20.15	60.5	12.75	35.15	3.512	3
ZJN223	62	88	26.1	1.85	73.5	641	5.5	121.5	27.43	0.83	16	24.5	58.5	30.61	79.68	2.411	4
ZJN224	63	87.5	29.55	1.9	73	1059	8.5	125.4	26.55	0.88	25.77	23.65	46	22.97	71.63	2.639	4
ZJN225	57	80.5	24	1.7	76	1133	8.5	133.63	27.13	0.86	27.66	19.3	54	29.96	79.08	2.633	4
ZJN226	57	80.5	31.8	1.65	78.5	862	7	123.35	28.14	0.79	22.02	20.15	50	8.45	22.61	3.317	2
ZJN228	59	87.5	25.9	1.65	78	831	6.5	127.21	25.75	0.79	20.22	19.3	64	9.92	27.05	3.347	2
ZJN230	59	87.5	27.35	1.7	78.5	954	9	105.83	30.16	0.79	26.12	19.75	49	13.36	43.1	3.048	3
ZJN231	58	84.5	30.4	1.65	76	804	8	100.89	29.4	0.85	21.52	21.35	47	12.11	45.07	3.162	3
ZJN232	58	87.5	30	1.7	72.5	847	8	107.76	28.88	0.76	23.36	24.15	75	30.7	85.56	2.552	4
ZJN233	58	93	44.25	1.8	75	847	5	181.57	27.46	0.83	21.7	14.35	79	3.95	15.46	3.175	2
ZJN234	62	87.5	35.1	1.8	75	1020	7.5	136.25	28.11	0.87	26.69	12.05	90	11.6	34.55	3.458	3
ZJN236	59	103	32.95	1.9	64	1155	8.5	135.3	27.21	0.9	29.57	17.75	65	21.78	55.1	3.144	4
ZJN239	65	93.5	36.3	2	74.5	NA	NA	NA	NA	NA	NA	13.65	86	4.46	14.78	3.339	2
ZJN240	76	102	36.9	1.9	71	886	8	110.12	26.99	0.7	21.86	20.15	60.5	11.29	40.38	3.061	3
ZJN241	66	92	35.45	2	75.5	921	6	157.59	27.58	0.89	21.98	21.4	72.5	10.4	35.06	3.143	2
ZJN244	67	92	30.7	1.55	71	1052	12	87.62	25.77	0.74	24.84	19	66	5.24	17.93	3.213	3
ZJN245	67	92.5	38.65	1.9	78	1029	7.5	137.7	27.51	0.88	24.94	13.4	66	7.85	27.02	3.231	2
ZJN246	62	86.5	30.5	1.7	75.5	720	6	121.7	28.5	0.79	18.26	16.15	65	10.76	33.18	3.297	3
ZJN247	64	90.5	39.35	1.7	78	775	4	193.63	25.15	0.95	17.54	16.45	55	13.02	39.74	3.142	3
ZJN248	62	89	34.6	1.9	74.5	1066	8	134.37	25.23	0.9	24.51	20.6	70	25.83	61.98	2.453	4
ZJN249	63	93	34.3	1.85	77.5	1139	10	118.31	23.4	0.9	24.22	12.1	85.5	11.47	40.08	2.809	3
ZJN250	74	91.5	36	2	78	1304	9.5	137.28	23.66	0.87	26.62	11.4	82.5	6.8	24.65	2.914	3
ZJN251	73	89.5	40.6	1.85	76.5	1391	11.5	121.1	24.35	0.93	31.1	19.95	43	10.53	38.82	2.873	3
ZJN253	65	87	37.15	1.8	82.5	328	10.5	33.28	25.19	0.25	7.28	23.9	34.5	9.13	34.21	3.46	2
ZJN258	66	100	33.75	2.05	80.5	1268	7	180.71	25.5	0.92	29.9	19.9	38	20.88	54.17	2.432	4
ZJN259	65	92.5	33.15	1.85	83.5	1429	7.5	188.53	27.35	0.88	35.91	20.1	60	25.31	60.22	2.48	4
ZJN260	66	87	40.25	2.05	82	1276	8	162.4	24.38	0.81	27.86	13.3	74	6.78	20.78	2.7	3
ZJN261	66	101.5	31.15	2.05	82.5	893	6	148.83	29.45	0.86	23.94	20.55	60	23.49	61.31	2.724	4
ZJN262	63	102	29.55	1.75	82.5	637	5.5	117.52	26.47	0.83	15.15	25.25	40	29.08	80.43	2.403	4
ZJN263	62	86.5	31.6	2	80.5	1056	7.5	140.57	29.11	0.77	27.47	19.25	57.5	25.96	67.92	2.857	4
ZJN264	63	98	33.95	1.8	82	649	5.5	118.85	26.98	0.82	16.5	23.95	53.5	23.6	68.23	2.667	4
ZJN265	62	87.5	29.35	2	84.5	1090	8	155.61	24.31	0.86	24.02	12.05	72	10.19	31.88	2.902	3
ZJN266	67	99	40.8	1.6	86	1194	8	151.02	26.21	0.89	29.19	19.65	65	29.3	67.35	2.834	4
ZJN267	66	91	33.7	1.85	80.5	709	5	141.8	27.05	0.83	16.99	19.25	65	24.02	63.18	2.822	4
ZJN268	64	94	42	1.65	84.5	NA	NA	NA	NA	NA	NA	NA	NA	NA	NA	NA	NA
ZJN269	63	97	33.8	1.85	82	1240	9	138.24	27.74	0.89	31.12	19.4	65.5	23.45	52.13	2.688	4
ZJN270	62	99	33.9	2.05	82.5	927	7	121.53	28.49	0.78	24.23	24.4	52.5	25.95	78.06	2.923	4
ZJN271	64	103	40.15	1.8	79.5	1718	9	191.14	29.3	0.91	47.37	20.15	54.5	29.61	76.51	2.501	4
ZJN272	66	97.5	31.1	2.05	76.5	1176	6.5	181.24	25.21	0.9	27.13	20.65	42	23.8	62.03	2.349	4
ZJN273	62	91.5	30.8	1.8	79	1386	9.5	145.96	28.28	0.93	36.36	20.4	41	30.5	74.91	2.443	4
ZJN274	63	88	32.6	2.25	84	1606	11	145.95	27.85	0.89	38.94	11.2	82	9.78	33.18	3.074	3
ZJN275	66	97.5	29.75	1.8	83.5	1449	9.5	154.41	24.69	0.87	32.5	24.4	59	25.2	70.16	2.443	4
ZJN276	65	92.5	37.45	1.65	85	1316	9.5	142.45	26.99	0.79	31.01	18.9	58.5	15.15	43.68	2.931	3
ZJN277	63	101	33.9	1.75	82	981	7.5	131.12	29.11	0.87	26.52	23.65	58.5	21.46	66.67	3.035	4
ZJN280	68	98	36.75	2	77	1182	8	145.75	28.35	0.88	30.55	13.45	85	9.06	29.14	3.016	3
ZJN281	62	90.5	38	1.7	79	1044	7.5	136.94	29.79	0.86	28.18	19.8	52	9.94	30.51	2.991	3
ZJN282	63	88	36.5	1.65	78.5	1464	11	134.18	29.95	0.84	39.28	19.5	55	14.66	43.64	2.903	3
ZJN283	61	90.5	33	1.55	81.5	682	7	98.38	26.94	0.81	17.25	17.8	49	11.12	32.95	3.33	2
ZJN284	64	94.5	28.45	1.8	75.5	942	6	173.5	27.25	0.87	23.05	19.6	43.5	16.41	51.49	3.089	3
ZJN285	63	88	35	1.4	72.5	1213	9	143.75	27.19	0.9	29.58	19.9	60	24.28	62.59	2.57	4
ZJN286	58	100.5	32.9	1.75	78	NA	NA	NA	NA	NA	NA	20.35	52	14.32	48.53	3.103	3
ZJN287	61	101	32.55	1.8	79.5	946	7	135.72	29.02	0.86	25.35	18.1	60	13.84	38.89	2.938	3
ZJN288	63	91.5	36.5	1.85	79.5	1013	10.5	98.25	29.5	0.76	26.35	12.45	77	10.17	36.04	3.165	3
ZJN290	64	92.5	29.5	1.35	80	932	9	108.39	26.38	0.88	22.35	16.15	53	13.24	36.08	3.14	3
ZJN291	63	93.5	29.75	1.45	80.5	1027	8.5	121.44	26.33	0.89	24.11	18.7	35	8.8	20.23	3.464	2
ZJN292	63	87.5	32.85	1.95	80	734	7.5	98.13	28.45	0.79	18.79	19.15	46	NA	NA	NA	NA
ZJN293	63	96	31.35	1.45	81.5	1075	9	124.25	28.8	0.84	27.64	19.75	62.5	14.08	44.64	3.304	3
ZJN299	66	91.5	34.15	1.5	NA	1059	11	95.65	28.69	0.79	27.04	23.75	63	19.17	48.63	3.024	3
ZJN301	85	124	36.2	1.5	82.7	1324	8.33	158.74	30.6	0.75	37.84	17.15	96.5	1.11	4.74	3.354	2
ZJN302	87	125	47.2	1.97	85	1182	8.33	144.71	25.92	0.7	28.32	17.55	95	0.5	1.53	3.471	1
ZJN303	87	119.67	48.07	1.67	85	1506	9	159.51	26.66	0.63	36.66	16.5	91	3.03	10.8	3.684	2
ZJN304	87	126.33	40.1	1.9	81.7	1404	8.67	160.62	25.13	0.59	32.7	17.3	92.5	1.5	5.54	3.79	1
ZJN305	83	106.33	50.73	1.7	83.3	1863	10	187.72	21.94	0.67	37.8	17.3	89	1.29	4.5	3.757	2
ZJN306	82	111.33	51.23	1.77	85	1433	8	181.48	24.37	0.76	32.51	14.8	85	3.19	11.87	3.593	2
ZJN307	82	114.33	55.23	1.83	83.3	1741	7.67	230.79	24.5	0.66	39.48	15	85	6.13	19.34	3.526	2
ZJN308	82	115.67	51.3	2.07	80.7	1628	8.33	198.14	29.37	0.77	44.15	15.6	85	2.79	9.74	3.25	2
ZJN309	82	114.67	43.67	2.07	84	1960	9	217.78	26.55	0.92	48.45	16.4	92	7.3	29.85	3.086	2
ZJN310	86	122.33	46.17	1.77	81.7	1442	8	185.52	29.67	0.76	37.98	14.95	90	2.49	10.47	3.329	2
ZJN311	83	114.33	41.93	1.67	81	1691	7	240.53	22.39	0.81	33.22	14.35	73	2.45	7.12	3.516	2
ZJN312	89	127.33	39	2.1	81	1336	8	167.89	27.88	0.78	32.68	18.45	67	1.58	5.74	3.495	2
ZJN313	83	113.33	49.6	1.6	83.3	2470	12	205.92	23.75	0.74	51.68	17.35	72	2.02	8.31	3.789	1
ZJN314	83	120.33	43.7	1.83	82	1762	9.33	187.98	25.79	0.72	41.75	15.3	79	4.41	14.18	3.259	2
ZJN315	84	113	43.43	1.63	81.7	1779	11.5	154.84	30.08	0.74	47.85	15.65	68	4.45	17.34	3.491	2
ZJN316	85	123.33	47.33	1.9	83.7	1975	9	221.15	23.38	0.69	41.58	16.05	74	3.39	11.81	3.235	2
ZJN317	73	109	43.9	1.67	83.3	1584	9	176.92	22.9	0.72	33.15	16.8	65	2.33	8.24	3.647	2
ZJN318	84	122.33	56.9	2	83	964	5.33	180.98	28.53	0.71	25.07	16.05	80	4.48	15.93	3.254	2
ZJN319	83	113	58.53	1.97	85.3	1592	8	205.14	24.8	0.74	34.88	15.6	60	1.48	4.68	3.744	2
ZJN321	85	121.33	53.83	2	81.3	1669	11.33	145.58	32.88	0.76	49.12	17.4	60.5	2.45	10.83	3.357	2
ZJN322	84	117.67	43.3	1.87	85	2122	11.67	175.89	23.89	0.76	44.8	21.65	62.5	4.66	16.46	3.25	2
ZJN323	83	120.67	49.77	2.17	83.3	1617	8.67	187.91	27.56	0.76	40.63	16.75	69	7.09	22.39	3.514	2
ZJN324	84	110.67	47.8	2.1	82.3	1288	7	189.7	27.28	0.65	31.7	22.05	69	5.18	20.43	2.912	3
ZJN325	84	129.67	47.13	1.93	81.7	1247	6	209.33	30.18	0.77	35.71	21.15	69.5	6.07	24.82	3.46	2
ZJN326	81	117.33	41.57	2	84	1081	6	175.74	NA	0.77	NA	20.6	60	14	37.63	3.025	3
ZJN328	95	113.33	41.27	1.7	80	1623	9	181.85	28.59	0.87	40.45	17.85	70.5	0.91	3.49	3.776	1
ZJN329	85	121.67	40.77	1.9	79.3	1886	8.33	228.98	27.23	0.75	45.13	16.8	69	2.3	6.59	3.183	2
ZJN330	81	110.33	49.17	1.97	84.3	1004	6	164.23	27.36	0.74	25.64	15.1	69	8.39	22.18	3.151	3
ZJN331	82	107.33	47.7	1.87	85.7	1959	9.5	205.85	23.15	0.87	41.61	15.85	60	2.05	9.23	3.616	2
ZJN332	83	112.67	51.67	1.77	80	1261	5.67	225.1	21.18	0.78	24.03	15.75	65	1.77	5.6	3.499	2
ZJN333	83	107.33	49.93	1.93	82	1453	7.33	199.25	22.73	0.92	30.1	14.05	66	3.88	12.69	3.711	2
ZJN334	86	120	45.67	2	82.7	1099	5	217.23	25.66	0.88	25.15	15.35	77.5	3.03	10.48	3.819	2
ZJN335	82	105.67	45.57	1.67	79.3	1573	8.33	185.84	22.62	0.87	32.81	21.2	40	3.79	13.1	3.419	3
ZJN336	84	118.33	48.23	1.9	80	1562	7.67	204.62	23.31	0.86	33.44	15.8	66	4.65	16.9	3.207	2
ZJN337	83	125.67	52.6	2.3	85	1851	6.5	287.06	28.3	0.81	47.52	15.15	77	4.69	18.64	2.725	2
ZJN338	84	122.33	48.87	2.13	83.7	1185	6.33	191.71	24.34	0.63	25.97	20.2	45	1.94	7.08	3.575	2
ZJN339	84	114	49.13	1.57	84.3	1532	9	174.59	20.53	0.66	28.33	15.75	65	1.05	2.81	3.827	2
ZJN340	90	116.33	41.17	2.17	82.7	1133	5	222.74	25.58	0.7	23.63	20.5	52	2.89	11.78	3.333	2
ZJN341	83	124	52.07	2.07	81.7	1357	7.33	193.01	31.45	0.73	39.3	15.3	77.5	6.7	27.57	2.824	3
ZJN342	84	107.67	44.97	2	83.3	1516	7.33	205.89	26.43	0.68	36.52	16.7	75	2.08	8.18	3.111	2
ZJN343	83	119.33	54.9	1.97	80	1347	7	186.15	23.06	0.76	28.75	3.25	95	43.98	82.78	3.156	4
ZJN344	92	132	49.43	2.17	84.3	1961	6.33	319.36	28.92	0.82	50.64	17.55	62	5.22	18.62	3.332	2
ZJN345	92	133	46.63	2.1	81	1392	5.33	264.08	27.17	0.84	28.06	16.15	65	3.78	14.13	3.257	2
ZJN346	83	120.67	39.83	1.77	77.3	1430	7	204.47	22.23	0.77	28.86	14.15	65	4.62	15.72	3.456	3
ZJN347	84	119.67	55.5	2.03	80.3	1623	10	161.81	30.28	0.62	44.81	15.75	75	2.8	10.95	3.326	2
ZJN348	92	125.5	43.7	1.93	85.7	1431	8	181.13	29.77	0.87	36.89	15.05	85	4.15	16.38	3.02	3
ZJN349	84	119.67	52.8	1.9	79.7	2168	8.5	256.23	28.06	0.77	55.89	16.15	75	3.44	12.64	3.414	2
ZJN350	86	115.33	50.83	1.53	85.7	1497	8.33	179.79	22.01	0.66	29.5	17	72	4.39	15.61	3.51	2
ZJN351	74	111	55.63	1.93	78.3	1152	6.67	173.5	24.37	0.65	25.91	15.55	87	2.89	9.21	3.586	2
ZJN352	75	110.33	54.67	2.2	81.7	1879	7	268.36	24.51	0.87	41.45	14.65	83.5	7.94	27.23	3.001	3
ZJN353	83	105.67	56.37	1.87	84.3	1569	7.33	218.26	23.18	0.74	33.24	13.85	93.5	4.11	15.74	3.161	3
ZJN354	84	128	41.17	2.2	81	1573	6.33	257.47	28.13	0.83	41.37	15.75	90	3.08	12.5	3.088	2
ZJN355	82	121	53.7	1.77	81.7	1352	5	272.88	24.99	0.89	31.56	15.05	86	2.28	8.25	3.313	2
ZJN356	80	113	51.77	1.83	85	1563	7.5	207.98	27.07	0.89	37.9	14.55	95	7.14	23.33	3.455	3
ZJN357	82	109.33	51.83	1.87	82.7	1504	9	166.77	24.25	0.75	NA	16.55	82	3.67	12.42	3.266	2
ZJN358	75	107.33	46.53	1.57	84	1730	8.67	197.33	23.14	0.79	34.34	16.65	84	4.79	15.29	3.254	2
ZJN359	86	121	38.27	1.67	82.7	1329	8	166.44	27.96	0.65	34.41	21.05	85	5.58	22.73	3.347	2
ZJN360	83	116	43.5	1.8	83.3	1529	7.67	197.08	27.36	0.78	36.77	16.2	90	4.04	15.41	3.307	2
ZJN361	85	120.67	39.03	2	81	1441	10.5	137.5	30.33	0.65	40.86	16.65	92	2.77	10.31	3.274	2
ZJN362	85	127	43.33	2.1	83.7	1665	8.33	199.1	28.79	0.85	43.42	21.45	72	4.02	14.89	3.233	2
ZJN363	83	110.67	43.3	1.87	82.7	1046	6	178.75	29.21	0.84	28.03	16.35	95	2.07	7.84	3.827	2
ZJN364	85	118.33	43.07	2.03	83.3	1223	6.67	177.7	29.71	0.73	31.86	17.8	95	3.76	16.79	3.384	2
ZJN365	82	121	49.23	2	82.7	2117	8.67	240.18	25.59	0.85	49.06	15	85	3.91	14.17	3.493	2
ZJN366	82	127	50.23	2.4	80.3	1703	7.67	221.74	28.06	0.71	42.37	24.9	85	3.76	12.05	3.24	2
ZJN367	83	120	54.2	2.03	83.3	1638	8	198.17	25.62	0.85	37.81	15.6	86	3.06	13.45	3.268	2
ZJN368	84	115.33	45.63	2.07	82	999	5.67	174.75	26.78	0.63	23.94	16.55	95	4.03	14	3.515	2
ZJN369	82	114	51.7	2	83.3	1646	8	205.76	26.31	0.89	39.97	14.85	90	4.13	15.38	3.251	2
ZJN370	84	129.67	48.3	1.83	81.7	1219	8	151.44	29.22	0.75	32.74	17	80	2.28	10.3	3.212	2
ZJN371	88	132	44.43	2.13	85	1083	7.67	144.64	32.8	0.58	32.01	16.45	92.5	4.69	19.17	3.432	3
ZJN372	89	134	51.23	2.13	81.7	980	6	163.28	28.12	0.59	25.13	23.9	75	4.13	14.59	3.118	2
ZJN373	83	112.67	51.27	1.8	83.7	1397	7.33	191.4	25.41	0.71	32.32	17.95	88.5	2.61	11.01	3.611	2
ZJN374	84	131.67	43.7	2.07	85.3	1103	7.33	148.76	29.37	0.61	29.44	16.6	93	4.43	16.92	3.151	2
ZJN375	84	129.33	46.43	1.87	83	1273	6.67	188.95	30.55	0.87	36.55	16.4	84.5	3.86	16.94	3.339	2
ZJN376	84	117.67	44.83	1.9	83	1083	7.67	144.1	30.15	0.71	29.4	23.1	60	4.33	17.52	3.565	2
ZJN377	86	134.33	45.7	2.1	85	1224	8.33	146.33	25.75	0.6	28.47	17.5	80	2.01	7.97	3.57	2
ZJN378	83	112	67.85	2.1	84.7	1382	6	226.2	27.44	0.73	34.11	15.3	87	4.11	15.81	3.392	2
ZJN379	84	113	44.63	1.87	83.7	1394	7.33	192.16	24.13	0.81	30.08	17.7	86	2.43	8.68	3.209	2
ZJN380	83	98	34.83	1.7	79.3	1685	11.33	147.2	23.73	0.87	35.77	23.35	82.5	5.92	20.62	3.389	3
ZJN381	75	98.67	49.17	1.57	83.3	1721	10.67	165.03	21.56	0.84	32.41	14.4	92	4.18	12.58	3.651	3
ZJN382	83	106.67	59.1	2.2	83.7	2076	7	287.49	23.39	0.82	43.53	14.7	95	8.09	27.69	2.809	3
ZJN383	84	120.33	59.85	2	85	1968	11	178.19	24.09	0.67	42.4	17.2	92	3.24	12.78	3.216	2
ZJN384	83	111.67	49.3	1.57	81	1414	9	157.15	24.8	0.7	30.42	16.1	95	4.2	14.65	3.184	3
ZJN385	83	116.67	50.17	2.1	83.3	1431	8.67	171.75	27.02	0.8	35.41	16.35	90	3.9	15.87	3.398	3
ZJN386	83	129	42.2	2.03	85	1381	8	171.23	28	0.7	35.27	16.95	90	4.34	15.5	3.035	2
ZJN387	82	106	36.73	1.63	85.3	1446	9.67	148.24	21.56	0.77	28.68	14.95	92	5.2	18	3.403	3
ZJN388	83	111	43.13	2.17	81.7	1534	6.67	238.98	22.82	0.72	31.97	14.6	85	5.96	20.8	3.394	2
ZJN389	84	116.5	45.5	1.77	84.3	1605	10	163.61	24.95	0.63	36	18.55	80	1.98	8.05	3.376	2
ZJN390	82	106	44.77	1.8	82.7	1702	8.33	203.29	20.72	0.73	31.83	15.3	85.5	3.61	11.82	3.364	3
ZJN391	83	123	51.93	1.93	83.7	1880	8.33	223.08	24.09	0.79	40.55	14.7	90	7.84	23.57	3.27	3
ZJN392	84	120.33	47.93	1.97	80	2020	8	256.43	23.49	0.74	42.27	15.5	84	3.13	12.58	3.17	2
ZJN393	84	111.67	39.83	1.87	83.7	1499	8.33	175.64	23.35	0.71	32.04	20.35	80	2.04	8.33	3.278	2
ZJN394	83	125	54.57	2.07	85.7	1433	7	205.49	31.73	0.81	42.62	23.2	77.5	12.32	45.15	2.694	3
ZJN395	76	109	42.63	1.93	81	1806	7.33	247.43	21.48	0.85	NA	17.1	85	4.4	15.9	3.145	2
ZJN396	82	131	55.6	2.13	84.3	1829	9.5	189.88	32.85	0.78	54.89	18.1	92	3.61	12.62	3.283	2
ZJN397	84	128.33	41.33	2.1	81	2050	10.67	178.36	28.84	0.66	51.86	18.8	88	2.78	10.49	3.144	2
ZJN398	84	116.33	42.43	1.83	84.3	1240	8.67	148.5	26.46	0.74	29.4	17.65	90	3.98	14.23	3.145	3
ZJN399	92	132	39.9	1.9	85.3	1091	9.33	118.1	31.13	0.73	29.83	15.7	93	8.19	25.26	3.438	3
ZJN400	83	121.33	47.63	2.07	84.3	1463	8.33	175.44	30.36	0.78	39.14	16	92	6.95	26.91	3.256	3
ZJN401	85	119.33	45.03	1.9	81.7	1302	6.67	196.27	25.46	0.75	29.22	15.4	90	5.22	17.3	3.357	3
ZJN402	85	120.67	42.73	2.47	84.3	2011	11	182.77	27.58	0.71	50.4	15.45	90.5	4.85	15.26	3.136	3
ZJN403	82	131	42.4	1.73	85	1028	6	174.48	26.79	0.76	25.4	13.95	88	8.22	25	3.221	3
ZJN404	83	114.33	45.17	1.6	81.7	1446	8	182.5	26.63	0.88	35.84	15	83	4.86	20	3.332	2
ZJN405	83	134.33	42.03	1.83	85.7	1384	7	187.15	29.95	0.86	38.94	16.4	88	4.44	21.05	3.201	2
ZJN406	83	121	41.87	1.8	81.7	1860	11	169.32	25.46	0.6	42.91	15.75	93	5.27	20.79	3.275	3
ZJN407	88	129	45	2.1	80	1517	9	167.51	29.32	0.58	40.19	17.25	95	5.33	19.72	3.359	2
ZJN408	83	121	51.73	2.03	83.3	1420	7.33	195.71	29.19	0.77	38.94	17.5	93	2.63	11.8	3.083	2
ZJN409	84	129.67	45.07	2	80	1318	7.67	164.76	29.94	0.59	36.22	22.65	83	6.61	23.63	3.085	3
ZJN410	87	143.5	53.9	2	84.3	1299	8	168.74	34.53	0.71	41.03	15.65	92	5.67	20.69	3.034	3
ZJN411	84	130.67	38.93	2	81.7	1594	7.33	214.12	28.09	0.73	38.87	15.2	90.5	4.36	16.74	3.417	2
ZJN412	84	122.67	54.3	1.9	85.7	1785	10.5	164.64	27.55	0.76	43.58	17.7	86	2.68	8.49	3.353	2
ZJN413	87	122.67	50.67	2.47	84.3	1455	7	205.38	26.72	0.65	33.67	15	85	2.96	11.82	3.305	2
ZJN414	82	122.33	65.2	1.87	84.3	1636	7	239.92	26.92	0.78	40.96	16.55	83.5	5.12	19.17	3.274	3
ZJN415	84	115.67	51.37	1.83	80.7	1854	9.67	191.09	22.71	0.78	39.41	16.2	81.5	1.56	4.55	3.153	2
ZJN416	83	121.67	42.57	1.87	81	1289	9	134.1	28.92	0.59	32.76	12.15	72.5	5.09	17.24	3.768	2
ZJN417	82	116.67	47	1.8	80	1015	8	134.04	27.47	0.69	23.52	15.95	76.5	1.5	5.88	3.794	2
ZJN418	86	123	43.33	2.23	83.7	1183	6.33	186.45	32.35	0.66	34.84	17.55	91	7.71	26.72	2.618	2
ZJN419	82	112	38.17	1.93	81.7	1713	11.5	148.87	30.3	0.81	46.12	14.85	88	4.18	12.8	3.194	3
ZJN420	91	122.33	40.87	2.2	81.7	1376	8.33	160.52	33.84	0.67	42.37	18.05	87	6	25.38	2.882	2
ZJN421	86	121.33	48.03	1.97	78	1710	10.5	165.01	24.61	0.59	38.9	15.85	88.5	4.33	15.96	3.395	2
ZJN422	85	119.33	48.77	2.27	80.3	1610	8.67	186.41	29.98	0.72	43.41	22.8	88	3.79	15.2	3.136	2
ZJN423	83	118.67	44.9	1.97	84.7	1348	8.33	163.1	31.6	0.74	39.55	17.3	85	4.62	16.44	3.167	2
ZJN424	87	126.33	40.83	1.87	83.7	919	7	129.73	32.06	0.49	27.24	15.2	93	4.23	20.39	3.232	2
ZJN425	85	124	46.73	1.7	81.3	1732	10.67	166.78	27.67	0.66	43.67	15.55	85	7.23	25.96	3.283	3
ZJN426	86	120.67	45.5	1.97	85.7	1127	6.67	169.96	25.35	0.6	25.69	14.55	92.5	4.64	14.68	3.219	2
ZJN427	85	136.67	49.7	2.37	79.3	1587	6	258.83	27.15	0.53	38.81	23.35	89	7.21	24.73	2.83	2
ZJN428	83	116.67	45.1	1.97	78.3	1225	8.33	148.04	28.26	0.59	31.77	15.65	87	6.23	22.44	3.305	3
ZJN429	85	129.67	43.1	1.87	85.3	1149	8.67	132.79	31.22	0.77	31.86	13.25	93.5	9.05	32.5	3.134	3
ZJN430	83	115.67	37.1	2	85.7	2227	8.67	249.31	24.01	0.77	47.68	15.75	87	4.34	16.6	3.305	2
ZJN431	94	120.33	35.17	1.83	81.7	1180	8	147.07	28.21	0.77	29.46	16.45	84	2.11	8.45	3.394	2
ZJN432	83	115.67	49.07	2.07	82.7	1229	7.67	161.28	30.04	0.8	33.54	16.95	83	3.81	13.38	3.302	2
ZJN433	81	119.33	51.4	2.27	81.3	1603	6	283.49	22.26	0.81	32.25	24.95	56	7.74	30.11	2.868	3
ZJN434	93	137.33	48.73	2.13	78.3	1241	6	209.85	28.73	0.67	32.66	17.35	92.5	4.45	13.59	3.333	2
ZJN435	85	118	51.67	1.8	81.7	1764	10.33	171.28	24.98	0.65	40.05	16	95	3.76	15.14	3.11	2
ZJN436	85	123.67	49.07	2.03	86	1297	6	217.69	25.63	0.73	31.01	17.35	69.5	6.7	23.35	3.18	3
ZJN437	84	119.33	40.53	1.73	81.7	2206	10.33	213.87	22.76	0.83	45.99	13.6	85.5	6.55	22.05	3.119	3
ZJN438	82	120	43.43	2.03	86	1349	9	152.75	28.72	0.76	34.4	17.8	85	5.3	16.78	3.057	2
ZJN439	83	113	46.13	2	85.3	1845	9.33	197.88	26.43	0.84	44.32	15.85	86	4.23	14.36	3.279	2
ZJN440	85	123.33	44.8	1.83	86	1165	7.33	159.3	31.54	0.65	34.53	18.35	84	4.35	17.88	3.316	2
ZJN441	85	112.33	35.53	2.03	79	1049	6.33	164.67	23.13	0.7	22.86	23.4	51	2.45	9.04	3.036	2
ZJN442	84	114	45.67	2	85	1323	6	227.57	23.55	0.7	27.5	16.5	84	2.33	11.7	3.255	2
ZJN443	87	132.67	43.4	1.8	82.3	1184	6.33	188.53	29.76	0.8	31.63	16.25	91	7.31	23.35	3.278	3
ZJN444	84	116.67	56	2.07	79	1199	5.33	229.92	30.19	0.84	33.48	17.5	82.5	8.39	26.92	3.236	2
ZJN445	80	103.67	47.93	1.9	80	1022	7.67	134.81	26.37	0.83	24.75	13.95	87.5	4.19	13.36	3.432	2
ZJN446	86	127.67	39.17	1.83	82.3	979	6	163.17	26.84	0.73	23.82	23.7	79.5	4.39	17.59	3.397	3
ZJN447	88	119.67	45.43	1.97	81.7	880	6.33	139.52	23.65	0.7	18.78	15.05	95	3.61	15.83	3.211	2
ZJN448	85	122.33	40.83	2	83.3	1119	6.33	176.43	26.44	0.63	26.94	22.85	87	6.06	21.69	3.299	2
ZJN449	86	138	43.63	2.17	83	1419	5.67	251.38	28.49	0.67	36.82	23.45	63.5	5.5	22.15	3.128	2
ZJN450	86	114	51	1.7	83	1029	7.67	133.57	28.19	0.61	26.27	19.1	85.5	2.58	10.58	3.424	2
ZJN451	83	125.67	55.4	1.9	78.3	1098	6.67	165.35	28.25	0.69	29.6	24	50	7.83	33.57	3.232	3
ZJN452	91	134.33	44.2	2	82.7	988	5.33	186.31	31.06	0.61	28.62	23.2	71	7.06	30.2	3.123	2
ZJN453	86	133	46.37	1.83	83.3	1059	8.33	126.31	31.23	0.66	30.8	16.65	91.5	4.13	16.41	3.177	2
ZJN454	87	134.33	40.07	1.77	80	842	6	141.54	29.61	0.65	23.22	16.85	90	4.18	16.96	3.791	2
ZJN455	90	140.67	41.1	2.07	84.3	1043	5.33	194.34	35.8	0.77	32.66	15.95	87	4.93	20.33	3.394	2
ZJN456	85	129	43.8	1.7	83.7	1416	9.5	147.39	30.2	0.68	39.13	12.65	92	21.83	39.46	3.132	3
ZJN457	78	120.33	54.03	1.93	85.3	931	6.67	145.85	27.03	0.51	23.17	15.5	89	8.11	29.25	3.129	3
ZJN458	87	135	47.67	2	86	1032	7	145.75	27.58	0.52	25.27	15.5	89	3.43	12.12	3.173	3
ZJN459	90	134.33	47.9	2.4	78	1004	5.33	186.06	37.97	0.69	35.04	17.3	84	5.31	24.18	2.962	2
ZJN461	93	128	41.8	2.07	82	1056	7.67	139.17	29.56	0.59	27.73	16.95	87.5	1.89	6.52	3.282	2
ZJN462	87	119.67	41.67	1.97	85.3	1118	8	133.25	28.25	0.58	29.14	16.2	88	5.06	18.4	3.47	2
ZJN463	85	122.67	46.4	2.1	83.7	1079	6	182.95	25.18	0.63	24.88	17.95	82	2.39	8.51	3.146	2
ZJN464	75	118.33	51.9	2.07	81.3	1487	9	165.57	29.18	0.76	40.89	23.85	76.5	8.05	26.96	3.047	3
ZJN465	85	127.67	43.27	1.93	86	1113	7	160.27	26.78	0.71	26.83	17.45	80	2.43	11.2	3.421	2
ZJN466	85	119.67	50.6	2.07	80.7	1447	7.33	208.86	30.38	0.76	38.59	22.4	78.5	4.87	17.03	3.221	2
ZJN467	83	123.67	53.7	2.33	83.3	1665	5	333	23.7	0.86	37.32	15.55	88	6.65	13.79	3.234	2
ZJN468	85	126	59.57	1.77	84.7	1413	6.33	218.65	28.87	0.82	36.35	23.7	69.5	3.06	12.21	3.261	3
ZJN469	87	125.33	51.2	1.87	85.7	1370	8.67	153.62	30.39	0.66	37.41	22.1	87.5	3.22	13.79	3.246	3
ZJN470	90	141.67	51.8	1.97	84.3	1218	7	174.17	31.55	0.79	33.99	16.4	84.5	4.66	17.89	3.123	2
ZJN471	83	123	45.3	2	83	1498	6.33	235.4	27.76	0.68	37.51	15.35	92.5	3.73	18.8	3.303	2
ZJN472	92	144	49.9	1.83	84.3	885	6.67	133.63	32.25	0.68	26.36	20.75	69	4.19	15.85	3.229	2
ZJN473	81	115.33	55.15	1.97	79.7	1121	7	161.89	28.95	0.85	29.18	15.45	82	3.36	12.86	3.249	2
ZJN474	84	128.67	51.5	1.87	83.7	1267	7.33	174.42	25.85	0.67	29.71	17.05	77	4.21	18.95	3.256	2
ZJN475	83	122	51.2	2.2	81.7	857	5	164.83	26.19	0.59	21.05	15.65	82.5	3.42	12.45	3.272	2
ZJN476	84	129.33	53.07	1.87	85.3	833	7	112.99	28.31	0.51	21.97	17.8	94	4.85	17.59	3.252	2
ZJN477	84	134	37.47	2.2	81	3623	10.5	346.49	26.8	0.66	83.69	27.6	88	12.22	37.65	2.973	3
ZJN478	90	118.33	38.17	2.3	81.3	1148	7	156.47	25.35	0.58	27.39	17.7	94	4.19	13.28	3.183	2
ZJN479	88	126.67	44.93	2.37	79.7	1343	6.67	204.82	25.68	0.59	31.98	23.55	90	10.38	35.27	2.576	3
ZJN480	84	123.33	46.5	2.07	83.3	1780	8	222.5	30.08	0.91	48.17	23.55	76	5.44	22.9	3.035	3
ZJN481	86	132.67	40.7	2.03	78.7	971	6.67	146.67	26.01	0.74	22.66	16.6	87	5.28	16.56	3.406	2
ZJN482	83	121	51.23	2.03	85	2950	17.5	168.6	32.43	0.74	84.65	16.05	85	5.3	14.21	2.937	2
ZJN483	87	131	57.2	2.2	81	948	4.67	188.07	30.74	0.71	25.6	22	56.5	5.18	19.49	2.802	2
ZJN484	83	135.67	56.65	2.3	83.3	1519	7.67	199.37	27.33	0.8	37.91	23.2	61	4.11	13.66	3.219	2
ZJN485	90	130.33	55.37	2.73	76	942	5.33	190.29	28.98	0.53	24.53	21.7	84	8.7	34.34	3.066	3
ZJN486	82	124.67	45.93	1.97	83.7	1088	6.67	164.89	32.24	0.87	32.67	21.8	75.5	10.67	42.86	3.045	2
ZJN487	84	125.33	46.6	1.7	78.3	919	5	189.99	27.92	0.71	23.48	15.6	86	4.31	16.25	3.3	3
ZJN488	86	130	44.73	2.13	84.3	1012	6	167	37.01	0.75	33.99	17.15	87	5.32	20.51	2.94	2
ZJN489	86	129.33	32.87	1.7	78.3	1046	8.33	130.31	27.64	0.56	26.25	16.15	89.5	4.04	15.58	3.346	2
ZJN490	87	127	40.5	2	76	989	8.67	103.01	31.51	0.57	28.54	15.75	90.5	5.02	18.52	3.018	2
ZJN491	83	127.67	39.2	1.93	78.3	1393	8.67	156.71	28.34	0.66	35.97	14.5	89	7.16	23.11	3.206	3
ZJN492	84	126.67	43.67	2.03	83.3	1158	7	164.32	32.05	0.75	34.07	23.15	55.5	7.15	26.49	3.193	3
ZJN494	84	123	50.87	1.93	81.3	1517	7.33	214.81	25.99	0.8	36.4	16.7	81	4.97	18.02	3.132	2
ZJN495	83	127.67	47.2	2.13	83.7	1416	7.33	190.29	28.98	0.53	24.53	17.9	82.5	2.68	10.04	3.167	2
ZJN496	84	130	44.93	1.87	83	1258	6	212.47	29.99	0.82	34.61	15.8	88	3.92	14.34	3.15	2
ZJN497	76	110.33	45.63	1.97	82.7	1132	6.33	179.47	26.14	0.67	26.8	12.8	95	8.98	30.67	2.977	3
ZJN498	84	116	43.87	2.03	78.3	1560	7.33	212.94	29.17	0.86	42.67	16.75	90	3.29	15.27	3.013	2
ZJN499	83	129	49.27	2.3	84	1092	5.33	211.71	29.33	0.75	28.53	15.4	87	3.93	14.49	3.25	2
ZJN500	85	129.67	53.2	2.03	82	1874	7	272.43	29.02	0.86	47.15	23.05	72.5	9.12	34.29	3.084	2
ZJN501	82	115.33	47.5	2	85.7	1131	6.33	179.62	27.01	0.72	27.8	17.765	94	2.64	9.76	3.206	2
ZJN502	84	120.33	47.93	1.97	82.7	1139	5.67	199.4	23.95	0.71	23.8	19.245	85	3.42	10.71	3.263	2
ZJN503	74	113.33	52.03	2.5	85.7	1512	8	189.9	30.02	0.86	39.26	27.115	90	20.37	63.16	3.012	3
ZJN504	85	129.67	43.7	1.73	80.3	734	5.67	127.5	26.98	0.53	18.51	20.93	95	3.15	11.59	3.421	2
ZJN508	89	129.67	47.63	2	85.7	1513	10	151.81	26.15	0.63	35.87	18.485	83	2.36	9.44	3.43	2
ZJN510	76	124.33	51.83	2.07	80.7	1345	7	205.79	25.15	0.87	NA	14.98	52	5.91	16.42	3.485	2
ZJN511	84	122.33	46.5	2	83.3	1411	7.67	186.62	24.73	0.66	31.36	19.415	70	3.62	13.86	3.144	2
ZJN512	82	110.67	51.23	2.07	82.7	1606	7.67	214.51	23.08	0.87	34.19	14.47	88.5	5.33	16.13	3.177	2
ZJN513	83	127	51.03	2.1	82	1300	6	222.61	26.65	0.66	30.85	25.665	61	6.39	24.81	3.44	2
ZJN514	83	120.67	51.7	2	78	1291	8.33	154.37	26.23	0.72	30.95	19.005	86	4.25	14.06	3.217	2
ZJN515	85	118.67	49.63	1.93	80.3	871	5.33	158.29	29.91	0.68	23.01	26.55	97	5.23	18.97	3.134	2
ZJN516	85	125.67	54.73	1.87	83.3	1252	7	180.3	29.39	0.63	33.63	19.48	84	5.02	17.9	3.157	3
ZJN521	75	113.67	47.27	2.13	83.3	1614	7.5	216.54	22.45	0.9	32.37	26.585	51.5	12.16	33.65	2.974	3
ZJN522	76	115.67	48.53	2.07	86	1117	5.33	205.18	25.17	0.79	25.24	14.48	84.5	4.49	16.94	3.422	2
ZJN523	83	121.33	54.3	2.23	85	1237	6	212.14	23.13	0.69	26.01	15.755	83	7.9	29.08	2.776	3
ZJN524	83	120.67	44.37	2.43	80	1819	7.67	238.39	27.5	0.71	45.12	27.775	75	9.21	33.5	3.073	3
ZJN525	82	123	50.37	2.23	83.3	1136	5	212.82	30.55	0.83	32.08	26.84	60	7.98	31.54	2.962	3
ZJN526	90	121.33	44.3	2.2	82.3	1415	7	194.7	24.37	0.7	29.76	26.285	78.5	4.2	14.81	3.178	2
ZJN527	83	138	39.13	2.13	75	1523	7.33	208.23	28.1	0.68	37.8	26.72	85	8.78	34.72	3.147	3
ZJN528	84	119.5	39.25	2.05	85.7	2837	17.5	163.85	28.71	0.62	72.91	NA	NA	NA	NA	NA	NA
ZJN532	83	121.67	42.73	1.93	82.7	1140	5.67	200.2	31.29	0.83	32.07	12.375	92	5.96	19.91	3.157	2
ZJN534	83	117.67	51.13	2.07	81.3	1360	6	226.72	30.14	0.84	35.17	26.135	93	6.84	26.03	3.062	3
ZJN536	81	115.33	57.57	2.1	84.3	2199	10.33	213.26	22.3	0.76	45.88	14.415	92	2.91	10.86	3.026	3
ZJN537	86	124	48.17	2.07	81.7	1071	7.33	153.21	30.96	0.63	30.21	18.57	88	5.92	21.11	3.129	2
ZJN538	84	133.33	39.2	2.03	85.7	2738	14	198.11	29.47	0.63	73.7	24.97	90	8.03	27.21	3.068	3
ZJN539	84	118.67	46.6	1.9	78.3	1388	7	189.37	24.42	0.72	30.29	19.025	90	4.02	14.22	3.126	2
ZJN540	84	135.67	44.27	1.87	82.7	1411	8	181.68	28.05	0.77	33.79	29.465	70	8.7	30.5	2.919	3
ZJN544	87	140.5	45.2	2.03	82.7	1925	9	219.32	27.33	0.63	49.77	26.89	88.5	6.14	22.13	3.426	2
ZJN545	86	125	52.4	2.2	80.7	1728	8	212.44	27.6	0.76	43.11	18.51	77.5	3.48	14.53	3.031	2
ZJN546	85	130.33	46	2.33	84.7	1394	6.67	210.65	26.6	0.66	34.46	25.315	82.5	5.43	20.22	2.954	3
ZJN548	87	124.67	39.9	1.93	82.7	1376	8	172.24	24.55	0.64	31.19	26.25	90	4.75	19.41	3.08	2
ZJN550	83	124.67	39	1.77	76.7	1794	8.33	215.49	22.48	0.8	36.66	15.72	80	2.18	10.05	3.143	2
ZJN551	82	120	44.37	2.1	75	1690	8.33	202.17	23.07	0.92	NA	18.065	85	2.77	8.67	3.239	2
[truncated: 1,033 more rows]

## Sheet: Supplementary Table 5
Supplementary Table 5 | Association signals underlying grain quality and explaining phenotypic variance larger than 1%
[truncated: 26 more rows]

[truncated: 1 more sheets: Supplementary Table 6]
